# Supplementary material for: Acetonyltri­phenyl­phospho­nium 2,3,5-tri­phenyl­tetra­zolium tetra­chlorido­cuprate(II)
Source: Acta Crystallogr E Crystallogr Commun. 2018 Jan 1;74(Pt 1):69–71. doi: 10.1107/S205698901701800X (PMC5778489; doi:10.1107/S205698901701800X)
Supplement: Supplementary file 1 [file e-74-00069-sup1.cif]

##############################################################################
#                                                                            #
# This CIF contains the data in a paper accepted for publication in          #
# Acta Crystallographica Section E. It conforms to the requirements of       #
# Notes for Authors for Acta Crystallographica Section E, and has been       #
# peer reviewed under the auspices of the IUCr Commission on Journals.       #
#                                                                            #
# Full details of the Crystallographic Information File format               #
# are given in the paper "The Crystallographic Information File (CIF):       #
# a New Standard Archive File for Crystallography" by S. R. Hall, F. H.      #
# Allen and I. D. Brown [Acta Cryst. (1991), A47, 655-685].                  #
#                                                                            #
# The current version of the core CIF dictionary is obtainable from          #
# ftp://ftp.iucr.org/pub/cif_core.dic.                                       #
#                                                                            #
# Software is freely available for graphical display of the structure(s)     #
# in this CIF. For information consult the CIF software page                 #
# http://www.iucr.org/resources/cif/software.                                #
#                                                                            #
# This file may be used for bona fide research purposes within the           #
# scientific community so long as proper attribution is given to the journal # 
# article from which it was obtained.                                        #
#                                                                            #
##############################################################################
data_I
_audit_creation_method     'SHELXL-2014/7'
_journal_date_recd_electronic     2017-11-21
_journal_date_accepted     2017-12-17
_journal_name_full     'Acta Crystallographica, Section E'
_journal_year     2018
_journal_volume     74
_journal_issue      1
_journal_page_first     69
_journal_page_last     71
_journal_paper_category     GM
_journal_paper_doi     10.1107/S205698901701800X
_journal_coeditor_code     ZS2394
_publ_contact_author_name     'Mouhamadou Birame Diop'
_publ_contact_author_address
;
Laboratoire de Chimie Min\'erale et Analytique
D\'epartement de Chimie, Facult\'e des Sciences et Techniques,
Universit\'e Cheikh Anta Diop,
Dakar, Senegal
;
_publ_contact_author_email     mouhamadoubdiop@gmail.com
_publ_contact_author_fax     '00221338246318'
_publ_contact_author_phone     '00221338250202'
_publ_section_title
;
Acetonyltriphenylphosphonium 2,3,5-triphenyltetrazolium
tetrachloridocuprate(II)
;
loop_
    _publ_author_name
    _publ_author_footnote
    _publ_author_address
    'Diop, Mouhamadou Birame' .
;
Laboratoire de Chimie Min\'erale et Analytique
D\'epartement de Chimie, Facult\'e des Sciences et Techniques,
Universit\'e Cheikh Anta Diop,
Dakar, Senegal
;
    'Diop, Libasse' .
;
Laboratoire de Chimie Min\'erale et Analytique
D\'epartement de Chimie, Facult\'e des Sciences et Techniques,
Universit\'e Cheikh Anta Diop,
Dakar, Senegal
;
    'Oliver, Allen G.' .
;
Department of Chemistry and Biochemistry, University of Notre Dame, 246
Nieuwland
Science Hall, Notre Dame
IN 46557-5670, USA
;
_publ_section_synopsis
;
The product of the reaction of CuCl~2~\\cdot2H~2~O with both one equivalent of
acetonyl triphenylphosphonium chloride and one equivalent of
2,3,5-triphenyltetrazolium chloride is described. The dianion, [CuCl~4~]^2-^,
adopts a distorted tetrahedral geometry.
;
_chemical_name_systematic
;
Acetonyltriphenylphosphonium 2,3,5-triphenyltetrazolium
tetrachloridocuprate(II)
;
_chemical_name_common     ?
_chemical_formula_moiety     'C21 H20 O P +, C19 H15 N4 +, Cl4 Cu 2-'
_chemical_formula_sum     'C40 H35 Cl4 Cu N4 O P'
_chemical_formula_iupac     '(C21 H20 O P) (C19 H15 N4) [Cu Cl4]'
_chemical_formula_weight     824.03
_chemical_melting_point     ?
_shelx_space_group_comment
;
The symmetry employed for this shelxl refinement is uniquely defined
by the following loop, which should always be used as a source of
symmetry information in preference to the above space-group names.
They are only intended as comments.
;
_space_group_crystal_system     monoclinic
_space_group_name_H-M_alt     'P 21/n'
_space_group_name_Hall     '-P 2yn'
loop_
    _space_group_symop_operation_xyz
    'x, y, z'
    '-x+1/2, y+1/2, -z+1/2'
    '-x, -y, -z'
    'x-1/2, -y-1/2, z-1/2'
_cell_length_a     10.6868(12)
_cell_length_b     26.421(3)
_cell_length_c     13.5628(15)
_cell_angle_alpha     90
_cell_angle_beta     90.7090(10)
_cell_angle_gamma     90
_cell_volume     3829.2(7)
_cell_formula_units_Z     4
_cell_measurement_reflns_used     9465
_cell_measurement_theta_min     2.41
_cell_measurement_theta_max     28.14
_cell_measurement_temperature     120(2)
_exptl_crystal_description     'irregular fragment'
_exptl_crystal_colour     orange
_exptl_crystal_size_max     0.294
_exptl_crystal_size_mid     0.203
_exptl_crystal_size_min     0.162
_exptl_crystal_density_diffrn     1.429
_exptl_crystal_density_meas     ?
_exptl_crystal_density_method     ?
_exptl_crystal_F_000     1692
_exptl_absorpt_coefficient_mu     0.929
_exptl_absorpt_correction_type     numerical
_exptl_absorpt_process_details
;
(SADABS; Krause <i>et al.</i>,  2015)
;
_shelx_estimated_absorpt_T_min     0.772
_shelx_estimated_absorpt_T_max     0.864
_exptl_absorpt_correction_T_min     0.8503
_exptl_absorpt_correction_T_max     0.9391
_diffrn_ambient_temperature     120(2)
_diffrn_radiation_type     MoK\a
_diffrn_radiation_wavelength     0.71073
_diffrn_radiation_source     'fine-focus sealed tube'
_diffrn_radiation_monochromator     graphite
_diffrn_measurement_device_type     'Bruker APEXII'
_diffrn_measurement_method     'combination of \w and \f-scans '
_diffrn_detector_area_resol_mean     8.33
_diffrn_reflns_number     86744
_diffrn_reflns_av_R_equivalents     0.0461
_diffrn_reflns_theta_min     1.541
_diffrn_reflns_theta_max     28.332
_diffrn_reflns_theta_full     25.242
_diffrn_measured_fraction_theta_max     0.997
_diffrn_measured_fraction_theta_full     1.000
_diffrn_reflns_limit_h_min     -14
_diffrn_reflns_limit_h_max     14
_diffrn_reflns_limit_k_min     -35
_diffrn_reflns_limit_k_max     35
_diffrn_reflns_limit_l_min     -18
_diffrn_reflns_limit_l_max     18
_refine_special_details     ?
_reflns_number_total     9517
_reflns_number_gt     7659
_reflns_threshold_expression     'I > 2\s(I)'
_refine_ls_structure_factor_coef     Fsqd
_refine_ls_matrix_type     full
_refine_ls_R_factor_all     0.0512
_refine_ls_R_factor_gt     0.0373
_refine_ls_wR_factor_gt     0.0884
_refine_ls_wR_factor_ref     0.0964
_refine_ls_goodness_of_fit_ref     1.040
_refine_ls_restrained_S_all     1.040
_refine_ls_number_reflns     9517
_refine_ls_number_parameters     461
_refine_ls_number_restraints     0
_refine_ls_hydrogen_treatment     constr
_refine_ls_weighting_scheme     calc
_refine_ls_weighting_details
              'w=1/[\s^2^(Fo^2^)+(0.0444P)^2^+2.8241P] where P=(Fo^2^+2Fc^2^)/3'
_atom_sites_solution_hydrogens     geom
_atom_sites_solution_primary     vecmap
_atom_sites_solution_secondary     difmap
_refine_ls_shift/su_max     0.003
_refine_ls_shift/su_mean     0.000
_refine_diff_density_max     0.588
_refine_diff_density_min     -0.311
_refine_ls_extinction_method     none
_refine_ls_extinction_coef     .
loop_
    _atom_type_symbol
    _atom_type_description
    _atom_type_scat_dispersion_real
    _atom_type_scat_dispersion_imag
    _atom_type_scat_source
    'C' 'C' 0.0033 0.0016
                         'International Tables Vol C Tables 4.2.6.8 and 6.1.1.4'
    'H' 'H' 0.0000 0.0000
                         'International Tables Vol C Tables 4.2.6.8 and 6.1.1.4'
    'N' 'N' 0.0061 0.0033
                         'International Tables Vol C Tables 4.2.6.8 and 6.1.1.4'
    'O' 'O' 0.0106 0.0060
                         'International Tables Vol C Tables 4.2.6.8 and 6.1.1.4'
    'P' 'P' 0.1023 0.0942
                         'International Tables Vol C Tables 4.2.6.8 and 6.1.1.4'
    'Cl' 'Cl' 0.1484 0.1585
                         'International Tables Vol C Tables 4.2.6.8 and 6.1.1.4'
    'Cu' 'Cu' 0.3201 1.2651
                         'International Tables Vol C Tables 4.2.6.8 and 6.1.1.4'
_computing_data_collection
;
APEX2 (Bruker, 2015)
;
_computing_cell_refinement
;
SAINT (Bruker, 2015)
;
_computing_data_reduction
;
SAINT (Bruker, 2015)
;
_computing_structure_solution
;
SHELXS2014 (Sheldrick, 2015a)
;
_computing_structure_refinement
;
SHELXL2014 (Sheldrick, 2015b)
;
_computing_molecular_graphics
;
XP (Bruker, 2015)
;
_computing_publication_material
;
<i>CIFTAB</i> (Sheldrick, 2015b)
;
loop_
    _atom_site_type_symbol
    _atom_site_label
    _atom_site_fract_x
    _atom_site_fract_y
    _atom_site_fract_z
    _atom_site_U_iso_or_equiv
    _atom_site_adp_type
    _atom_site_calc_flag
    _atom_site_occupancy
    _atom_site_disorder_assembly
    _atom_site_disorder_group
    Cu Cu1 0.18416(2) 0.83950(2) 0.46171(2) 0.01990(7) Uani d 1 . .
    Cl Cl1 0.37755(5) 0.83273(2) 0.40187(4) 0.03219(12) Uani d 1 . .
    Cl Cl2 0.18895(5) 0.92209(2) 0.50256(4) 0.03061(12) Uani d 1 . .
    Cl Cl3 -0.00778(4) 0.83854(2) 0.39095(4) 0.02588(11) Uani d 1 . .
    Cl Cl4 0.17809(5) 0.76656(2) 0.54465(4) 0.03418(13) Uani d 1 . .
    P P1 0.62501(5) 0.46610(2) 0.76661(4) 0.02193(11) Uani d 1 . .
    O O1 0.35961(15) 0.49029(6) 0.72476(11) 0.0365(4) Uani d 1 . .
    C C1 0.51075(18) 0.48642(8) 0.85438(14) 0.0242(4) Uani d 1 . .
    H H1A 0.4910 0.4578 0.8987 0.029 Uiso calc 1 . .
    H H1B 0.5471 0.5139 0.8953 0.029 Uiso calc 1 . .
    C C2 0.38982(18) 0.50531(8) 0.80594(15) 0.0258(4) Uani d 1 . .
    C C3 0.3142(2) 0.54137(8) 0.86465(16) 0.0299(4) Uani d 1 . .
    H H3A 0.2388 0.5508 0.8271 0.045 Uiso calc 1 . .
    H H3B 0.3639 0.5718 0.8788 0.045 Uiso calc 1 . .
    H H3C 0.2902 0.5253 0.9267 0.045 Uiso calc 1 . .
    C C4 0.64250(18) 0.51654(8) 0.67895(15) 0.0242(4) Uani d 1 . .
    C C5 0.6371(2) 0.50811(8) 0.57820(15) 0.0286(4) Uani d 1 . .
    H H5 0.6253 0.4748 0.5534 0.034 Uiso calc 1 . .
    C C6 0.6490(2) 0.54866(9) 0.51329(16) 0.0344(5) Uani d 1 . .
    H H6 0.6462 0.5430 0.4441 0.041 Uiso calc 1 . .
    C C7 0.6650(2) 0.59706(9) 0.54977(18) 0.0363(5) Uani d 1 . .
    H H7 0.6730 0.6248 0.5056 0.044 Uiso calc 1 . .
    C C8 0.6693(2) 0.60526(9) 0.65035(18) 0.0372(5) Uani d 1 . .
    H H8 0.6805 0.6386 0.6749 0.045 Uiso calc 1 . .
    C C9 0.6576(2) 0.56546(8) 0.71550(17) 0.0333(5) Uani d 1 . .
    H H9 0.6599 0.5714 0.7846 0.040 Uiso calc 1 . .
    C C10 0.76907(18) 0.45595(8) 0.83306(15) 0.0262(4) Uani d 1 . .
    C C11 0.8699(2) 0.48849(10) 0.82425(19) 0.0408(6) Uani d 1 . .
    H H11 0.8650 0.5172 0.7822 0.049 Uiso calc 1 . .
    C C12 0.9787(2) 0.47832(13) 0.8783(2) 0.0576(8) Uani d 1 . .
    H H12 1.0487 0.5002 0.8725 0.069 Uiso calc 1 . .
    C C13 0.9863(2) 0.43719(12) 0.9400(2) 0.0528(7) Uani d 1 . .
    H H13 1.0613 0.4307 0.9760 0.063 Uiso calc 1 . .
    C C14 0.8858(2) 0.40559(10) 0.9494(2) 0.0450(6) Uani d 1 . .
    H H14 0.8908 0.3775 0.9930 0.054 Uiso calc 1 . .
    C C15 0.7763(2) 0.41431(9) 0.89564(18) 0.0361(5) Uani d 1 . .
    H H15 0.7070 0.3920 0.9016 0.043 Uiso calc 1 . .
    C C16 0.5878(2) 0.40659(8) 0.71009(15) 0.0268(4) Uani d 1 . .
    C C17 0.6791(2) 0.38438(9) 0.65135(16) 0.0355(5) Uani d 1 . .
    H H17 0.7554 0.4017 0.6396 0.043 Uiso calc 1 . .
    C C18 0.6582(3) 0.33723(9) 0.61035(18) 0.0441(6) Uani d 1 . .
    H H18 0.7192 0.3223 0.5691 0.053 Uiso calc 1 . .
    C C19 0.5484(3) 0.31196(9) 0.6296(2) 0.0500(7) Uani d 1 . .
    H H19 0.5346 0.2793 0.6022 0.060 Uiso calc 1 . .
    C C20 0.4587(3) 0.33336(9) 0.6881(2) 0.0486(7) Uani d 1 . .
    H H20 0.3836 0.3154 0.7008 0.058 Uiso calc 1 . .
    C C21 0.4772(2) 0.38109(8) 0.72871(18) 0.0355(5) Uani d 1 . .
    H H21 0.4148 0.3961 0.7687 0.043 Uiso calc 1 . .
    N N1 0.41588(15) 0.68767(6) 0.64421(12) 0.0231(3) Uani d 1 . .
    N N2 0.46486(15) 0.72999(6) 0.67689(12) 0.0218(3) Uani d 1 . .
    N N3 0.38773(14) 0.75180(6) 0.74104(12) 0.0219(3) Uani d 1 . .
    N N4 0.28719(15) 0.72419(6) 0.75175(12) 0.0225(3) Uani d 1 . .
    C C22 0.30628(17) 0.68472(7) 0.69106(14) 0.0217(4) Uani d 1 . .
    C C23 0.58844(18) 0.74780(7) 0.65044(15) 0.0237(4) Uani d 1 . .
    C C24 0.68680(19) 0.73834(8) 0.71430(16) 0.0280(4) Uani d 1 . .
    H H24 0.6733 0.7241 0.7776 0.034 Uiso calc 1 . .
    C C25 0.80653(19) 0.75032(8) 0.68297(17) 0.0318(5) Uani d 1 . .
    H H25 0.8765 0.7440 0.7251 0.038 Uiso calc 1 . .
    C C26 0.8245(2) 0.77132(9) 0.59150(18) 0.0349(5) Uani d 1 . .
    H H26 0.9067 0.7793 0.5707 0.042 Uiso calc 1 . .
    C C27 0.7234(2) 0.78090(10) 0.52971(17) 0.0389(5) Uani d 1 . .
    H H27 0.7367 0.7956 0.4668 0.047 Uiso calc 1 . .
    C C28 0.6029(2) 0.76927(9) 0.55851(16) 0.0315(5) Uani d 1 . .
    H H28 0.5329 0.7758 0.5166 0.038 Uiso calc 1 . .
    C C29 0.40967(18) 0.80011(8) 0.78841(15) 0.0243(4) Uani d 1 . .
    C C30 0.4634(2) 0.80027(8) 0.88116(16) 0.0315(5) Uani d 1 . .
    H H30 0.4889 0.7697 0.9122 0.038 Uiso calc 1 . .
    C C31 0.4789(2) 0.84658(9) 0.92767(18) 0.0392(5) Uani d 1 . .
    H H31 0.5162 0.8481 0.9915 0.047 Uiso calc 1 . .
    C C32 0.4403(2) 0.89058(9) 0.88143(19) 0.0376(5) Uani d 1 . .
    H H32 0.4505 0.9221 0.9141 0.045 Uiso calc 1 . .
    C C33 0.3869(3) 0.88917(9) 0.7881(2) 0.0442(6) Uani d 1 . .
    H H33 0.3608 0.9197 0.7570 0.053 Uiso calc 1 . .
    C C34 0.3714(2) 0.84312(8) 0.73976(18) 0.0373(5) Uani d 1 . .
    H H34 0.3356 0.8415 0.6754 0.045 Uiso calc 1 . .
    C C35 0.21638(18) 0.64331(7) 0.67518(14) 0.0225(4) Uani d 1 . .
    C C36 0.0992(2) 0.64553(9) 0.71863(17) 0.0314(5) Uani d 1 . .
    H H36 0.0781 0.6733 0.7596 0.038 Uiso calc 1 . .
    C C37 0.0135(2) 0.60693(9) 0.70173(18) 0.0371(5) Uani d 1 . .
    H H37 -0.0665 0.6081 0.7314 0.045 Uiso calc 1 . .
    C C38 0.0449(2) 0.56676(9) 0.64165(17) 0.0344(5) Uani d 1 . .
    H H38 -0.0146 0.5408 0.6287 0.041 Uiso calc 1 . .
    C C39 0.1622(2) 0.56409(8) 0.60035(16) 0.0322(5) Uani d 1 . .
    H H39 0.1837 0.5359 0.5605 0.039 Uiso calc 1 . .
    C C40 0.24869(19) 0.60236(8) 0.61681(15) 0.0276(4) Uani d 1 . .
    H H40 0.3294 0.6005 0.5884 0.033 Uiso calc 1 . .
loop_
    _atom_site_aniso_label
    _atom_site_aniso_U_11
    _atom_site_aniso_U_22
    _atom_site_aniso_U_33
    _atom_site_aniso_U_12
    _atom_site_aniso_U_13
    _atom_site_aniso_U_23
    Cu1 0.01889(12) 0.01888(12) 0.02188(12) 0.00136(8) -0.00154(8) -0.00022(9)
    Cl1 0.0206(2) 0.0399(3) 0.0361(3) 0.0023(2) 0.00368(19) -0.0073(2)
    Cl2 0.0262(2) 0.0225(2) 0.0430(3) 0.00192(19) -0.0028(2) -0.0096(2)
    Cl3 0.0214(2) 0.0246(2) 0.0315(2) -0.00047(17) -0.00662(18) 0.00112(19)
    Cl4 0.0374(3) 0.0270(3) 0.0379(3) -0.0007(2) -0.0100(2) 0.0112(2)
    P1 0.0215(2) 0.0225(2) 0.0219(2) -0.00009(19) 0.00078(18) -0.00152(19)
    O1 0.0346(8) 0.0422(9) 0.0324(8) 0.0075(7) -0.0091(7) -0.0084(7)
    C1 0.0229(9) 0.0283(10) 0.0214(9) 0.0004(8) 0.0029(7) -0.0025(8)
    C2 0.0239(9) 0.0245(10) 0.0290(10) -0.0021(8) 0.0016(8) 0.0005(8)
    C3 0.0303(11) 0.0227(10) 0.0366(11) 0.0029(8) 0.0051(9) 0.0017(9)
    C4 0.0238(9) 0.0230(10) 0.0260(10) 0.0013(7) 0.0034(7) -0.0004(8)
    C5 0.0312(11) 0.0266(11) 0.0279(10) -0.0002(8) 0.0005(8) -0.0029(8)
    C6 0.0367(12) 0.0402(13) 0.0263(11) -0.0003(10) 0.0013(9) 0.0045(9)
    C7 0.0385(12) 0.0321(12) 0.0385(12) 0.0040(10) 0.0016(10) 0.0100(10)
    C8 0.0474(14) 0.0222(11) 0.0422(13) 0.0008(10) 0.0035(10) 0.0010(9)
    C9 0.0450(13) 0.0259(11) 0.0293(11) 0.0020(9) 0.0020(9) -0.0029(9)
    C10 0.0230(9) 0.0288(11) 0.0268(10) 0.0033(8) 0.0011(7) -0.0032(8)
    C11 0.0267(11) 0.0484(15) 0.0471(14) -0.0069(10) -0.0003(10) 0.0021(11)
    C12 0.0228(12) 0.078(2) 0.072(2) -0.0072(13) -0.0036(12) -0.0031(17)
    C13 0.0309(13) 0.0672(19) 0.0598(17) 0.0169(13) -0.0146(12) -0.0122(15)
    C14 0.0468(15) 0.0390(14) 0.0488(15) 0.0165(11) -0.0157(12) -0.0051(11)
    C15 0.0357(12) 0.0309(12) 0.0414(13) 0.0038(9) -0.0095(10) -0.0019(10)
    C16 0.0335(11) 0.0218(10) 0.0249(10) -0.0004(8) -0.0032(8) 0.0005(8)
    C17 0.0474(13) 0.0300(12) 0.0292(11) 0.0033(10) 0.0042(10) -0.0011(9)
    C18 0.0739(19) 0.0283(12) 0.0300(12) 0.0084(12) 0.0016(12) -0.0045(9)
    C19 0.078(2) 0.0225(12) 0.0493(16) -0.0013(12) -0.0186(14) -0.0061(11)
    C20 0.0479(15) 0.0266(12) 0.0709(19) -0.0099(11) -0.0150(14) -0.0003(12)
    C21 0.0342(12) 0.0270(11) 0.0452(13) -0.0009(9) -0.0055(10) 0.0008(10)
    N1 0.0213(8) 0.0232(8) 0.0247(8) 0.0005(6) -0.0019(6) 0.0004(6)
    N2 0.0208(8) 0.0220(8) 0.0225(8) 0.0013(6) 0.0011(6) -0.0002(6)
    N3 0.0190(7) 0.0237(8) 0.0228(8) 0.0030(6) -0.0006(6) 0.0000(6)
    N4 0.0199(8) 0.0236(8) 0.0240(8) -0.0001(6) -0.0017(6) 0.0026(6)
    C22 0.0205(9) 0.0227(9) 0.0219(9) 0.0018(7) -0.0015(7) 0.0039(7)
    C23 0.0207(9) 0.0227(10) 0.0277(10) -0.0007(7) 0.0031(7) -0.0026(8)
    C24 0.0261(10) 0.0290(11) 0.0288(10) -0.0021(8) -0.0004(8) 0.0015(8)
    C25 0.0226(10) 0.0316(11) 0.0411(12) -0.0017(8) -0.0005(8) -0.0031(9)
    C26 0.0296(11) 0.0316(12) 0.0438(13) -0.0066(9) 0.0111(9) -0.0080(10)
    C27 0.0420(13) 0.0451(14) 0.0300(11) -0.0077(11) 0.0124(10) 0.0028(10)
    C28 0.0318(11) 0.0367(12) 0.0260(10) -0.0025(9) -0.0008(8) 0.0019(9)
    C29 0.0227(9) 0.0232(10) 0.0270(10) 0.0004(7) 0.0027(7) -0.0026(8)
    C30 0.0374(12) 0.0273(11) 0.0298(11) 0.0035(9) -0.0021(9) -0.0011(9)
    C31 0.0462(14) 0.0373(13) 0.0339(12) -0.0017(11) -0.0022(10) -0.0083(10)
    C32 0.0379(12) 0.0277(11) 0.0472(14) -0.0023(9) 0.0065(10) -0.0092(10)
    C33 0.0549(16) 0.0244(12) 0.0531(15) 0.0043(11) -0.0057(12) 0.0016(11)
    C34 0.0471(14) 0.0284(12) 0.0361(12) 0.0035(10) -0.0086(10) 0.0017(9)
    C35 0.0215(9) 0.0220(9) 0.0239(9) -0.0004(7) -0.0022(7) 0.0033(7)
    C36 0.0251(10) 0.0324(11) 0.0368(12) -0.0023(9) 0.0049(8) -0.0037(9)
    C37 0.0284(11) 0.0386(13) 0.0446(13) -0.0076(9) 0.0072(9) -0.0040(10)
    C38 0.0356(12) 0.0298(11) 0.0379(12) -0.0109(9) 0.0009(9) 0.0005(9)
    C39 0.0391(12) 0.0257(11) 0.0320(11) -0.0035(9) 0.0021(9) -0.0016(9)
    C40 0.0275(10) 0.0256(10) 0.0299(10) 0.0009(8) 0.0047(8) 0.0013(8)
_geom_special_details
;
 All esds (except the esd in the dihedral angle between two l.s. planes)
 are estimated using the full covariance matrix.  The cell esds are taken
 into account individually in the estimation of esds in distances, angles
 and torsion angles; correlations between esds in cell parameters are only
 used when they are defined by crystal symmetry.  An approximate (isotropic)
 treatment of cell esds is used for estimating esds involving l.s. planes.
;
loop_
    _geom_bond_atom_site_label_1
    _geom_bond_atom_site_label_2
    _geom_bond_site_symmetry_2
    _geom_bond_distance
    _geom_bond_publ_flag
    Cu1 Cl4 . 2.2327(6) ?
    Cu1 Cl1 . 2.2368(6) ?
    Cu1 Cl2 . 2.2518(6) ?
    Cu1 Cl3 . 2.2540(5) ?
    P1 C16 . 1.792(2) ?
    P1 C10 . 1.794(2) ?
    P1 C4 . 1.797(2) ?
    P1 C1 . 1.7979(19) ?
    O1 C2 . 1.210(3) ?
    C1 C2 . 1.526(3) ?
    C1 H1A . 0.9900 ?
    C1 H1B . 0.9900 ?
    C2 C3 . 1.487(3) ?
    C3 H3A . 0.9800 ?
    C3 H3B . 0.9800 ?
    C3 H3C . 0.9800 ?
    C4 C5 . 1.385(3) ?
    C4 C9 . 1.393(3) ?
    C5 C6 . 1.393(3) ?
    C5 H5 . 0.9500 ?
    C6 C7 . 1.381(3) ?
    C6 H6 . 0.9500 ?
    C7 C8 . 1.381(3) ?
    C7 H7 . 0.9500 ?
    C8 C9 . 1.380(3) ?
    C8 H8 . 0.9500 ?
    C9 H9 . 0.9500 ?
    C10 C11 . 1.385(3) ?
    C10 C15 . 1.391(3) ?
    C11 C12 . 1.393(4) ?
    C11 H11 . 0.9500 ?
    C12 C13 . 1.373(4) ?
    C12 H12 . 0.9500 ?
    C13 C14 . 1.368(4) ?
    C13 H13 . 0.9500 ?
    C14 C15 . 1.390(3) ?
    C14 H14 . 0.9500 ?
    C15 H15 . 0.9500 ?
    C16 C21 . 1.387(3) ?
    C16 C17 . 1.396(3) ?
    C17 C18 . 1.381(3) ?
    C17 H17 . 0.9500 ?
    C18 C19 . 1.378(4) ?
    C18 H18 . 0.9500 ?
    C19 C20 . 1.373(4) ?
    C19 H19 . 0.9500 ?
    C20 C21 . 1.389(3) ?
    C20 H20 . 0.9500 ?
    C21 H21 . 0.9500 ?
    N1 N2 . 1.310(2) ?
    N1 C22 . 1.342(2) ?
    N2 N3 . 1.336(2) ?
    N2 C23 . 1.451(2) ?
    N3 N4 . 1.308(2) ?
    N3 C29 . 1.447(3) ?
    N4 C22 . 1.346(3) ?
    C22 C35 . 1.470(3) ?
    C23 C24 . 1.377(3) ?
    C23 C28 . 1.380(3) ?
    C24 C25 . 1.390(3) ?
    C24 H24 . 0.9500 ?
    C25 C26 . 1.375(3) ?
    C25 H25 . 0.9500 ?
    C26 C27 . 1.383(3) ?
    C26 H26 . 0.9500 ?
    C27 C28 . 1.384(3) ?
    C27 H27 . 0.9500 ?
    C28 H28 . 0.9500 ?
    C29 C34 . 1.374(3) ?
    C29 C30 . 1.376(3) ?
    C30 C31 . 1.385(3) ?
    C30 H30 . 0.9500 ?
    C31 C32 . 1.382(3) ?
    C31 H31 . 0.9500 ?
    C32 C33 . 1.383(4) ?
    C32 H32 . 0.9500 ?
    C33 C34 . 1.391(3) ?
    C33 H33 . 0.9500 ?
    C34 H34 . 0.9500 ?
    C35 C40 . 1.387(3) ?
    C35 C36 . 1.391(3) ?
    C36 C37 . 1.388(3) ?
    C36 H36 . 0.9500 ?
    C37 C38 . 1.382(3) ?
    C37 H37 . 0.9500 ?
    C38 C39 . 1.381(3) ?
    C38 H38 . 0.9500 ?
    C39 C40 . 1.386(3) ?
    C39 H39 . 0.9500 ?
    C40 H40 . 0.9500 ?
loop_
    _geom_angle_atom_site_label_1
    _geom_angle_atom_site_label_2
    _geom_angle_atom_site_label_3
    _geom_angle_site_symmetry_1
    _geom_angle_site_symmetry_3
    _geom_angle
    _geom_angle_publ_flag
    Cl4 Cu1 Cl1 . . 98.43(2) ?
    Cl4 Cu1 Cl2 . . 135.49(2) ?
    Cl1 Cu1 Cl2 . . 98.54(2) ?
    Cl4 Cu1 Cl3 . . 99.95(2) ?
    Cl1 Cu1 Cl3 . . 133.21(2) ?
    Cl2 Cu1 Cl3 . . 97.67(2) ?
    C16 P1 C10 . . 105.55(10) ?
    C16 P1 C4 . . 113.08(9) ?
    C10 P1 C4 . . 110.33(10) ?
    C16 P1 C1 . . 113.36(10) ?
    C10 P1 C1 . . 107.31(9) ?
    C4 P1 C1 . . 107.07(9) ?
    C2 C1 P1 . . 113.02(14) ?
    C2 C1 H1A . . 109.0 ?
    P1 C1 H1A . . 109.0 ?
    C2 C1 H1B . . 109.0 ?
    P1 C1 H1B . . 109.0 ?
    H1A C1 H1B . . 107.8 ?
    O1 C2 C3 . . 123.83(19) ?
    O1 C2 C1 . . 119.95(18) ?
    C3 C2 C1 . . 116.22(17) ?
    C2 C3 H3A . . 109.5 ?
    C2 C3 H3B . . 109.5 ?
    H3A C3 H3B . . 109.5 ?
    C2 C3 H3C . . 109.5 ?
    H3A C3 H3C . . 109.5 ?
    H3B C3 H3C . . 109.5 ?
    C5 C4 C9 . . 120.24(19) ?
    C5 C4 P1 . . 122.00(16) ?
    C9 C4 P1 . . 117.72(15) ?
    C4 C5 C6 . . 119.8(2) ?
    C4 C5 H5 . . 120.1 ?
    C6 C5 H5 . . 120.1 ?
    C7 C6 C5 . . 119.8(2) ?
    C7 C6 H6 . . 120.1 ?
    C5 C6 H6 . . 120.1 ?
    C6 C7 C8 . . 120.1(2) ?
    C6 C7 H7 . . 120.0 ?
    C8 C7 H7 . . 120.0 ?
    C9 C8 C7 . . 120.7(2) ?
    C9 C8 H8 . . 119.6 ?
    C7 C8 H8 . . 119.6 ?
    C8 C9 C4 . . 119.3(2) ?
    C8 C9 H9 . . 120.3 ?
    C4 C9 H9 . . 120.3 ?
    C11 C10 C15 . . 120.4(2) ?
    C11 C10 P1 . . 121.84(17) ?
    C15 C10 P1 . . 117.74(16) ?
    C10 C11 C12 . . 118.7(3) ?
    C10 C11 H11 . . 120.7 ?
    C12 C11 H11 . . 120.7 ?
    C13 C12 C11 . . 121.1(3) ?
    C13 C12 H12 . . 119.5 ?
    C11 C12 H12 . . 119.5 ?
    C14 C13 C12 . . 120.0(2) ?
    C14 C13 H13 . . 120.0 ?
    C12 C13 H13 . . 120.0 ?
    C13 C14 C15 . . 120.4(3) ?
    C13 C14 H14 . . 119.8 ?
    C15 C14 H14 . . 119.8 ?
    C14 C15 C10 . . 119.4(2) ?
    C14 C15 H15 . . 120.3 ?
    C10 C15 H15 . . 120.3 ?
    C21 C16 C17 . . 120.2(2) ?
    C21 C16 P1 . . 122.23(17) ?
    C17 C16 P1 . . 117.39(17) ?
    C18 C17 C16 . . 119.9(2) ?
    C18 C17 H17 . . 120.1 ?
    C16 C17 H17 . . 120.1 ?
    C19 C18 C17 . . 119.6(3) ?
    C19 C18 H18 . . 120.2 ?
    C17 C18 H18 . . 120.2 ?
    C20 C19 C18 . . 120.8(2) ?
    C20 C19 H19 . . 119.6 ?
    C18 C19 H19 . . 119.6 ?
    C19 C20 C21 . . 120.4(3) ?
    C19 C20 H20 . . 119.8 ?
    C21 C20 H20 . . 119.8 ?
    C16 C21 C20 . . 119.0(2) ?
    C16 C21 H21 . . 120.5 ?
    C20 C21 H21 . . 120.5 ?
    N2 N1 C22 . . 103.71(16) ?
    N1 N2 N3 . . 109.96(15) ?
    N1 N2 C23 . . 123.66(16) ?
    N3 N2 C23 . . 126.28(16) ?
    N4 N3 N2 . . 110.24(15) ?
    N4 N3 C29 . . 124.84(16) ?
    N2 N3 C29 . . 124.86(16) ?
    N3 N4 C22 . . 103.49(15) ?
    N1 C22 N4 . . 112.61(17) ?
    N1 C22 C35 . . 123.14(18) ?
    N4 C22 C35 . . 124.23(17) ?
    C24 C23 C28 . . 123.34(19) ?
    C24 C23 N2 . . 118.41(18) ?
    C28 C23 N2 . . 117.98(18) ?
    C23 C24 C25 . . 117.7(2) ?
    C23 C24 H24 . . 121.1 ?
    C25 C24 H24 . . 121.1 ?
    C26 C25 C24 . . 120.5(2) ?
    C26 C25 H25 . . 119.8 ?
    C24 C25 H25 . . 119.8 ?
    C25 C26 C27 . . 120.3(2) ?
    C25 C26 H26 . . 119.9 ?
    C27 C26 H26 . . 119.9 ?
    C26 C27 C28 . . 120.7(2) ?
    C26 C27 H27 . . 119.6 ?
    C28 C27 H27 . . 119.6 ?
    C23 C28 C27 . . 117.5(2) ?
    C23 C28 H28 . . 121.3 ?
    C27 C28 H28 . . 121.3 ?
    C34 C29 C30 . . 123.7(2) ?
    C34 C29 N3 . . 118.08(18) ?
    C30 C29 N3 . . 118.17(18) ?
    C29 C30 C31 . . 117.7(2) ?
    C29 C30 H30 . . 121.1 ?
    C31 C30 H30 . . 121.1 ?
    C32 C31 C30 . . 120.2(2) ?
    C32 C31 H31 . . 119.9 ?
    C30 C31 H31 . . 119.9 ?
    C31 C32 C33 . . 120.7(2) ?
    C31 C32 H32 . . 119.7 ?
    C33 C32 H32 . . 119.7 ?
    C32 C33 C34 . . 120.0(2) ?
    C32 C33 H33 . . 120.0 ?
    C34 C33 H33 . . 120.0 ?
    C29 C34 C33 . . 117.6(2) ?
    C29 C34 H34 . . 121.2 ?
    C33 C34 H34 . . 121.2 ?
    C40 C35 C36 . . 120.41(19) ?
    C40 C35 C22 . . 119.82(18) ?
    C36 C35 C22 . . 119.77(18) ?
    C37 C36 C35 . . 119.6(2) ?
    C37 C36 H36 . . 120.2 ?
    C35 C36 H36 . . 120.2 ?
    C38 C37 C36 . . 119.8(2) ?
    C38 C37 H37 . . 120.1 ?
    C36 C37 H37 . . 120.1 ?
    C39 C38 C37 . . 120.4(2) ?
    C39 C38 H38 . . 119.8 ?
    C37 C38 H38 . . 119.8 ?
    C38 C39 C40 . . 120.3(2) ?
    C38 C39 H39 . . 119.9 ?
    C40 C39 H39 . . 119.9 ?
    C39 C40 C35 . . 119.39(19) ?
    C39 C40 H40 . . 120.3 ?
    C35 C40 H40 . . 120.3 ?
loop_
    _geom_torsion_atom_site_label_1
    _geom_torsion_atom_site_label_2
    _geom_torsion_atom_site_label_3
    _geom_torsion_atom_site_label_4
    _geom_torsion_site_symmetry_1
    _geom_torsion_site_symmetry_2
    _geom_torsion_site_symmetry_3
    _geom_torsion_site_symmetry_4
    _geom_torsion
    _geom_torsion_publ_flag
    C16 P1 C1 C2 . . . . -73.90(17) ?
    C10 P1 C1 C2 . . . . 169.96(14) ?
    C4 P1 C1 C2 . . . . 51.51(17) ?
    P1 C1 C2 O1 . . . . 25.5(3) ?
    P1 C1 C2 C3 . . . . -155.48(15) ?
    C16 P1 C4 C5 . . . . -4.8(2) ?
    C10 P1 C4 C5 . . . . 113.14(18) ?
    C1 P1 C4 C5 . . . . -130.39(17) ?
    C16 P1 C4 C9 . . . . 173.01(17) ?
    C10 P1 C4 C9 . . . . -69.04(19) ?
    C1 P1 C4 C9 . . . . 47.43(19) ?
    C9 C4 C5 C6 . . . . 1.1(3) ?
    P1 C4 C5 C6 . . . . 178.89(16) ?
    C4 C5 C6 C7 . . . . -0.6(3) ?
    C5 C6 C7 C8 . . . . 0.1(4) ?
    C6 C7 C8 C9 . . . . -0.1(4) ?
    C7 C8 C9 C4 . . . . 0.6(4) ?
    C5 C4 C9 C8 . . . . -1.1(3) ?
    P1 C4 C9 C8 . . . . -178.98(18) ?
    C16 P1 C10 C11 . . . . 130.83(19) ?
    C4 P1 C10 C11 . . . . 8.3(2) ?
    C1 P1 C10 C11 . . . . -108.0(2) ?
    C16 P1 C10 C15 . . . . -50.06(19) ?
    C4 P1 C10 C15 . . . . -172.54(17) ?
    C1 P1 C10 C15 . . . . 71.13(19) ?
    C15 C10 C11 C12 . . . . 0.7(4) ?
    P1 C10 C11 C12 . . . . 179.8(2) ?
    C10 C11 C12 C13 . . . . -0.5(4) ?
    C11 C12 C13 C14 . . . . -0.4(5) ?
    C12 C13 C14 C15 . . . . 1.1(4) ?
    C13 C14 C15 C10 . . . . -1.0(4) ?
    C11 C10 C15 C14 . . . . 0.0(3) ?
    P1 C10 C15 C14 . . . . -179.11(18) ?
    C10 P1 C16 C21 . . . . 121.13(19) ?
    C4 P1 C16 C21 . . . . -118.17(18) ?
    C1 P1 C16 C21 . . . . 4.0(2) ?
    C10 P1 C16 C17 . . . . -54.18(19) ?
    C4 P1 C16 C17 . . . . 66.53(19) ?
    C1 P1 C16 C17 . . . . -171.35(16) ?
    C21 C16 C17 C18 . . . . 1.1(3) ?
    P1 C16 C17 C18 . . . . 176.46(18) ?
    C16 C17 C18 C19 . . . . -1.5(4) ?
    C17 C18 C19 C20 . . . . 0.9(4) ?
    C18 C19 C20 C21 . . . . 0.1(4) ?
    C17 C16 C21 C20 . . . . -0.1(3) ?
    P1 C16 C21 C20 . . . . -175.23(19) ?
    C19 C20 C21 C16 . . . . -0.5(4) ?
    C22 N1 N2 N3 . . . . -0.02(19) ?
    C22 N1 N2 C23 . . . . 176.44(17) ?
    N1 N2 N3 N4 . . . . 0.2(2) ?
    C23 N2 N3 N4 . . . . -176.19(17) ?
    N1 N2 N3 C29 . . . . -177.26(16) ?
    C23 N2 N3 C29 . . . . 6.4(3) ?
    N2 N3 N4 C22 . . . . -0.21(19) ?
    C29 N3 N4 C22 . . . . 177.20(17) ?
    N2 N1 C22 N4 . . . . -0.1(2) ?
    N2 N1 C22 C35 . . . . 178.44(17) ?
    N3 N4 C22 N1 . . . . 0.2(2) ?
    N3 N4 C22 C35 . . . . -178.33(17) ?
    N1 N2 C23 C24 . . . . -97.3(2) ?
    N3 N2 C23 C24 . . . . 78.6(3) ?
    N1 N2 C23 C28 . . . . 77.0(2) ?
    N3 N2 C23 C28 . . . . -107.2(2) ?
    C28 C23 C24 C25 . . . . -1.2(3) ?
    N2 C23 C24 C25 . . . . 172.68(18) ?
    C23 C24 C25 C26 . . . . 0.6(3) ?
    C24 C25 C26 C27 . . . . 0.2(3) ?
    C25 C26 C27 C28 . . . . -0.4(4) ?
    C24 C23 C28 C27 . . . . 1.0(3) ?
    N2 C23 C28 C27 . . . . -172.92(19) ?
    C26 C27 C28 C23 . . . . -0.2(4) ?
    N4 N3 C29 C34 . . . . -90.4(2) ?
    N2 N3 C29 C34 . . . . 86.6(2) ?
    N4 N3 C29 C30 . . . . 87.2(2) ?
    N2 N3 C29 C30 . . . . -95.8(2) ?
    C34 C29 C30 C31 . . . . 0.2(3) ?
    N3 C29 C30 C31 . . . . -177.20(19) ?
    C29 C30 C31 C32 . . . . 0.5(4) ?
    C30 C31 C32 C33 . . . . -0.6(4) ?
    C31 C32 C33 C34 . . . . 0.1(4) ?
    C30 C29 C34 C33 . . . . -0.8(4) ?
    N3 C29 C34 C33 . . . . 176.7(2) ?
    C32 C33 C34 C29 . . . . 0.6(4) ?
    N1 C22 C35 C40 . . . . 6.5(3) ?
    N4 C22 C35 C40 . . . . -175.14(18) ?
    N1 C22 C35 C36 . . . . -173.36(19) ?
    N4 C22 C35 C36 . . . . 5.0(3) ?
    C40 C35 C36 C37 . . . . -1.3(3) ?
    C22 C35 C36 C37 . . . . 178.6(2) ?
    C35 C36 C37 C38 . . . . -0.3(4) ?
    C36 C37 C38 C39 . . . . 1.7(4) ?
    C37 C38 C39 C40 . . . . -1.6(4) ?
    C38 C39 C40 C35 . . . . 0.0(3) ?
    C36 C35 C40 C39 . . . . 1.4(3) ?
    C22 C35 C40 C39 . . . . -178.46(19) ?
loop_
    _geom_hbond_atom_site_label_D
    _geom_hbond_atom_site_label_H
    _geom_hbond_atom_site_label_A
    _geom_hbond_site_symmetry_A
    _geom_hbond_distance_DH
    _geom_hbond_distance_HA
    _geom_hbond_distance_DA
    _geom_hbond_angle_DHA
    C1 H1A Cl2 2_546 0.99 2.54 3.363(2) 141
    C1 H1B Cl2 4_676 0.99 2.69 3.662(2) 168
    C3 H3B Cl3 4_676 0.98 2.74 3.714(2) 171
    C3 H3C Cl2 2_546 0.98 2.90 3.630(2) 132
    C9 H9 Cl2 4_676 0.95 2.97 3.917(2) 172
    C24 H24 Cl3 4_676 0.95 2.99 3.783(2) 142
    C28 H28 Cl1 . 0.95 2.72 3.605(2) 156
    C30 H30 Cl3 4_676 0.95 2.87 3.683(2) 144
    C30 H30 Cl4 4_676 0.95 2.85 3.630(2) 140
_shelx_hkl_file
;
  -1   0   0   -0.09    0.04
  -1   0   0   -0.01    0.03
  -1   0   0   -0.01    0.03
  -1   0   0   -0.03    0.04
   1   0   0    0.40    0.06
   1   0   0    0.00    0.03
   1   0   0   -0.01    0.05
   1   0   0   -0.09    0.04
   1   0   0    0.00    0.03
  -2   0   0   30.60    1.02
  -2   0   0   30.73    1.07
  -2   0   0   30.81    1.07
   2   0   0   30.25    1.07
   2   0   0   29.75    1.07
   2   0   0   32.04    1.09
   2   0   0   30.85    1.04
  -3   0   0   -0.23    0.12
  -3   0   0   -0.40    0.07
  -3   0   0   -0.47    0.10
   3   0   0   -0.33    0.12
   3   0   0   -0.24    0.09
   3   0   0   -0.12    0.11
   3   0   0   -0.43    0.11
  -4   0   0   91.95    2.96
  -4   0   0   90.14    3.05
  -4   0   0   88.71    3.07
   4   0   0   94.57    3.06
   4   0   0   91.37    3.00
   4   0   0   90.52    3.08
  -5   0   0   -0.13    0.09
  -5   0   0   -0.15    0.14
  -5   0   0   -0.15    0.08
   5   0   0    0.10    0.15
   5   0   0   -0.07    0.14
   5   0   0    0.00    0.12
  -6   0   0  226.85    7.39
  -6   0   0  227.32    7.24
  -6   0   0  226.85    7.42
   6   0   0  222.18    7.44
   6   0   0  228.05    7.39
   6   0   0  228.92    7.30
  -7   0   0   -0.02    0.13
  -7   0   0    0.07    0.19
  -7   0   0    0.04    0.18
   7   0   0   -0.03    0.12
   7   0   0   -0.18    0.13
   7   0   0    0.00    0.19
  -8   0   0    0.63    0.29
  -8   0   0    0.29    0.27
  -8   0   0    0.54    0.18
  -8   0   0    0.58    0.26
   8   0   0    0.47    0.19
   8   0   0    0.56    0.25
   8   0   0    0.51    0.27
  -9   0   0   -0.34    0.20
  -9   0   0    0.27    0.27
  -9   0   0   -0.03    0.25
   9   0   0    0.13    0.21
   9   0   0   -0.20    0.23
   9   0   0    0.11    0.25
 -10   0   0   42.14    1.96
 -10   0   0   40.85    1.92
 -10   0   0   43.32    1.90
  10   0   0   46.06    2.01
  10   0   0   44.78    1.92
 -11   0   0    0.14    0.31
 -11   0   0   -0.47    0.30
 -11   0   0    0.18    0.35
  11   0   0   -0.08    0.31
  11   0   0   -0.15    0.28
 -12   0   0    0.29    0.36
 -12   0   0   -0.26    0.38
 -12   0   0    0.98    0.43
  12   0   0    0.20    0.40
  12   0   0    0.42    0.29
 -13   0   0    0.09    0.42
 -13   0   0   -0.22    0.38
 -13   0   0    1.15    0.51
  13   0   0    0.08    0.40
  13   0   0    0.09    0.37
 -14   0   0    6.45    0.96
 -14   0   0    7.63    0.99
 -14   0   0    7.38    0.92
  14   0   0    9.22    1.10
  14   0   0    6.55    0.86
  14   0   1   -0.73    0.37
  14   0   1    0.00    0.48
 -14   0  -1    0.22    0.43
 -14   0  -1    0.07    0.47
 -14   0  -1    0.34    0.48
  13   0   1   10.62    1.04
  13   0   1   12.12    1.19
 -13   0  -1   14.18    1.14
 -13   0  -1   11.51    1.07
 -13   0  -1   11.29    1.14
  12   0   1   -0.28    0.37
  12   0   1    0.00    0.23
 -12   0  -1    0.25    0.35
 -12   0  -1   -0.02    0.29
 -12   0  -1    0.10    0.42
  11   0   1   49.80    2.29
  11   0   1   52.69    2.21
 -11   0  -1   53.24    2.32
 -11   0  -1   51.32    2.22
 -11   0  -1   50.24    2.27
  10   0   1   -0.31    0.15
  10   0   1    0.01    0.29
 -10   0  -1   -0.12    0.27
 -10   0  -1   -0.15    0.26
 -10   0  -1    0.06    0.29
   9   0   1   17.13    0.94
   9   0   1   17.14    1.04
   9   0   1   16.34    0.83
  -9   0  -1   16.76    0.87
  -9   0  -1   17.43    1.04
  -9   0  -1   17.55    1.01
  -9   0  -1   17.33    0.98
   8   0   1   -0.07    0.19
   8   0   1   -0.02    0.15
   8   0   1   -0.07    0.14
  -8   0  -1   -0.16    0.18
  -8   0  -1   -0.20    0.20
  -8   0  -1    0.04    0.15
   7   0   1   13.67    0.66
   7   0   1   13.53    0.80
   7   0   1   13.99    0.75
  -7   0  -1   12.67    0.63
  -7   0  -1   13.04    0.77
  -7   0  -1   14.07    0.77
   6   0   1   -0.01    0.12
   6   0   1    0.03    0.15
   6   0   1   -0.15    0.16
   6   0   1   -0.20    0.09
  -6   0  -1   -0.09    0.17
  -6   0  -1    0.09    0.16
  -6   0  -1   -0.11    0.10
   5   0   1   64.08    2.27
   5   0   1   63.02    2.16
   5   0   1   62.70    2.23
   5   0   1   61.13    2.29
  -5   0  -1   63.02    2.27
  -5   0  -1   65.46    2.17
  -5   0  -1   65.49    2.26
   4   0   1   -0.09    0.09
   4   0   1   -0.04    0.12
   4   0   1   -0.13    0.13
   4   0   1   -0.09    0.13
  -4   0  -1   -0.17    0.11
  -4   0  -1   -0.25    0.08
  -4   0  -1   -0.02    0.14
   3   0   1   32.51    1.15
   3   0   1   30.10    1.08
   3   0   1   29.53    1.15
   3   0   1   32.14    1.12
  -3   0  -1   30.90    1.10
  -3   0  -1   31.49    1.14
  -3   0  -1   30.54    1.14
   2   0   1    0.00    0.07
   2   0   1    0.00    0.06
   2   0   1    0.09    0.09
   2   0   1    0.04    0.08
   2   0   1   -0.09    0.09
   2   0   1   -0.10    0.08
  -2   0  -1   -0.09    0.09
  -2   0  -1    0.02    0.08
   1   0   1   30.03    1.06
   1   0   1   29.92    1.06
   1   0   1   30.80    1.06
   1   0   1   29.83    1.03
   1   0   1   29.87    1.06
   1   0   1   29.90    1.03
  -1   0  -1   30.92    1.05
  -1   0  -1   30.43    1.05
   0   0   1   -0.05    0.03
   0   0   1    0.02    0.03
   0   0   1   -0.02    0.02
   0   0   1    0.03    0.03
   0   0  -1    0.06    0.04
   0   0  -1   -0.02    0.03
   0   0  -1   -0.03    0.02
   0   0  -1   -0.04    0.03
   0   0  -1   -0.03    0.04
   0   0  -1   -0.01    0.02
  -1   0   1    6.53    0.24
  -1   0   1    6.49    0.28
  -1   0   1    6.64    0.27
  -1   0   1    6.43    0.27
   1   0  -1    6.24    0.27
   1   0  -1    6.10    0.26
   1   0  -1    6.48    0.24
   1   0  -1    5.88    0.27
  -2   0   1    0.07    0.10
  -2   0   1    0.04    0.06
  -2   0   1   -0.07    0.07
  -2   0   1   -0.04    0.08
   2   0  -1   -0.03    0.09
   2   0  -1   -0.06    0.09
   2   0  -1   -0.01    0.10
  -3   0   1    4.40    0.29
  -3   0   1    4.53    0.31
  -3   0   1    4.45    0.22
  -3   0   1    4.07    0.29
   3   0  -1    4.30    0.30
   3   0  -1    4.02    0.26
   3   0  -1    4.68    0.30
  -4   0   1   -0.17    0.10
  -4   0   1   -0.04    0.07
  -4   0   1   -0.03    0.11
  -4   0   1   -0.18    0.09
   4   0  -1   -0.07    0.12
   4   0  -1   -0.05    0.12
   4   0  -1    0.01    0.12
  -5   0   1  735.08   22.88
  -5   0   1  709.97   22.84
  -5   0   1  719.85   22.88
  -5   0   1  743.95   22.70
   5   0  -1  710.35   22.88
   5   0  -1  719.84   22.87
   5   0  -1  737.53   22.80
  -6   0   1    0.02    0.11
  -6   0   1   -0.11    0.11
  -6   0   1   -0.08    0.09
  -6   0   1    0.04    0.17
   6   0  -1   -0.01    0.13
   6   0  -1   -0.09    0.15
   6   0  -1   -0.03    0.12
  -7   0   1    2.36    0.24
  -7   0   1    1.70    0.34
  -7   0   1    2.08    0.33
  -7   0   1    2.19    0.37
   7   0  -1    1.92    0.28
   7   0  -1    2.44    0.39
   7   0  -1    2.06    0.33
  -8   0   1    0.11    0.24
  -8   0   1   -0.08    0.22
  -8   0   1    0.18    0.22
  -8   0   1    0.11    0.13
   8   0  -1   -0.05    0.16
   8   0  -1   -0.01    0.21
   8   0  -1    0.08    0.22
  -9   0   1   26.08    1.31
  -9   0   1   25.36    1.26
  -9   0   1   24.58    1.23
   9   0  -1   23.55    1.23
   9   0  -1   24.85    1.29
   9   0  -1   24.35    1.12
 -10   0   1    0.27    0.32
 -10   0   1    0.14    0.25
 -10   0   1    0.20    0.29
  10   0  -1   -0.06    0.27
  10   0  -1    0.03    0.28
  10   0  -1    0.19    0.31
 -11   0   1   65.71    2.76
 -11   0   1   65.41    2.70
 -11   0   1   68.49    2.80
  11   0  -1   69.85    2.74
  11   0  -1   64.45    2.76
 -12   0   1   -0.25    0.32
 -12   0   1   -0.21    0.25
 -12   0   1    0.07    0.37
  12   0  -1   -0.04    0.29
  12   0  -1   -0.12    0.34
 -13   0   1    1.21    0.48
 -13   0   1    1.00    0.47
 -13   0   1    1.13    0.52
  13   0  -1   -0.12    0.37
  13   0  -1    1.80    0.56
 -14   0   1   -0.15    0.50
 -14   0   1    1.20    0.54
 -14   0   1    0.02    0.46
  14   0  -1   -0.70    0.37
  14   0  -1    0.26    0.48
  14   0   2   11.51    1.23
  14   0   2   16.29    1.16
 -14   0  -2   14.05    1.16
 -14   0  -2   13.14    1.27
  13   0   2   -1.08    0.31
  13   0   2   -0.30    0.36
 -13   0  -2   -0.35    0.44
 -13   0  -2   -0.14    0.37
 -13   0  -2   -0.21    0.40
  12   0   2   10.48    1.05
  12   0   2    9.12    0.89
 -12   0  -2    8.93    1.00
 -12   0  -2    9.64    1.01
 -12   0  -2    7.81    0.88
  11   0   2   -0.21    0.19
  11   0   2    0.10    0.31
 -11   0  -2    0.49    0.37
 -11   0  -2    0.01    0.30
 -11   0  -2   -0.26    0.22
  10   0   2    4.33    0.64
  10   0   2    4.46    0.56
 -10   0  -2    5.78    0.71
 -10   0  -2    4.35    0.64
 -10   0  -2    6.46    0.70
   9   0   2   -0.18    0.20
   9   0   2    0.07    0.19
  -9   0  -2    0.05    0.20
  -9   0  -2    0.09    0.22
  -9   0  -2    0.19    0.27
   8   0   2   90.18    3.28
   8   0   2   96.57    3.17
   8   0   2   91.89    3.41
   8   0   2   93.70    3.37
  -8   0  -2   93.37    3.19
  -8   0  -2   87.28    3.35
  -8   0  -2   93.05    3.35
   7   0   2   -0.05    0.14
   7   0   2   -0.08    0.19
   7   0   2    0.13    0.17
   7   0   2   -0.04    0.12
  -7   0  -2    0.05    0.15
  -7   0  -2   -0.05    0.17
  -7   0  -2    0.07    0.15
   6   0   2  127.69    4.21
   6   0   2  133.69    4.31
   6   0   2  126.89    4.39
   6   0   2  125.24    4.35
  -6   0  -2  125.61    4.25
  -6   0  -2  129.15    4.37
  -6   0  -2  130.75    4.36
   5   0   2    0.05    0.10
   5   0   2   -0.04    0.12
   5   0   2    0.04    0.15
   5   0   2   -0.12    0.09
  -5   0  -2   -0.01    0.12
  -5   0  -2   -0.03    0.15
  -5   0  -2    0.03    0.11
   4   0   2   23.46    0.98
   4   0   2   25.23    1.01
   4   0   2   24.19    0.98
   4   0   2   23.62    0.89
   4   0   2   23.42    0.93
  -4   0  -2   24.77    0.99
  -4   0  -2   23.59    0.93
  -4   0  -2   24.15    0.98
   3   0   2   -0.04    0.11
   3   0   2   -0.07    0.07
   3   0   2   -0.07    0.08
   3   0   2    0.01    0.12
   3   0   2   -0.02    0.08
   3   0   2    0.10    0.08
  -3   0  -2    0.01    0.09
  -3   0  -2    0.14    0.13
   2   0   2  968.72   30.85
   2   0   2 1000.00   30.98
   2   0   2  994.68   30.76
   2   0   2  958.72   30.62
   2   0   2  950.28   30.65
   2   0   2  971.03   30.51
  -2   0  -2  987.76   30.87
   1   0   2   -0.34    0.09
   1   0   2   -0.43    0.06
   1   0   2   -0.39    0.06
   1   0   2   -0.32    0.05
   1   0   2   -0.30    0.07
  -1   0  -2   -0.41    0.06
  -1   0  -2   -0.32    0.05
   0   0   2   20.55    0.68
   0   0   2   19.79    0.71
   0   0   2   19.54    0.71
   0   0   2   20.43    0.72
   0   0  -2   20.08    0.72
   0   0  -2   19.81    0.68
  -1   0   2   -0.22    0.05
  -1   0   2   -0.19    0.08
  -1   0   2   -0.27    0.08
  -1   0   2   -0.14    0.06
   1   0  -2   -0.13    0.07
   1   0  -2   -0.11    0.07
  -2   0   2  103.18    3.26
  -2   0   2  102.49    3.20
  -2   0   2  101.05    3.28
  -2   0   2   99.39    3.27
   2   0  -2   98.08    3.27
   2   0  -2  102.10    3.26
   2   0  -2   97.17    3.27
  -3   0   2   -0.29    0.09
  -3   0   2    0.07    0.12
  -3   0   2   -0.06    0.06
  -3   0   2    0.22    0.13
   3   0  -2   -0.14    0.09
   3   0  -2   -0.02    0.10
   3   0  -2    0.04    0.09
  -4   0   2   51.08    1.70
  -4   0   2   51.42    1.84
  -4   0   2   52.96    1.85
  -4   0   2   50.50    1.82
   4   0  -2   52.17    1.84
   4   0  -2   50.44    1.81
   4   0  -2   51.42    1.85
  -5   0   2    0.08    0.09
  -5   0   2   -0.15    0.14
  -5   0   2   -0.03    0.14
  -5   0   2   -0.09    0.10
   5   0  -2    0.05    0.12
   5   0  -2   -0.11    0.15
   5   0  -2   -0.05    0.12
  -6   0   2   52.36    1.94
  -6   0   2   52.31    1.97
  -6   0   2   50.99    1.97
  -6   0   2   51.92    1.75
   6   0  -2   53.61    1.98
   6   0  -2   51.21    1.96
   6   0  -2   49.57    1.88
  -7   0   2    0.14    0.21
  -7   0   2   -0.07    0.19
  -7   0   2   -0.01    0.11
  -7   0   2    0.05    0.20
   7   0  -2   -0.02    0.14
   7   0  -2   -0.01    0.15
   7   0  -2   -0.02    0.20
  -8   0   2   49.23    2.05
  -8   0   2   52.34    2.12
  -8   0   2   51.76    2.10
   8   0  -2   53.16    1.99
   8   0  -2   56.90    2.14
   8   0  -2   50.76    2.10
  -9   0   2    0.35    0.29
  -9   0   2    0.08    0.23
  -9   0   2    0.10    0.26
   9   0  -2    0.07    0.27
   9   0  -2    0.07    0.22
   9   0  -2   -0.05    0.23
 -10   0   2   30.19    1.55
 -10   0   2   30.31    1.49
 -10   0   2   28.87    1.50
  10   0  -2   33.25    1.42
  10   0  -2   32.64    1.58
  10   0  -2   30.65    1.51
 -11   0   2    0.41    0.39
 -11   0   2    0.23    0.36
 -11   0   2   -0.37    0.25
  11   0  -2    0.42    0.39
  11   0  -2    0.01    0.30
 -12   0   2    6.30    0.77
 -12   0   2    6.07    0.80
 -12   0   2    5.82    0.81
  12   0  -2    5.93    0.78
  12   0  -2    6.35    0.82
 -13   0   2    0.00    0.39
 -13   0   2    0.24    0.45
 -13   0   2    0.29    0.45
  13   0  -2   -0.25    0.38
  13   0  -2   -0.52    0.35
 -14   0   2    1.01    0.55
 -14   0   2    0.93    0.45
  14   0  -2    0.81    0.44
  14   0  -2    0.59    0.46
  14   0   3    0.16    0.49
 -14   0  -3    0.04    0.44
 -14   0  -3   -0.51    0.44
 -14   0  -3   -0.36    0.44
  13   0   3    6.03    0.75
  13   0   3    6.34    0.87
 -13   0  -3    5.95    0.85
 -13   0  -3    5.06    0.80
 -13   0  -3    7.96    0.92
  12   0   3    0.14    0.33
  12   0   3    0.10    0.37
 -12   0  -3   -0.19    0.38
 -12   0  -3    0.11    0.37
 -12   0  -3   -0.07    0.35
  11   0   3   30.68    1.60
  11   0   3   27.66    1.44
 -11   0  -3   29.07    1.52
 -11   0  -3   29.35    1.58
 -11   0  -3   30.21    1.58
  10   0   3    0.16    0.33
  10   0   3   -0.16    0.23
 -10   0  -3   -0.24    0.28
 -10   0  -3    0.23    0.31
   9   0   3   43.74    1.80
   9   0   3   45.20    1.91
   9   0   3   41.60    1.92
  -9   0  -3   44.23    1.91
  -9   0  -3   42.12    1.87
  -9   0  -3   44.12    1.73
   8   0   3   -0.09    0.23
   8   0   3   -0.04    0.15
   8   0   3    0.06    0.16
   8   0   3    0.01    0.22
  -8   0  -3   -0.04    0.22
  -8   0  -3    0.04    0.16
  -8   0  -3    0.03    0.16
   7   0   3   21.20    1.10
   7   0   3   21.80    1.01
   7   0   3   22.49    1.09
   7   0   3   23.34    0.94
  -7   0  -3   20.96    1.06
  -7   0  -3   23.01    1.00
  -7   0  -3   22.10    1.09
   6   0   3   -0.02    0.18
   6   0   3   -0.06    0.11
   6   0   3   -0.07    0.13
   6   0   3   -0.05    0.12
  -6   0  -3   -0.06    0.15
  -6   0  -3   -0.01    0.18
  -6   0  -3   -0.08    0.12
   5   0   3    8.52    0.54
   5   0   3    8.14    0.52
   5   0   3    7.78    0.51
   5   0   3    7.88    0.45
   5   0   3    9.12    0.44
  -5   0  -3    7.20    0.50
  -5   0  -3    7.64    0.46
   4   0   3   -0.07    0.12
   4   0   3   -0.03    0.09
   4   0   3   -0.01    0.10
   4   0   3    0.01    0.13
   4   0   3   -0.05    0.09
  -4   0  -3   -0.03    0.11
  -4   0  -3   -0.02    0.13
   3   0   3  106.99    3.54
   3   0   3  104.33    3.54
   3   0   3  106.11    3.46
   3   0   3  110.26    3.54
   3   0   3  106.96    3.55
   3   0   3  106.56    3.47
  -3   0  -3  107.27    3.47
  -3   0  -3  106.16    3.53
   2   0   3    0.14    0.10
   2   0   3    0.01    0.11
   2   0   3   -0.01    0.09
   2   0   3    0.10    0.10
   2   0   3    0.14    0.11
   2   0   3   -0.02    0.07
  -2   0  -3   -0.06    0.08
  -2   0  -3    0.13    0.10
   1   0   3  305.25    9.90
   1   0   3  315.77    9.86
   1   0   3  311.89    9.89
   1   0   3  312.46    9.90
  -1   0  -3  317.79    9.89
  -1   0  -3  315.22    9.88
   0   0   3   -0.05    0.10
   0   0   3    0.07    0.08
   0   0   3    0.14    0.11
   0   0   3    0.00    0.10
   0   0  -3    0.07    0.10
   0   0  -3   -0.02    0.07
  -1   0   3   69.96    2.29
  -1   0   3   70.29    2.27
  -1   0   3   70.39    2.33
  -1   0   3   69.55    2.32
   1   0  -3   70.05    2.30
   1   0  -3   68.32    2.34
  -2   0   3    0.08    0.09
  -2   0   3   -0.23    0.08
  -2   0   3   -0.15    0.11
   2   0  -3   -0.10    0.09
   2   0  -3   -0.22    0.09
  -3   0   3  392.45   12.25
  -3   0   3  397.51   12.13
  -3   0   3  382.09   12.23
  -3   0   3  390.95   12.21
   3   0  -3  376.54   12.24
   3   0  -3  377.14   12.24
  -4   0   3   -0.22    0.13
  -4   0   3   -0.03    0.09
  -4   0   3   -0.18    0.14
  -4   0   3   -0.24    0.12
   4   0  -3   -0.11    0.12
   4   0  -3   -0.08    0.13
   4   0  -3   -0.15    0.10
  -5   0   3   94.99    3.25
  -5   0   3   95.76    3.07
  -5   0   3   95.58    3.28
  -5   0   3   93.20    3.25
   5   0  -3   93.90    3.25
   5   0  -3   95.86    3.24
   5   0  -3   93.72    3.27
  -6   0   3    0.02    0.16
  -6   0   3   -0.20    0.13
  -6   0   3   -0.01    0.10
  -6   0   3   -0.16    0.17
   6   0  -3   -0.14    0.16
   6   0  -3    0.04    0.14
   6   0  -3   -0.17    0.15
  -7   0   3    0.94    0.29
  -7   0   3    1.29    0.30
  -7   0   3    0.71    0.15
  -7   0   3    0.79    0.23
   7   0  -3    0.70    0.25
   7   0  -3    0.66    0.26
   7   0  -3    0.71    0.22
  -8   0   3    0.17    0.23
  -8   0   3   -0.03    0.23
  -8   0   3    0.10    0.23
   8   0  -3    0.16    0.18
   8   0  -3   -0.13    0.20
   8   0  -3    0.28    0.22
  -9   0   3   13.15    0.86
  -9   0   3   13.79    0.91
  -9   0   3   13.21    0.90
   9   0  -3   13.24    0.89
   9   0  -3   13.59    0.87
   9   0  -3   14.04    0.83
 -10   0   3    0.38    0.35
 -10   0   3    0.25    0.30
 -10   0   3    0.03    0.32
  10   0  -3    0.03    0.31
  10   0  -3    0.22    0.24
  10   0  -3    0.39    0.32
 -11   0   3   -0.35    0.33
 -11   0   3    0.40    0.31
 -11   0   3    0.02    0.34
  11   0  -3   -0.38    0.30
  11   0  -3   -0.14    0.33
 -12   0   3    0.37    0.38
 -12   0   3   -0.21    0.31
 -12   0   3   -0.62    0.34
  12   0  -3    0.18    0.35
  12   0  -3    0.38    0.40
 -13   0   3    7.64    0.95
 -13   0   3    6.15    0.87
 -13   0   3    7.94    0.87
  13   0  -3    8.47    0.95
  13   0  -3    7.38    0.95
 -14   0   3   -0.27    0.44
 -14   0   3   -0.65    0.44
  14   0  -3    0.52    0.46
  13   0   4    0.06    0.42
 -13   0  -4    0.38    0.43
 -13   0  -4   -0.53    0.45
 -13   0  -4    0.42    0.44
  12   0   4    1.95    0.45
  12   0   4    1.28    0.46
 -12   0  -4    1.81    0.52
 -12   0  -4    2.33    0.53
 -12   0  -4    2.30    0.54
  11   0   4   -0.15    0.35
  11   0   4   -0.07    0.26
 -11   0  -4   -0.25    0.30
 -11   0  -4    0.21    0.34
  10   0   4    3.25    0.53
  10   0   4    3.86    0.50
  10   0   4    2.54    0.55
 -10   0  -4    3.63    0.55
 -10   0  -4    3.88    0.59
   9   0   4   -0.29    0.26
   9   0   4    0.37    0.31
   9   0   4   -0.12    0.24
  -9   0  -4    0.31    0.29
  -9   0  -4    0.11    0.29
  -9   0  -4   -0.21    0.23
   8   0   4   54.25    1.92
   8   0   4   49.84    2.10
   8   0   4   49.12    2.14
   8   0   4   52.66    2.01
  -8   0  -4   51.73    2.11
  -8   0  -4   55.38    2.03
  -8   0  -4   50.21    2.11
   7   0   4   -0.14    0.15
   7   0   4   -0.17    0.13
   7   0   4   -0.15    0.14
   7   0   4   -0.12    0.21
  -7   0  -4   -0.05    0.18
  -7   0  -4   -0.09    0.16
  -7   0  -4    0.03    0.16
   6   0   4   11.08    0.68
   6   0   4   12.93    0.73
   6   0   4   11.07    0.57
   6   0   4   11.91    0.62
   6   0   4   10.48    0.69
  -6   0  -4   12.20    0.71
  -6   0  -4   13.04    0.67
   5   0   4    0.08    0.15
   5   0   4   -0.02    0.16
   5   0   4    0.25    0.17
   5   0   4   -0.05    0.13
   5   0   4    0.08    0.13
  -5   0  -4    0.16    0.18
  -5   0  -4   -0.19    0.11
  -5   0  -4   -0.06    0.11
   4   0   4  211.45    6.89
   4   0   4  213.45    6.87
   4   0   4  210.62    6.76
   4   0   4  211.65    6.88
   4   0   4  212.34    6.78
   4   0   4  214.44    6.87
  -4   0  -4  209.68    6.89
  -4   0  -4  214.39    6.77
  -4   0  -4  204.50    6.85
   3   0   4   -0.09    0.13
   3   0   4    0.10    0.10
   3   0   4    0.07    0.09
   3   0   4    0.01    0.13
   3   0   4   -0.10    0.09
   3   0   4    0.06    0.11
  -3   0  -4   -0.02    0.09
  -3   0  -4    0.02    0.10
   2   0   4  242.97    7.84
   2   0   4  250.79    7.74
   2   0   4  249.69    7.83
   2   0   4  241.79    7.86
   2   0   4  252.18    7.88
  -2   0  -4  242.37    7.81
  -2   0  -4  242.91    7.73
  -2   0  -4  239.58    7.86
   1   0   4   -0.12    0.12
   1   0   4    0.24    0.14
   1   0   4   -0.03    0.08
   1   0   4   -0.04    0.11
  -1   0  -4   -0.07    0.06
  -1   0  -4    0.08    0.12
   0   0   4    0.83    0.16
   0   0   4    0.79    0.12
   0   0   4    0.80    0.19
   0   0   4    0.64    0.14
   0   0  -4    0.69    0.11
   0   0  -4    0.75    0.18
  -1   0   4   -0.10    0.09
  -1   0   4    0.25    0.13
  -1   0   4    0.02    0.12
  -1   0   4   -0.05    0.08
   1   0  -4   -0.10    0.10
   1   0  -4    0.05    0.12
  -2   0   4  104.43    3.56
  -2   0   4  109.71    3.51
  -2   0   4  111.91    3.58
  -2   0   4  106.99    3.51
   2   0  -4  106.98    3.55
   2   0  -4  106.56    3.59
  -3   0   4   -0.07    0.13
  -3   0   4    0.07    0.10
  -3   0   4   -0.01    0.10
  -3   0   4    0.05    0.12
   3   0  -4    0.04    0.12
   3   0  -4   -0.10    0.12
  -4   0   4   39.93    1.53
  -4   0   4   40.79    1.40
  -4   0   4   40.18    1.54
  -4   0   4   42.50    1.51
   4   0  -4   38.86    1.53
   4   0  -4   39.16    1.54
  -5   0   4    0.01    0.12
  -5   0   4    0.12    0.15
  -5   0   4   -0.05    0.17
  -5   0   4   -0.10    0.09
   5   0  -4   -0.02    0.15
   5   0  -4    0.08    0.15
  -6   0   4    0.05    0.18
  -6   0   4    0.08    0.11
  -6   0   4    0.09    0.15
  -6   0   4    0.17    0.18
   6   0  -4    0.13    0.19
   6   0  -4   -0.03    0.17
   6   0  -4   -0.17    0.15
  -7   0   4   -0.08    0.17
  -7   0   4   -0.03    0.11
  -7   0   4   -0.04    0.17
  -7   0   4    0.06    0.22
   7   0  -4   -0.05    0.14
   7   0  -4   -0.24    0.17
   7   0  -4    0.02    0.18
  -8   0   4    1.67    0.39
  -8   0   4    1.44    0.36
  -8   0   4    1.77    0.38
   8   0  -4    1.18    0.31
   8   0  -4    1.98    0.35
   8   0  -4    2.70    0.44
  -9   0   4    0.01    0.29
  -9   0   4    0.43    0.30
  -9   0   4   -0.16    0.26
   9   0  -4   -0.17    0.19
   9   0  -4    0.02    0.26
   9   0  -4    0.10    0.22
 -10   0   4   41.12    1.80
 -10   0   4   38.92    1.82
 -10   0   4   36.99    1.81
  10   0  -4   41.38    1.84
  10   0  -4   37.24    1.69
  10   0  -4   38.36    1.81
 -11   0   4    0.24    0.34
 -11   0   4    0.00    0.26
 -11   0   4    0.18    0.28
  11   0  -4    0.21    0.36
 -12   0   4    4.52    0.68
 -12   0   4    3.55    0.64
 -12   0   4    3.68    0.66
  12   0  -4    3.28    0.65
 -13   0   4    0.30    0.34
 -13   0   4   -0.46    0.38
 -13   0   4   -0.62    0.34
  13   0  -4   -0.32    0.37
  13   0   5   10.04    1.14
 -13   0  -5   10.17    1.11
 -13   0  -5   10.55    1.20
  12   0   5   -0.17    0.41
 -12   0  -5   -0.45    0.23
 -12   0  -5   -0.16    0.37
 -12   0  -5   -0.03    0.35
  11   0   5    2.12    0.53
  11   0   5    2.90    0.57
  11   0   5    2.63    0.50
 -11   0  -5    2.89    0.57
 -11   0  -5    2.44    0.52
  10   0   5   -0.08    0.25
  10   0   5   -0.12    0.30
  10   0   5    0.00    0.24
 -10   0  -5   -0.50    0.25
 -10   0  -5    0.23    0.33
 -10   0  -5   -0.13    0.25
   9   0   5   -0.04    0.24
   9   0   5    0.18    0.24
   9   0   5    0.36    0.22
  -9   0  -5    0.13    0.24
  -9   0  -5    0.04    0.28
  -9   0  -5    0.15    0.28
   8   0   5    0.03    0.21
   8   0   5   -0.08    0.23
   8   0   5    0.14    0.26
  -8   0  -5    0.15    0.21
  -8   0  -5    0.20    0.25
  -8   0  -5    0.20    0.25
   7   0   5    0.55    0.21
   7   0   5    0.94    0.32
   7   0   5    0.28    0.25
   7   0   5    0.88    0.29
   7   0   5    0.66    0.20
  -7   0  -5    0.78    0.20
  -7   0  -5    0.69    0.27
  -7   0  -5    0.58    0.26
  -7   0  -5    0.42    0.23
   6   0   5   -0.06    0.15
   6   0   5   -0.10    0.20
   6   0   5    0.03    0.13
   6   0   5    0.04    0.17
   6   0   5    0.20    0.21
  -6   0  -5   -0.15    0.19
  -6   0  -5    0.01    0.12
  -6   0  -5    0.06    0.17
   5   0   5   15.46    0.70
   5   0   5   15.39    0.81
   5   0   5   14.44    0.78
   5   0   5   16.23    0.70
   5   0   5   16.33    0.81
   5   0   5   14.36    0.79
  -5   0  -5   14.95    0.76
  -5   0  -5   15.25    0.69
  -5   0  -5   15.30    0.81
   4   0   5    0.08    0.13
   4   0   5    0.07    0.13
   4   0   5   -0.12    0.09
   4   0   5    0.07    0.16
   4   0   5    0.13    0.14
   4   0   5    0.03    0.16
  -4   0  -5   -0.13    0.13
  -4   0  -5    0.09    0.13
   3   0   5   72.84    2.48
   3   0   5   68.91    2.47
   3   0   5   72.92    2.44
   3   0   5   69.78    2.31
   3   0   5   69.59    2.44
  -3   0  -5   64.57    2.44
  -3   0  -5   70.18    2.31
  -3   0  -5   67.94    2.38
   2   0   5   -0.02    0.10
   2   0   5   -0.07    0.14
   2   0   5    0.16    0.14
   2   0   5   -0.14    0.12
  -2   0  -5    0.17    0.12
  -2   0  -5   -0.05    0.13
  -2   0  -5   -0.01    0.08
   1   0   5    1.76    0.24
   1   0   5    1.89    0.21
   1   0   5    1.71    0.25
   1   0   5    1.97    0.25
  -1   0  -5    1.75    0.17
  -1   0  -5    1.96    0.25
   0   0   5   -0.02    0.10
   0   0   5   -0.07    0.12
   0   0   5    0.05    0.09
   0   0   5   -0.19    0.11
   0   0  -5    0.00    0.09
   0   0  -5   -0.06    0.09
  -1   0   5   32.15    1.19
  -1   0   5   30.75    1.13
  -1   0   5   32.78    1.22
  -1   0   5   31.67    1.23
   1   0  -5   31.97    1.16
   1   0  -5   32.01    1.24
  -2   0   5   -0.05    0.10
  -2   0   5   -0.06    0.11
  -2   0   5    0.01    0.10
  -2   0   5   -0.06    0.13
   2   0  -5    0.10    0.15
   2   0  -5    0.12    0.12
  -3   0   5   93.85    3.16
  -3   0   5   95.19    3.18
  -3   0   5  100.06    3.27
  -3   0   5   95.60    3.26
   3   0  -5   95.36    3.24
   3   0  -5   93.44    3.28
  -4   0   5   -0.10    0.12
  -4   0   5    0.01    0.11
  -4   0   5   -0.13    0.15
  -4   0   5    0.10    0.13
   4   0  -5    0.07    0.16
   4   0  -5    0.02    0.12
  -5   0   5    9.58    0.60
  -5   0   5    9.99    0.58
  -5   0   5    9.91    0.62
  -5   0   5   10.09    0.48
   5   0  -5   10.09    0.63
   5   0  -5    9.38    0.61
  -6   0   5    0.12    0.17
  -6   0   5   -0.09    0.15
  -6   0   5    0.00    0.13
  -6   0   5   -0.07    0.10
   6   0  -5   -0.07    0.17
   6   0  -5   -0.14    0.16
  -7   0   5   19.80    0.87
  -7   0   5   19.88    1.02
  -7   0   5   19.72    1.02
  -7   0   5   18.04    0.98
   7   0  -5   18.59    0.99
   7   0  -5   20.59    1.03
  -8   0   5   -0.02    0.26
  -8   0   5   -0.13    0.23
  -8   0   5    0.31    0.25
   8   0  -5    0.20    0.25
   8   0  -5   -0.24    0.20
  -9   0   5   10.60    0.80
  -9   0   5   10.12    0.78
  -9   0   5   11.61    0.82
   9   0  -5   11.17    0.84
   9   0  -5   10.59    0.75
 -10   0   5   -0.62    0.22
 -10   0   5    0.15    0.28
 -10   0   5    0.10    0.31
  10   0  -5   -0.15    0.29
  10   0  -5    0.09    0.27
 -11   0   5   -0.03    0.32
 -11   0   5   -0.22    0.23
 -11   0   5    0.35    0.35
  11   0  -5   -0.31    0.32
  11   0  -5    0.16    0.26
 -12   0   5    0.13    0.39
 -12   0   5   -0.16    0.41
 -12   0   5    0.15    0.43
  12   0  -5   -0.20    0.26
 -13   0   5   10.69    1.12
 -13   0   5   10.27    1.14
  13   0  -5   10.90    1.12
  13   0   6    0.65    0.49
 -13   0  -6   -0.62    0.42
 -13   0  -6   -0.60    0.46
 -13   0  -6   -0.48    0.40
  12   0   6    6.29    0.90
  12   0   6    5.68    0.84
 -12   0  -6    4.54    0.77
 -12   0  -6    5.53    0.79
  11   0   6   -0.21    0.33
  11   0   6    0.47    0.43
 -11   0  -6    0.43    0.38
 -11   0  -6    0.21    0.35
  10   0   6    0.45    0.31
  10   0   6    0.65    0.41
 -10   0  -6    0.48    0.36
 -10   0  -6    1.15    0.39
 -10   0  -6    0.85    0.33
   9   0   6    0.29    0.26
   9   0   6   -0.20    0.28
   9   0   6    0.29    0.30
  -9   0  -6    0.03    0.22
  -9   0  -6   -0.86    0.19
  -9   0  -6    0.07    0.24
   8   0   6   17.17    0.89
   8   0   6   18.81    1.04
   8   0   6   18.02    1.04
   8   0   6   16.52    1.04
  -8   0  -6   16.78    1.02
  -8   0  -6   19.54    1.07
  -8   0  -6   17.36    0.97
   7   0   6    0.02    0.23
   7   0   6    0.08    0.17
   7   0   6   -0.06    0.21
   7   0   6    0.12    0.17
   7   0   6   -0.11    0.22
  -7   0  -6   -0.10    0.22
  -7   0  -6    0.09    0.15
  -7   0  -6    0.02    0.19
   6   0   6   17.85    0.80
   6   0   6   16.12    0.91
   6   0   6   17.74    0.82
   6   0   6   16.80    0.93
   6   0   6   17.34    0.93
  -6   0  -6   16.22    0.91
  -6   0  -6   18.30    0.81
  -6   0  -6   17.92    0.92
   5   0   6   -0.19    0.16
   5   0   6   -0.11    0.19
   5   0   6    0.04    0.15
   5   0   6   -0.06    0.13
   5   0   6   -0.21    0.16
  -5   0  -6   -0.03    0.15
  -5   0  -6    0.09    0.20
  -5   0  -6    0.20    0.13
   4   0   6    3.99    0.29
   4   0   6    3.93    0.43
   4   0   6    3.73    0.40
   4   0   6    5.00    0.48
   4   0   6    4.82    0.46
  -4   0  -6    3.91    0.33
  -4   0  -6    3.80    0.28
  -4   0  -6    4.25    0.45
   3   0   6    0.02    0.17
   3   0   6   -0.10    0.12
   3   0   6    0.16    0.17
   3   0   6   -0.09    0.16
  -3   0  -6    0.11    0.12
  -3   0  -6    0.12    0.10
  -3   0  -6   -0.04    0.17
   2   0   6    1.75    0.24
   2   0   6    1.66    0.26
   2   0   6    1.23    0.26
   2   0   6    1.65    0.28
  -2   0  -6    1.48    0.24
  -2   0  -6    1.94    0.30
  -2   0  -6    1.28    0.16
   1   0   6    0.19    0.15
   1   0   6   -0.10    0.14
   1   0   6   -0.06    0.14
   1   0   6   -0.02    0.09
  -1   0  -6    0.05    0.14
  -1   0  -6    0.06    0.09
   0   0   6   13.49    0.58
   0   0   6   13.17    0.65
   0   0   6   13.15    0.67
   0   0   6   12.33    0.65
   0   0  -6   13.63    0.68
   0   0  -6   13.18    0.56
  -1   0   6   -0.17    0.11
  -1   0   6   -0.12    0.15
  -1   0   6    0.02    0.10
  -1   0   6   -0.04    0.09
   1   0  -6   -0.04    0.09
   1   0  -6    0.35    0.18
  -2   0   6   69.05    2.48
  -2   0   6   70.48    2.42
  -2   0   6   71.16    2.37
  -2   0   6   68.52    2.46
   2   0  -6   69.96    2.51
   2   0  -6   70.91    2.43
  -3   0   6    0.03    0.13
  -3   0   6   -0.09    0.11
  -3   0   6   -0.05    0.11
  -3   0   6   -0.07    0.13
   3   0  -6    0.21    0.16
   3   0  -6    0.02    0.18
  -4   0   6   74.19    2.50
  -4   0   6   72.44    2.63
  -4   0   6   70.92    2.62
  -4   0   6   74.34    2.55
   4   0  -6   74.11    2.62
   4   0  -6   71.97    2.66
  -5   0   6    0.04    0.19
  -5   0   6   -0.12    0.17
  -5   0   6   -0.12    0.12
  -5   0   6    0.01    0.18
   5   0  -6   -0.01    0.18
   5   0  -6   -0.02    0.18
  -6   0   6   12.84    0.60
  -6   0   6   13.13    0.78
  -6   0   6   12.18    0.78
  -6   0   6   13.53    0.75
   6   0  -6   14.34    0.81
   6   0  -6   11.90    0.75
  -7   0   6   -0.06    0.23
  -7   0   6    0.15    0.23
  -7   0   6   -0.09    0.22
   7   0  -6    0.18    0.24
   7   0  -6   -0.03    0.21
  -8   0   6  103.91    3.79
  -8   0   6  101.88    3.76
  -8   0   6  106.07    3.84
   8   0  -6  104.29    3.83
   8   0  -6  106.27    3.80
  -9   0   6   -0.24    0.30
  -9   0   6    0.09    0.33
  -9   0   6    0.09    0.26
   9   0  -6    0.10    0.22
   9   0  -6    0.07    0.27
 -10   0   6    0.28    0.34
 -10   0   6   -0.14    0.31
 -10   0   6    0.16    0.35
  10   0  -6   -0.12    0.32
  10   0  -6    0.22    0.26
 -11   0   6   -0.48    0.32
 -11   0   6   -0.59    0.29
 -11   0   6    0.16    0.30
  11   0  -6    0.31    0.28
  11   0  -6   -0.29    0.27
 -12   0   6    0.15    0.39
 -12   0   6    0.23    0.40
 -12   0   6    0.37    0.45
  12   0  -6    0.60    0.42
 -13   0   6   -0.28    0.41
 -13   0   6   -0.24    0.43
 -13   0   6   -0.54    0.40
  13   0  -6    0.26    0.43
  13   0   7    0.53    0.50
 -13   0  -7    0.15    0.52
 -13   0  -7    0.28    0.52
 -13   0  -7    0.51    0.49
  12   0   7   -0.08    0.45
  12   0   7    0.25    0.45
 -12   0  -7   -0.77    0.33
 -12   0  -7    0.14    0.41
  11   0   7    0.38    0.42
  11   0   7    0.29    0.43
 -11   0  -7    0.35    0.39
 -11   0  -7   -0.17    0.26
  10   0   7   -0.03    0.32
  10   0   7   -0.46    0.29
 -10   0  -7   -0.24    0.33
 -10   0  -7   -0.18    0.30
 -10   0  -7   -0.03    0.27
   9   0   7    4.57    0.62
   9   0   7    2.96    0.55
  -9   0  -7    2.51    0.47
  -9   0  -7    2.98    0.51
  -9   0  -7    3.01    0.48
   8   0   7    0.33    0.20
   8   0   7    0.12    0.27
   8   0   7    0.04    0.22
   8   0   7    0.09    0.22
  -8   0  -7   -0.13    0.26
  -8   0  -7    0.20    0.22
   7   0   7   17.20    1.01
   7   0   7   17.46    0.97
   7   0   7   16.89    0.99
   7   0   7   15.97    0.80
  -7   0  -7   17.43    0.83
  -7   0  -7   16.33    0.95
  -7   0  -7   16.48    0.99
   6   0   7    0.05    0.19
   6   0   7    0.16    0.21
   6   0   7    0.04    0.21
   6   0   7    0.05    0.15
   6   0   7   -0.05    0.23
  -6   0  -7   -0.10    0.12
  -6   0  -7   -0.14    0.23
  -6   0  -7    0.06    0.18
  -6   0  -7    0.03    0.20
   5   0   7    5.23    0.57
   5   0   7    5.68    0.55
   5   0   7    6.13    0.39
   5   0   7    5.65    0.57
   5   0   7    5.21    0.56
  -5   0  -7    5.71    0.58
  -5   0  -7    5.55    0.37
  -5   0  -7    6.05    0.44
   4   0   7   -0.11    0.18
   4   0   7    0.13    0.19
   4   0   7    0.12    0.21
   4   0   7    0.00    0.15
  -4   0  -7    0.29    0.17
  -4   0  -7    0.02    0.12
  -4   0  -7    0.03    0.19
   3   0   7    7.63    0.54
   3   0   7    7.67    0.51
   3   0   7    7.01    0.55
   3   0   7    7.04    0.48
  -3   0  -7    7.91    0.53
  -3   0  -7    7.42    0.49
  -3   0  -7    8.49    0.40
   2   0   7    0.04    0.18
   2   0   7   -0.02    0.13
   2   0   7    0.04    0.17
   2   0   7    0.10    0.12
  -2   0  -7    0.04    0.16
  -2   0  -7    0.05    0.16
  -2   0  -7    0.03    0.09
   1   0   7   30.08    1.29
   1   0   7   30.58    1.17
   1   0   7   31.17    1.29
   1   0   7   30.76    1.25
  -1   0  -7   30.69    1.12
  -1   0  -7   30.03    1.26
   0   0   7    0.15    0.12
   0   0   7    0.04    0.13
   0   0   7   -0.04    0.11
   0   0   7    0.12    0.19
   0   0  -7   -0.06    0.13
   0   0  -7    0.07    0.11
  -1   0   7   27.70    1.22
  -1   0   7   28.42    1.09
  -1   0   7   29.76    1.20
  -1   0   7   29.45    1.20
   1   0  -7   28.76    1.12
   1   0  -7   28.78    1.23
  -2   0   7   -0.04    0.16
  -2   0   7   -0.06    0.11
  -2   0   7   -0.08    0.14
  -2   0   7   -0.22    0.14
   2   0  -7    0.01    0.13
   2   0  -7   -0.10    0.15
  -3   0   7    6.25    0.42
  -3   0   7    5.72    0.47
  -3   0   7    6.40    0.40
  -3   0   7    6.61    0.50
   3   0  -7    5.45    0.43
   3   0  -7    5.98    0.56
  -4   0   7   -0.01    0.14
  -4   0   7    0.26    0.16
  -4   0   7   -0.06    0.12
  -4   0   7    0.25    0.16
   4   0  -7    0.16    0.15
   4   0  -7   -0.11    0.19
  -5   0   7    8.35    0.50
  -5   0   7    8.94    0.57
  -5   0   7    8.59    0.63
  -5   0   7    8.87    0.63
   5   0  -7    9.17    0.63
   5   0  -7    9.62    0.64
  -6   0   7   -0.23    0.16
  -6   0   7   -0.03    0.18
  -6   0   7   -0.04    0.14
  -6   0   7    0.02    0.21
   6   0  -7   -0.08    0.15
   6   0  -7    0.12    0.16
  -7   0   7    9.00    0.70
  -7   0   7    8.17    0.62
  -7   0   7    8.75    0.78
   7   0  -7    9.57    0.69
   7   0  -7    8.73    0.70
  -8   0   7    0.22    0.29
  -8   0   7   -0.11    0.24
  -8   0   7   -0.38    0.19
   8   0  -7    0.05    0.28
   8   0  -7    0.15    0.22
  -9   0   7    3.39    0.54
  -9   0   7    2.97    0.54
  -9   0   7    3.75    0.57
   9   0  -7    3.12    0.53
   9   0  -7    1.99    0.44
 -10   0   7    0.50    0.39
 -10   0   7    0.40    0.37
 -10   0   7    0.44    0.39
  10   0  -7    0.08    0.31
  10   0  -7    0.22    0.27
 -11   0   7    0.31    0.33
 -11   0   7    0.67    0.43
 -11   0   7    0.31    0.40
  11   0  -7    0.69    0.37
  11   0  -7    0.50    0.32
 -12   0   7    0.09    0.38
 -12   0   7   -0.10    0.30
 -12   0   7   -0.43    0.34
  12   0  -7   -0.17    0.36
 -13   0   7   11.86    1.22
 -13   0   7   11.10    1.18
 -13   0   7   12.95    1.70
  13   0  -7   10.82    1.16
  12   0   8    5.00    0.80
  12   0   8    4.51    0.75
 -12   0  -8    6.10    0.80
 -12   0  -8    4.74    0.80
  11   0   8    0.16    0.39
  11   0   8   -0.17    0.28
 -11   0  -8    0.33    0.43
 -11   0  -8   -0.11    0.35
  10   0   8    1.19    0.41
  10   0   8    0.81    0.42
 -10   0  -8    1.24    0.41
 -10   0  -8    1.22    0.39
 -10   0  -8    0.48    0.31
   9   0   8    0.24    0.34
   9   0   8   -0.19    0.32
   9   0   8    0.11    0.32
  -9   0  -8   -0.04    0.31
  -9   0  -8   -0.11    0.29
  -9   0  -8    0.25    0.23
   8   0   8    4.16    0.59
   8   0   8    4.16    0.63
   8   0   8    3.74    0.58
  -8   0  -8    4.02    0.56
  -8   0  -8    3.65    0.61
   7   0   8   -0.10    0.25
   7   0   8   -0.12    0.22
   7   0   8   -0.18    0.17
  -7   0  -8    0.19    0.29
  -7   0  -8    0.01    0.21
  -7   0  -8    0.25    0.23
   6   0   8    1.67    0.37
   6   0   8    2.51    0.45
   6   0   8    2.11    0.43
   6   0   8    1.99    0.28
   6   0   8    2.21    0.42
  -6   0  -8    2.50    0.29
  -6   0  -8    1.18    0.28
  -6   0  -8    1.39    0.37
  -6   0  -8    2.62    0.44
   5   0   8    0.15    0.21
   5   0   8   -0.04    0.15
   5   0   8    0.03    0.20
   5   0   8    0.11    0.22
  -5   0  -8   -0.13    0.15
  -5   0  -8   -0.16    0.12
  -5   0  -8   -0.15    0.13
   4   0   8    2.47    0.40
   4   0   8    2.57    0.39
   4   0   8    2.64    0.41
   4   0   8    2.91    0.39
  -4   0  -8    3.35    0.26
  -4   0  -8    3.63    0.41
  -4   0  -8    1.77    0.33
   3   0   8    0.10    0.19
   3   0   8    0.16    0.16
   3   0   8   -0.14    0.13
   3   0   8   -0.03    0.18
  -3   0  -8   -0.06    0.13
  -3   0  -8   -0.06    0.10
  -3   0  -8    0.02    0.17
   2   0   8   25.74    1.16
   2   0   8   23.05    1.01
   2   0   8   23.18    1.09
   2   0   8   22.29    1.10
  -2   0  -8   26.24    1.11
  -2   0  -8   24.54    1.12
  -2   0  -8   24.34    0.93
   1   0   8    0.00    0.15
   1   0   8    0.09    0.18
   1   0   8    0.09    0.12
   1   0   8    0.06    0.20
  -1   0  -8   -0.05    0.17
  -1   0  -8    0.05    0.10
   0   0   8    6.03    0.38
   0   0   8    5.91    0.46
   0   0   8    5.83    0.54
   0   0   8    5.56    0.46
   0   0  -8    5.09    0.35
   0   0  -8    5.38    0.52
  -1   0   8   -0.11    0.16
  -1   0   8   -0.13    0.19
  -1   0   8    0.09    0.17
  -1   0   8    0.00    0.12
   1   0  -8    0.00    0.12
   1   0  -8   -0.11    0.17
  -2   0   8    0.08    0.18
  -2   0   8    0.09    0.16
  -2   0   8    0.01    0.17
  -2   0   8    0.20    0.14
   2   0  -8    0.10    0.16
   2   0  -8    0.07    0.15
  -3   0   8    0.02    0.14
  -3   0   8   -0.16    0.14
  -3   0   8    0.08    0.15
  -3   0   8    0.12    0.21
   3   0  -8    0.00    0.13
   3   0  -8    0.01    0.15
  -4   0   8    0.26    0.23
  -4   0   8   -0.18    0.18
  -4   0   8    0.32    0.17
  -4   0   8    0.48    0.19
   4   0  -8    0.25    0.19
  -5   0   8    0.16    0.20
  -5   0   8   -0.04    0.19
  -5   0   8   -0.08    0.22
  -5   0   8   -0.04    0.17
   5   0  -8   -0.05    0.18
   5   0  -8   -0.04    0.21
  -6   0   8    3.66    0.37
  -6   0   8    3.41    0.43
  -6   0   8    3.68    0.49
  -6   0   8    3.12    0.49
   6   0  -8    3.70    0.53
   6   0  -8    3.49    0.49
  -7   0   8   -0.02    0.24
  -7   0   8    0.15    0.24
  -7   0   8    0.15    0.26
   7   0  -8   -0.20    0.25
   7   0  -8   -0.08    0.18
  -8   0   8    5.77    0.63
  -8   0   8    6.31    0.72
  -8   0   8    5.89    0.67
   8   0  -8    5.04    0.66
   8   0  -8    6.55    0.73
  -9   0   8   -0.04    0.32
  -9   0   8    0.16    0.29
  -9   0   8   -0.19    0.34
   9   0  -8    0.26    0.36
   9   0  -8   -0.15    0.26
 -10   0   8    0.99    0.44
 -10   0   8    1.06    0.39
 -10   0   8    0.98    0.46
  10   0  -8    1.38    0.48
  10   0  -8    0.48    0.35
 -11   0   8   -0.09    0.38
 -11   0   8   -0.15    0.38
 -11   0   8   -0.12    0.37
  11   0  -8    0.25    0.40
  11   0  -8    0.10    0.36
 -12   0   8    8.04    0.99
 -12   0   8   10.06    1.05
 -12   0   8    9.29    1.01
  12   0  -8   11.20    1.11
  12   0   9   -0.43    0.40
  12   0   9   -0.48    0.44
 -12   0  -9   -0.32    0.46
 -12   0  -9   -0.12    0.45
  11   0   9    1.56    0.53
  11   0   9    0.71    0.47
 -11   0  -9    1.34    0.47
 -11   0  -9    0.02    0.42
 -11   0  -9    0.69    0.47
  10   0   9    0.08    0.38
  10   0   9   -0.15    0.27
 -10   0  -9    0.04    0.36
 -10   0  -9    0.42    0.39
 -10   0  -9    0.26    0.31
   9   0   9    3.17    0.54
   9   0   9    2.42    0.53
   9   0   9    3.15    0.58
  -9   0  -9    3.00    0.58
  -9   0  -9    2.18    0.51
   8   0   9    0.45    0.34
   8   0   9   -0.16    0.29
   8   0   9   -0.25    0.31
  -8   0  -9    0.17    0.33
  -8   0  -9   -0.34    0.26
   7   0   9   17.33    1.07
   7   0   9   19.10    1.14
   7   0   9   16.61    1.05
  -7   0  -9   19.72    1.15
  -7   0  -9   19.05    1.11
   6   0   9   -0.21    0.26
   6   0   9   -0.14    0.22
   6   0   9   -0.12    0.27
   6   0   9   -0.05    0.24
  -6   0  -9   -0.02    0.27
  -6   0  -9    0.05    0.20
   5   0   9    1.50    0.35
   5   0   9    1.99    0.43
   5   0   9    0.67    0.33
   5   0   9    1.95    0.36
  -5   0  -9    0.82    0.33
  -5   0  -9    1.30    0.29
   4   0   9    0.03    0.18
   4   0   9   -0.07    0.20
   4   0   9   -0.06    0.23
   4   0   9   -0.24    0.14
  -4   0  -9   -0.06    0.12
  -4   0  -9    0.13    0.20
  -4   0  -9    0.10    0.19
   3   0   9   10.97    0.78
   3   0   9   12.17    0.80
   3   0   9   13.33    0.77
   3   0   9   12.70    0.69
  -3   0  -9   11.67    0.78
  -3   0  -9   12.78    0.74
  -3   0  -9   11.92    0.56
   2   0   9    0.11    0.21
   2   0   9    0.12    0.15
   2   0   9    0.12    0.21
   2   0   9    0.04    0.17
  -2   0  -9    0.01    0.15
  -2   0  -9   -0.02    0.11
  -2   0  -9   -0.18    0.17
   1   0   9   24.88    1.12
   1   0   9   22.18    1.16
   1   0   9   23.42    1.15
   1   0   9   24.63    1.02
  -1   0  -9   25.40    0.97
  -1   0  -9   23.53    1.14
   0   0   9   -0.04    0.13
   0   0   9    0.06    0.23
   0   0   9    0.06    0.21
   0   0   9    0.07    0.20
   0   0  -9    0.06    0.20
   0   0  -9    0.06    0.13
  -1   0   9    5.67    0.55
  -1   0   9    5.63    0.57
  -1   0   9    4.31    0.49
  -1   0   9    5.09    0.37
   1   0  -9    4.51    0.42
   1   0  -9    4.25    0.51
  -2   0   9    0.08    0.22
  -2   0   9   -0.08    0.14
  -2   0   9   -0.01    0.14
  -2   0   9    0.19    0.20
   2   0  -9    0.14    0.17
   2   0  -9   -0.07    0.20
  -3   0   9   25.67    1.07
  -3   0   9   23.86    1.19
  -3   0   9   24.11    1.21
  -3   0   9   26.27    1.15
   3   0  -9   24.95    1.14
   3   0  -9   28.05    1.28
  -4   0   9   -0.04    0.23
  -4   0   9    0.16    0.23
  -4   0   9    0.10    0.21
  -4   0   9    0.01    0.17
   4   0  -9    0.05    0.20
   4   0  -9    0.03    0.22
  -5   0   9    2.61    0.45
  -5   0   9    2.40    0.35
  -5   0   9    1.88    0.31
  -5   0   9    1.71    0.39
   5   0  -9    2.19    0.38
   5   0  -9    2.12    0.40
  -6   0   9   -0.08    0.27
  -6   0   9   -0.08    0.20
  -6   0   9   -0.11    0.22
  -6   0   9    0.04    0.24
   6   0  -9    0.16    0.26
   6   0  -9   -0.15    0.24
  -7   0   9    3.47    0.55
  -7   0   9    3.86    0.49
  -7   0   9    2.75    0.51
   7   0  -9    3.37    0.52
   7   0  -9    4.33    0.59
  -8   0   9    0.02    0.31
  -8   0   9    0.09    0.33
  -8   0   9   -0.27    0.31
   8   0  -9   -0.01    0.33
   8   0  -9   -0.15    0.19
  -9   0   9    9.05    0.90
  -9   0   9    9.90    0.98
  -9   0   9    8.41    0.82
   9   0  -9    9.33    0.91
   9   0  -9    7.47    0.84
 -10   0   9    0.09    0.37
 -10   0   9   -0.16    0.31
 -10   0   9    0.03    0.36
  10   0  -9    0.51    0.41
  10   0  -9    0.06    0.38
 -11   0   9   -0.22    0.36
 -11   0   9    0.53    0.38
 -11   0   9    0.31    0.46
  11   0  -9    0.27    0.35
  11   0  -9    0.62    0.45
 -12   0   9   -0.77    0.38
 -12   0   9    0.15    0.45
 -12   0   9    1.04    0.59
  12   0  -9   -0.24    0.46
  12   0  -9    0.44    0.44
  11   0  10   -0.54    0.33
  11   0  10   -0.03    0.41
 -11   0 -10    0.36    0.40
 -11   0 -10    0.52    0.46
 -11   0 -10   -0.63    0.35
  10   0  10    1.06    0.50
  10   0  10    1.27    0.53
  10   0  10    1.51    0.52
 -10   0 -10    1.61    0.53
 -10   0 -10    0.57    0.46
 -10   0 -10    2.11    0.51
   9   0  10    0.26    0.40
   9   0  10   -0.06    0.38
   9   0  10   -0.31    0.32
  -9   0 -10    0.24    0.39
  -9   0 -10    0.06    0.34
   8   0  10    8.48    0.87
   8   0  10    7.01    0.79
   8   0  10    8.13    0.88
  -8   0 -10    6.50    0.81
  -8   0 -10    7.19    0.82
   7   0  10   -0.20    0.27
   7   0  10   -0.36    0.26
   7   0  10    0.15    0.32
  -7   0 -10    0.37    0.32
  -7   0 -10    0.04    0.23
   6   0  10   15.63    1.05
   6   0  10   14.63    0.99
   6   0  10   15.57    0.96
   6   0  10   15.86    1.00
  -6   0 -10   17.74    0.92
  -6   0 -10   16.36    1.04
   5   0  10    0.18    0.25
   5   0  10   -0.10    0.25
   5   0  10   -0.15    0.29
   5   0  10   -0.19    0.27
  -5   0 -10    0.09    0.21
  -5   0 -10   -0.08    0.28
   4   0  10    0.88    0.36
   4   0  10    0.70    0.26
   4   0  10    0.68    0.32
   4   0  10    1.16    0.40
  -4   0 -10    0.82    0.28
  -4   0 -10    1.32    0.38
   3   0  10   -0.28    0.24
   3   0  10   -0.09    0.19
   3   0  10   -0.23    0.16
   3   0  10    0.00    0.25
  -3   0 -10    0.00    0.15
  -3   0 -10    0.18    0.24
   2   0  10   33.29    1.46
   2   0  10   34.16    1.52
   2   0  10   30.55    1.48
   2   0  10   30.28    1.31
  -2   0 -10   32.38    1.23
  -2   0 -10   33.13    1.46
  -2   0 -10   33.04    1.49
   1   0  10    0.00    0.22
   1   0  10   -0.25    0.23
   1   0  10    0.08    0.16
   1   0  10    0.01    0.25
  -1   0 -10   -0.26    0.20
  -1   0 -10   -0.08    0.12
   0   0  10    0.67    0.25
   0   0  10    1.12    0.30
   0   0  10    1.38    0.25
   0   0  10    1.13    0.28
   0   0 -10    1.14    0.22
   0   0 -10    1.28    0.31
  -1   0  10    0.00    0.21
  -1   0  10   -0.01    0.15
  -1   0  10   -0.30    0.22
  -1   0  10    0.04    0.17
   1   0 -10   -0.09    0.17
   1   0 -10   -0.01    0.17
  -2   0  10   -0.03    0.22
  -2   0  10    0.32    0.18
  -2   0  10    0.00    0.19
   2   0 -10    0.03    0.18
   2   0 -10    0.27    0.18
  -3   0  10    0.17    0.24
  -3   0  10    0.09    0.17
  -3   0  10    0.01    0.21
  -3   0  10    0.14    0.25
   3   0 -10   -0.30    0.17
   3   0 -10   -0.01    0.25
  -4   0  10   11.58    0.65
  -4   0  10   11.56    0.71
  -4   0  10    9.50    0.75
  -4   0  10   10.71    0.76
   4   0 -10   10.40    0.81
   4   0 -10   13.20    0.76
  -5   0  10    0.43    0.24
  -5   0  10   -0.26    0.22
  -5   0  10    0.06    0.20
  -5   0  10    0.39    0.31
   5   0 -10   -0.02    0.28
   5   0 -10    0.15    0.23
  -6   0  10   10.14    0.80
  -6   0  10    9.40    0.67
  -6   0  10    9.49    0.87
   6   0 -10    8.63    0.87
   6   0 -10    8.90    0.81
  -7   0  10    0.07    0.34
  -7   0  10   -0.48    0.18
  -7   0  10    0.03    0.33
   7   0 -10   -0.31    0.26
   7   0 -10    0.11    0.21
  -8   0  10   10.32    0.98
  -8   0  10   11.54    0.81
  -8   0  10   11.44    0.92
   8   0 -10   11.28    0.91
   8   0 -10   11.73    1.07
  -9   0  10   -0.09    0.36
  -9   0  10   -0.11    0.35
  -9   0  10   -0.80    0.28
   9   0 -10    0.13    0.38
   9   0 -10   -0.28    0.33
 -10   0  10    3.43    0.66
 -10   0  10    2.60    0.62
  10   0 -10    2.13    0.58
  10   0 -10    2.35    0.57
 -11   0  10    0.16    0.44
 -11   0  10    0.08    0.41
  11   0 -10   -0.09    0.40
  11   0 -10    0.28    0.44
  11   0  11   -0.22    0.42
  11   0  11   -0.04    0.37
 -11   0 -11    0.18    0.46
 -11   0 -11    0.18    0.53
 -11   0 -11   -0.93    0.36
  10   0  11   -0.21    0.40
  10   0  11   -0.10    0.43
  10   0  11    0.26    0.40
 -10   0 -11    0.48    0.42
 -10   0 -11   -0.34    0.34
 -10   0 -11   -0.03    0.41
   9   0  11    0.11    0.41
   9   0  11    0.71    0.47
   9   0  11    0.62    0.43
  -9   0 -11    1.10    0.48
  -9   0 -11    0.11    0.40
   8   0  11    0.22    0.39
   8   0  11   -0.21    0.30
   8   0  11    0.11    0.33
  -8   0 -11    0.12    0.37
  -8   0 -11   -0.16    0.28
   7   0  11   -0.04    0.24
   7   0  11   -0.22    0.24
   7   0  11    0.01    0.34
  -7   0 -11    0.00    0.27
  -7   0 -11   -0.13    0.24
   6   0  11   -0.21    0.35
   6   0  11   -0.23    0.28
   6   0  11   -0.14    0.26
   6   0  11   -0.01    0.34
  -6   0 -11    0.31    0.35
  -6   0 -11   -0.01    0.26
   5   0  11    2.79    0.51
   5   0  11    2.54    0.45
   5   0  11    1.89    0.44
  -5   0 -11    2.08    0.43
  -5   0 -11    2.14    0.43
   4   0  11   -0.13    0.19
   4   0  11   -0.18    0.19
   4   0  11   -0.15    0.19
   4   0  11    0.21    0.21
  -4   0 -11    0.06    0.21
  -4   0 -11   -0.34    0.22
   3   0  11    7.01    0.74
   3   0  11    7.61    0.74
   3   0  11    6.50    0.66
   3   0  11    5.88    0.50
  -3   0 -11    6.31    0.71
  -3   0 -11    4.59    0.56
   2   0  11   -0.30    0.22
   2   0  11   -0.08    0.23
   2   0  11   -0.03    0.21
   2   0  11    0.06    0.19
  -2   0 -11   -0.03    0.25
  -2   0 -11   -0.14    0.18
   1   0  11    0.16    0.28
   1   0  11    0.87    0.26
   1   0  11    0.50    0.32
   1   0  11    0.63    0.29
  -1   0 -11    0.65    0.29
  -1   0 -11    0.66    0.19
  -1   0 -11    0.67    0.27
   0   0  11    0.32    0.28
   0   0  11    0.04    0.25
   0   0  11    0.25    0.20
   0   0  11    0.12    0.30
   0   0 -11   -0.06    0.22
   0   0 -11   -0.08    0.16
  -1   0  11   10.09    0.76
  -1   0  11   10.74    0.77
  -1   0  11   11.88    0.81
  -1   0  11   12.12    0.65
   1   0 -11   12.61    0.69
   1   0 -11   12.40    0.85
  -2   0  11    0.01    0.26
  -2   0  11    0.11    0.27
  -2   0  11    0.09    0.18
  -2   0  11    0.35    0.28
   2   0 -11   -0.16    0.19
   2   0 -11   -0.12    0.16
  -3   0  11   33.26    1.49
  -3   0  11   33.03    1.55
  -3   0  11   35.31    1.38
  -3   0  11   30.40    1.53
   3   0 -11   31.47    1.59
   3   0 -11   36.52    1.49
  -4   0  11   -0.32    0.17
  -4   0  11   -0.26    0.26
  -4   0  11   -0.17    0.26
   4   0 -11   -0.03    0.21
   4   0 -11    0.32    0.32
  -5   0  11    0.66    0.38
  -5   0  11    1.06    0.40
  -5   0  11    0.84    0.29
   5   0 -11    1.49    0.43
   5   0 -11    1.02    0.35
  -6   0  11   -0.24    0.29
  -6   0  11   -0.06    0.33
   6   0 -11    0.00    0.29
   6   0 -11    0.04    0.28
  -7   0  11    6.53    0.78
  -7   0  11    6.62    0.80
   7   0 -11    6.66    0.75
   7   0 -11    6.85    0.83
  -8   0  11    0.56    0.41
  -8   0  11    0.05    0.38
   8   0 -11   -0.32    0.31
   8   0 -11   -0.52    0.30
  -9   0  11    1.56    0.52
  -9   0  11    1.85    0.54
   9   0 -11    1.78    0.52
   9   0 -11    1.77    0.52
 -10   0  11   -0.37    0.38
 -10   0  11    0.62    0.41
  10   0 -11   -0.26    0.40
  10   0 -11    0.09    0.41
 -11   0  11   -0.02    0.45
 -11   0  11    0.87    0.52
  11   0 -11    0.90    0.49
  11   0 -11    0.40    0.53
  10   0  12   27.75    1.75
  10   0  12   31.08    1.77
  10   0  12   31.14    1.77
 -10   0 -12   33.50    1.86
 -10   0 -12   29.99    1.74
   9   0  12    0.18    0.48
   9   0  12   -0.08    0.37
   9   0  12   -0.04    0.31
  -9   0 -12   -0.68    0.35
  -9   0 -12   -0.07    0.42
   8   0  12   10.24    1.06
   8   0  12    7.95    0.87
   8   0  12    8.27    0.95
  -8   0 -12    7.82    0.91
  -8   0 -12    8.81    0.97
   7   0  12   -0.38    0.28
   7   0  12   -0.08    0.26
   7   0  12   -0.06    0.31
  -7   0 -12    0.25    0.30
  -7   0 -12    0.05    0.26
   6   0  12    0.76    0.35
   6   0  12    1.13    0.47
   6   0  12    1.04    0.39
   6   0  12    1.37    0.39
  -6   0 -12    1.13    0.43
   5   0  12   -0.17    0.29
   5   0  12   -0.10    0.28
   5   0  12   -0.07    0.24
   5   0  12    0.16    0.39
  -5   0 -12   -0.05    0.21
  -5   0 -12   -0.03    0.34
   4   0  12    4.09    0.51
   4   0  12    3.15    0.59
   4   0  12    3.33    0.53
   4   0  12    4.89    0.70
  -4   0 -12    3.34    0.59
  -4   0 -12    2.72    0.51
   3   0  12   -0.25    0.28
   3   0  12    0.03    0.28
   3   0  12   -0.14    0.23
   3   0  12    0.14    0.33
  -3   0 -12    0.07    0.27
  -3   0 -12   -0.12    0.26
   2   0  12    3.65    0.57
   2   0  12    3.58    0.55
   2   0  12    4.84    0.61
   2   0  12    5.00    0.56
  -2   0 -12    3.89    0.55
  -2   0 -12    4.16    0.57
   1   0  12   -0.45    0.15
   1   0  12   -0.16    0.29
   1   0  12   -0.01    0.31
  -1   0 -12    0.06    0.28
  -1   0 -12    0.13    0.28
   0   0  12   16.54    1.08
   0   0  12   16.05    1.00
   0   0  12   17.43    1.06
   0   0 -12   17.95    1.07
   0   0 -12   17.88    1.04
  -1   0  12   -0.07    0.28
  -1   0  12   -0.06    0.26
  -1   0  12   -0.12    0.26
   1   0 -12   -0.06    0.19
   1   0 -12   -0.12    0.27
  -2   0  12    6.16    0.67
  -2   0  12    5.17    0.64
  -2   0  12    6.56    0.74
   2   0 -12    6.13    0.70
   2   0 -12    6.22    0.58
  -3   0  12   -0.06    0.29
  -3   0  12    0.24    0.31
  -3   0  12   -0.08    0.26
   3   0 -12   -0.12    0.20
   3   0 -12   -0.61    0.24
  -4   0  12    0.51    0.37
  -4   0  12    0.11    0.32
  -4   0  12    0.13    0.30
   4   0 -12    0.06    0.24
   4   0 -12   -0.03    0.23
  -5   0  12   -0.29    0.29
  -5   0  12    0.17    0.33
  -5   0  12    0.66    0.33
   5   0 -12    0.37    0.29
   5   0 -12    0.10    0.34
  -6   0  12   34.32    1.74
  -6   0  12   37.10    1.80
   6   0 -12   36.54    1.84
   6   0 -12   37.04    1.72
  -7   0  12   -0.03    0.38
  -7   0  12   -0.10    0.33
   7   0 -12    0.06    0.32
   7   0 -12   -0.35    0.30
  -8   0  12    8.71    0.93
  -8   0  12   10.59    1.01
   8   0 -12    9.78    1.01
   8   0 -12    8.30    0.90
  -9   0  12    0.63    0.46
  -9   0  12    0.14    0.32
   9   0 -12    0.06    0.38
   9   0 -12   -0.05    0.30
 -10   0  12    6.29    0.92
 -10   0  12    9.28    1.06
  10   0 -12    8.68    1.01
  10   0 -12    8.78    0.99
   9   0  13    2.49    0.66
   9   0  13    3.30    0.68
  -9   0 -13    3.35    0.71
  -9   0 -13    2.49    0.66
   8   0  13   -0.03    0.43
   8   0  13    0.16    0.39
  -8   0 -13   -0.07    0.31
  -8   0 -13    0.25    0.43
   7   0  13    2.18    0.63
   7   0  13    1.57    0.53
  -7   0 -13    1.95    0.55
  -7   0 -13    2.02    0.59
   6   0  13    0.11    0.44
   6   0  13   -0.09    0.33
   6   0  13    0.33    0.35
  -6   0 -13   -0.03    0.28
   5   0  13   22.27    1.35
   5   0  13   24.36    1.44
   5   0  13   21.91    1.32
  -5   0 -13   24.11    1.27
  -5   0 -13   21.34    1.35
   4   0  13    0.05    0.39
   4   0  13    0.20    0.35
   4   0  13    0.15    0.38
  -4   0 -13    0.15    0.38
  -4   0 -13    0.03    0.27
   3   0  13    4.65    0.64
   3   0  13    6.82    0.82
   3   0  13    5.32    0.74
  -3   0 -13    5.00    0.64
  -3   0 -13    5.85    0.75
   2   0  13   -0.15    0.33
   2   0  13    0.28    0.36
   2   0  13   -0.08    0.30
  -2   0 -13   -0.07    0.29
  -2   0 -13    0.06    0.29
   1   0  13    0.44    0.33
   1   0  13    0.57    0.41
   1   0  13    0.09    0.27
  -1   0 -13    0.81    0.33
  -1   0 -13    0.58    0.36
   0   0  13   -0.01    0.22
   0   0  13    0.06    0.25
   0   0  13   -0.17    0.21
   0   0 -13    0.14    0.21
   0   0 -13   -0.12    0.20
  -1   0  13   13.87    1.02
  -1   0  13   14.06    0.97
  -1   0  13   15.39    1.00
   1   0 -13   14.31    0.95
   1   0 -13   13.00    0.95
  -2   0  13   -0.39    0.29
  -2   0  13   -0.19    0.29
  -2   0  13    0.00    0.29
   2   0 -13   -0.54    0.16
   2   0 -13    0.19    0.21
  -3   0  13    0.53    0.37
  -3   0  13    0.22    0.35
  -3   0  13    0.19    0.28
   3   0 -13    0.35    0.35
   3   0 -13    0.33    0.24
  -4   0  13   -0.06    0.33
  -4   0  13   -1.06    0.24
  -4   0  13    0.03    0.27
   4   0 -13    0.59    0.35
   4   0 -13    0.30    0.34
  -5   0  13    1.49    0.46
  -5   0  13    2.32    0.56
   5   0 -13    1.55    0.42
   5   0 -13    1.57    0.46
  -6   0  13    0.32    0.41
  -6   0  13   -0.15    0.35
   6   0 -13   -0.24    0.32
   6   0 -13    0.20    0.31
  -7   0  13    2.18    0.56
  -7   0  13    1.99    0.56
   7   0 -13    2.44    0.52
   7   0 -13    1.80    0.55
  -8   0  13   -0.32    0.38
  -8   0  13    0.00    0.41
   8   0 -13   -0.21    0.39
   8   0 -13   -0.44    0.34
  -9   0  13    0.32    0.42
  -9   0  13    1.16    0.57
   9   0 -13    0.54    0.48
   9   0 -13    1.34    0.50
 -10   0  13    0.65    0.40
 -10   0  13   -0.28    0.40
  10   0 -13    0.13    0.47
   8   0  14    0.56    0.54
   8   0  14   -0.05    0.42
  -8   0 -14    0.46    0.49
  -8   0 -14    0.52    0.53
   7   0  14   -0.10    0.34
   7   0  14   -0.51    0.33
  -7   0 -14   -0.22    0.37
  -7   0 -14    0.14    0.32
   6   0  14   15.39    1.16
   6   0  14   16.43    1.27
   6   0  14   16.05    1.25
  -6   0 -14   18.74    1.29
   5   0  14   -0.06    0.37
   5   0  14    0.00    0.32
   5   0  14   -0.25    0.39
  -5   0 -14    0.35    0.33
   4   0  14   -0.16    0.33
   4   0  14    0.14    0.42
   4   0  14    0.08    0.37
  -4   0 -14    0.25    0.38
  -4   0 -14    0.10    0.32
   3   0  14    0.01    0.43
   3   0  14   -0.07    0.33
   3   0  14    0.56    0.37
  -3   0 -14   -0.01    0.27
  -3   0 -14    0.01    0.27
   2   0  14   19.13    1.19
   2   0  14   19.19    1.27
   2   0  14   18.09    1.24
  -2   0 -14   18.53    1.20
  -2   0 -14   19.13    1.19
   1   0  14   -0.37    0.33
   1   0  14   -0.15    0.33
   1   0  14    0.04    0.30
  -1   0 -14   -0.23    0.30
  -1   0 -14    0.00    0.32
   0   0  14   20.15    1.31
   0   0  14   20.88    1.27
   0   0  14   20.32    1.23
   0   0 -14   19.82    1.26
   0   0 -14   20.43    1.24
  -1   0  14   -0.40    0.31
  -1   0  14   -0.01    0.34
  -1   0  14    0.39    0.39
   1   0 -14    0.10    0.30
   1   0 -14    0.04    0.32
  -2   0  14    0.60    0.33
  -2   0  14    1.16    0.40
  -2   0  14    0.89    0.36
   2   0 -14    0.68    0.43
   2   0 -14    1.07    0.39
  -3   0  14    0.29    0.35
  -3   0  14    0.16    0.35
  -3   0  14    0.67    0.39
   3   0 -14    0.21    0.36
  -4   0  14    7.63    0.87
  -4   0  14    5.95    0.71
  -4   0  14    6.04    0.79
   4   0 -14    7.70    0.73
   4   0 -14    6.10    0.83
  -5   0  14   -0.07    0.39
  -5   0  14   -0.03    0.38
   5   0 -14    0.23    0.31
   5   0 -14    0.32    0.45
  -6   0  14    1.38    0.52
  -6   0  14    1.61    0.51
   6   0 -14    0.54    0.42
   6   0 -14    1.24    0.44
  -7   0  14    0.45    0.47
  -7   0  14    0.17    0.44
   7   0 -14   -0.29    0.32
   7   0 -14    0.11    0.43
  -8   0  14    0.68    0.50
  -8   0  14    1.37    0.57
   8   0 -14    1.14    0.55
   8   0 -14    0.88    0.48
  -9   0  14    0.17    0.35
  -9   0  14    0.20    0.47
   9   0 -14    0.84    0.47
   9   0 -14   -0.27    0.38
   7   0  15    0.02    0.45
   7   0  15   -0.18    0.45
  -7   0 -15   -0.16    0.51
   6   0  15   -0.09    0.46
   6   0  15    0.02    0.40
   6   0  15    0.52    0.54
  -6   0 -15   -0.10    0.43
   5   0  15    1.87    0.56
   5   0  15    1.50    0.51
   5   0  15    0.88    0.52
  -5   0 -15    1.70    0.59
   4   0  15   -0.33    0.45
   4   0  15   -0.19    0.40
   4   0  15   -0.37    0.35
  -4   0 -15    0.22    0.40
  -4   0 -15   -0.13    0.29
   3   0  15    0.71    0.49
   3   0  15    0.58    0.47
   3   0  15    1.01    0.43
  -3   0 -15    0.57    0.36
  -3   0 -15    1.11    0.44
   2   0  15    0.40    0.35
   2   0  15   -0.22    0.37
   2   0  15    0.18    0.42
  -2   0 -15   -0.06    0.34
  -2   0 -15    0.34    0.31
   1   0  15    0.11    0.38
   1   0  15   -0.08    0.39
   1   0  15    1.03    0.49
  -1   0 -15    0.31    0.30
  -1   0 -15   -0.04    0.36
   0   0  15    0.05    0.40
   0   0  15    0.29    0.41
   0   0  15    0.44    0.41
   0   0 -15   -0.06    0.34
   0   0 -15    0.63    0.38
  -1   0  15    2.49    0.56
  -1   0  15    2.66    0.56
  -1   0  15    3.97    0.68
   1   0 -15    3.11    0.56
   1   0 -15    2.36    0.51
  -2   0  15    0.20    0.38
  -2   0  15   -0.26    0.34
  -2   0  15   -0.18    0.39
   2   0 -15   -0.18    0.28
   2   0 -15    0.02    0.37
  -3   0  15    3.34    0.68
  -3   0  15    2.22    0.54
  -3   0  15    2.76    0.59
   3   0 -15    4.10    0.70
   3   0 -15    3.18    0.55
  -4   0  15   -0.30    0.33
  -4   0  15    0.05    0.42
   4   0 -15   -0.08    0.31
   4   0 -15    0.21    0.40
  -5   0  15    4.49    0.70
  -5   0  15    2.42    0.64
   5   0 -15    2.94    0.66
  -6   0  15    0.43    0.44
  -6   0  15    0.22    0.46
   6   0 -15   -0.06    0.34
   6   0 -15    0.13    0.43
  -7   0  15    0.33    0.47
  -7   0  15    0.78    0.51
   7   0 -15   -0.06    0.46
   7   0 -15    0.17    0.40
  -8   0  15   -0.50    0.43
  -8   0  15    0.30    0.48
   8   0 -15   -0.05    0.33
   8   0 -15   -0.04    0.41
   6   0  16    0.55    0.44
   6   0  16   -0.45    0.46
  -6   0 -16    0.36    0.56
   5   0  16   -0.35    0.41
   5   0  16   -0.17    0.37
   5   0  16    0.11    0.50
  -5   0 -16   -0.20    0.46
   4   0  16    3.33    0.64
   4   0  16    3.25    0.73
   4   0  16    2.64    0.71
  -4   0 -16    1.67    0.59
  -4   0 -16    3.23    0.78
   3   0  16   -0.35    0.22
   3   0  16   -0.24    0.46
   3   0  16   -0.44    0.38
  -3   0 -16    0.15    0.38
  -3   0 -16    0.00    0.40
   2   0  16    0.33    0.45
   2   0  16    1.58    0.55
   2   0  16    0.42    0.50
  -2   0 -16    0.38    0.43
  -2   0 -16    0.86    0.45
   1   0  16   -0.08    0.41
   1   0  16   -0.33    0.38
   1   0  16    0.67    0.50
  -1   0 -16    0.38    0.44
  -1   0 -16    0.21    0.43
   0   0  16    5.08    0.78
   0   0  16    3.89    0.75
   0   0  16    2.24    0.63
   0   0 -16    2.95    0.62
   0   0 -16    3.39    0.67
  -1   0  16    0.19    0.35
  -1   0  16    0.03    0.32
  -1   0  16    0.13    0.43
   1   0 -16    0.19    0.27
   1   0 -16   -0.12    0.38
  -2   0  16    7.78    0.92
  -2   0  16    9.78    1.02
  -2   0  16    8.36    1.04
   2   0 -16    6.93    0.83
   2   0 -16    8.40    0.97
  -3   0  16   -0.09    0.30
  -3   0  16   -0.24    0.37
  -3   0  16   -0.11    0.42
   3   0 -16   -0.46    0.30
   3   0 -16    0.38    0.46
  -4   0  16    1.24    0.56
  -4   0  16    1.58    0.55
   4   0 -16    0.60    0.50
  -5   0  16    0.07    0.33
  -5   0  16    0.57    0.50
   5   0 -16    0.09    0.34
  -6   0  16    2.41    0.67
  -6   0  16    1.72    0.62
   6   0 -16    0.75    0.43
   4   0  17    0.00    0.40
   4   0  17    0.26    0.38
   4   0  17   -0.38    0.56
  -4   0 -17   -0.16    0.42
   3   0  17    0.34    0.56
   3   0  17    0.19    0.43
   3   0  17   -0.03    0.43
  -3   0 -17    0.08    0.45
  -3   0 -17   -0.35    0.36
   2   0  17   -0.08    0.36
   2   0  17   -0.25    0.38
   2   0  17   -0.52    0.32
  -2   0 -17   -0.06    0.31
  -2   0 -17   -0.51    0.35
   1   0  17    5.67    0.82
   1   0  17    5.26    0.89
   1   0  17    4.42    0.83
  -1   0 -17    4.72    0.78
  -1   0 -17    4.43    0.78
   0   0  17    0.66    0.52
   0   0  17    0.05    0.46
   0   0  17   -0.68    0.36
   0   0 -17   -0.26    0.38
   0   0 -17   -0.07    0.29
  -1   0  17    6.87    0.91
  -1   0  17    8.03    0.95
   1   0 -17    6.47    0.87
   1   0 -17    6.60    0.92
  -2   0  17    0.53    0.49
  -2   0  17   -0.50    0.43
  -2   0  17   -0.04    0.42
   2   0 -17   -0.06    0.39
   2   0 -17   -0.06    0.34
  -3   0  17   -0.30    0.42
  -3   0  17    0.60    0.49
  -3   0  17   -0.21    0.43
   3   0 -17    0.32    0.39
   3   0 -17    0.81    0.57
  -4   0  17    0.85    0.59
  -4   0  17    0.61    0.49
   4   0 -17   -0.26    0.45
  -5   0  17    1.42    0.57
   1   0  18   -0.12    0.46
   1   0  18   -0.81    0.46
  -1   0 -18   -0.05    0.33
   0   0  18    0.23    0.60
   0   0  18    1.72    0.60
   0   0  18    1.02    0.63
   0   0 -18    0.35    0.49
   0   0 -18    1.39    0.60
  -1   0  18    0.02    0.48
  -1   0  18   -0.36    0.45
  -1   0  18   -0.87    0.51
   1   0 -18   -0.47    0.41
   1   0 -18    0.34    0.48
   1  -1 -18    0.21    0.45
   1  -1 -18    0.76    0.56
  -1   1  18    1.17    0.59
  -1   1  18    0.55    0.50
   0  -1 -18    2.77    0.66
   0  -1 -18    2.40    0.68
   0   1  18    4.37    0.88
   0   1  18    3.22    0.68
   0   1  18    1.89    0.69
  -1  -1 -18    0.57    0.50
   1   1  18    1.36    0.57
   1   1  18   -0.58    0.50
  -5   1  17    1.80    0.55
   4  -1 -17    3.37    0.79
  -4   1  17    5.74    0.94
  -4   1  17    5.71    0.89
   3  -1 -17    0.78    0.59
   3  -1 -17    1.61    0.52
  -3   1  17    0.15    0.57
  -3   1  17    1.13    0.54
   2  -1 -17    1.50    0.49
   2  -1 -17    0.95    0.48
  -2   1  17    2.40    0.62
  -2   1  17    1.38    0.52
  -2   1  17    0.72    0.52
   1  -1 -17    0.25    0.43
   1  -1 -17   -0.24    0.42
  -1   1  17   -0.04    0.39
  -1   1  17   -0.07    0.51
  -1   1  17   -0.03    0.42
   0  -1 -17    1.17    0.55
   0  -1 -17    1.09    0.51
   0   1  17    1.26    0.55
   0   1  17    1.59    0.60
  -1  -1 -17   -0.22    0.41
  -1  -1 -17   -0.34    0.36
   1   1  17    0.01    0.50
   1   1  17   -0.78    0.42
   1   1  17    0.11    0.42
  -2  -1 -17   -0.47    0.36
  -2  -1 -17    0.26    0.42
   2   1  17   -0.30    0.37
   2   1  17    0.26    0.46
   2   1  17    0.54    0.54
  -3  -1 -17   -0.54    0.35
  -3  -1 -17   -0.07    0.43
   3   1  17    0.28    0.63
   3   1  17   -0.17    0.40
   3   1  17   -0.37    0.49
  -4  -1 -17    0.15    0.48
   4   1  17   -0.05    0.44
   4   1  17    0.05    0.55
   4   1  17    0.61    0.55
   6  -1 -16   13.00    1.32
  -6   1  16   13.72    1.28
  -6   1  16   10.01    1.09
   5  -1 -16    4.38    0.83
  -5   1  16    4.48    0.82
  -5   1  16    4.36    0.77
   4  -1 -16    1.38    0.55
  -4   1  16    0.83    0.43
  -4   1  16    0.99    0.50
   3  -1 -16   -0.14    0.28
   3  -1 -16    0.68    0.48
  -3   1  16    1.39    0.48
  -3   1  16   -0.48    0.37
  -3   1  16   -0.76    0.36
   2  -1 -16    1.83    0.59
   2  -1 -16    1.86    0.49
  -2   1  16    1.75    0.60
  -2   1  16    2.41    0.60
  -2   1  16    2.57    0.61
   1  -1 -16    5.68    0.83
   1  -1 -16    5.88    0.75
  -1   1  16    5.58    0.80
  -1   1  16    7.48    0.88
  -1   1  16    4.14    0.75
   0  -1 -16    0.85    0.45
   0  -1 -16    0.51    0.41
   0   1  16    1.36    0.52
   0   1  16    0.31    0.45
   0   1  16    1.26    0.51
  -1  -1 -16    8.40    0.96
  -1  -1 -16   11.02    1.10
   1   1  16   10.91    1.09
   1   1  16   11.10    1.15
   1   1  16    9.61    1.02
  -2  -1 -16   -0.05    0.39
  -2  -1 -16   -0.10    0.35
   2   1  16    0.30    0.43
   2   1  16   -0.22    0.46
   2   1  16    0.83    0.52
  -3  -1 -16   -0.18    0.28
  -3  -1 -16    0.43    0.42
   3   1  16   -0.23    0.28
   3   1  16    0.58    0.46
   3   1  16    0.28    0.49
  -4  -1 -16    7.24    0.97
   4   1  16    7.42    0.95
   4   1  16    5.24    0.87
   4   1  16    7.47    0.98
  -5  -1 -16    0.41    0.54
   5   1  16    0.61    0.61
   5   1  16    0.89    0.50
   5   1  16    0.77    0.56
  -6  -1 -16    0.78    0.58
   6   1  16    0.49    0.49
   6   1  16    0.97    0.57
   8  -1 -15    1.32    0.51
   8  -1 -15    1.80    0.62
  -8   1  15    1.61    0.61
  -8   1  15    2.06    0.66
   7  -1 -15    1.09    0.46
   7  -1 -15    0.76    0.43
  -7   1  15    1.25    0.55
  -7   1  15    1.18    0.54
   6  -1 -15   -0.47    0.36
  -6   1  15    0.33    0.46
  -6   1  15   -0.24    0.41
   5  -1 -15    0.38    0.45
  -5   1  15    0.27    0.43
  -5   1  15    0.04    0.38
   4  -1 -15   -0.11    0.38
  -4   1  15    0.06    0.40
  -4   1  15   -0.27    0.43
   3  -1 -15    2.12    0.52
   3  -1 -15    0.86    0.40
  -3   1  15    1.13    0.41
  -3   1  15    1.38    0.55
  -3   1  15    1.61    0.52
   2  -1 -15    0.52    0.44
   2  -1 -15    0.02    0.34
  -2   1  15   -0.69    0.36
  -2   1  15    0.39    0.42
  -2   1  15    0.46    0.40
   1  -1 -15   10.78    1.06
   1  -1 -15   12.81    0.96
  -1   1  15   12.38    1.11
  -1   1  15   10.54    1.09
  -1   1  15   11.40    1.06
   0  -1 -15    6.65    0.81
   0  -1 -15    6.78    0.85
   0   1  15    6.65    0.89
   0   1  15    6.42    0.82
   0   1  15    7.36    0.89
  -1  -1 -15    0.96    0.42
  -1  -1 -15    1.29    0.40
   1   1  15    0.21    0.40
   1   1  15    0.75    0.36
   1   1  15    0.99    0.50
  -2  -1 -15    0.07    0.32
  -2  -1 -15    0.11    0.31
   2   1  15    0.11    0.32
   2   1  15    0.48    0.48
   2   1  15    0.23    0.26
  -3  -1 -15   -0.31    0.25
  -3  -1 -15   -0.17    0.35
   3   1  15   -0.30    0.30
   3   1  15   -0.31    0.34
   3   1  15   -0.19    0.33
  -4  -1 -15    2.90    0.55
  -4  -1 -15    2.17    0.54
   4   1  15    2.96    0.63
   4   1  15    3.28    0.65
   4   1  15    2.44    0.62
  -5  -1 -15    7.47    0.96
   5   1  15    6.98    0.91
   5   1  15    8.59    0.97
   5   1  15    5.57    0.89
  -6  -1 -15    0.30    0.35
   6   1  15   -0.33    0.38
   6   1  15   -0.40    0.42
  -7  -1 -15    0.60    0.56
  -7  -1 -15   -0.32    0.48
   7   1  15    0.40    0.45
   7   1  15   -0.58    0.42
   9  -1 -14    0.46    0.44
   9  -1 -14    0.30    0.44
  -9   1  14    0.78    0.55
  -9   1  14   -0.13    0.46
   8  -1 -14    0.22    0.45
   8  -1 -14    0.57    0.42
  -8   1  14    0.60    0.47
  -8   1  14    0.00    0.44
   7  -1 -14    1.97    0.54
   7  -1 -14    1.80    0.57
  -7   1  14    1.93    0.59
  -7   1  14    1.50    0.52
   6  -1 -14    0.33    0.43
   6  -1 -14    0.63    0.36
  -6   1  14    0.59    0.44
  -6   1  14    0.88    0.50
   5  -1 -14    0.17    0.41
   5  -1 -14    0.29    0.31
  -5   1  14    0.24    0.39
  -5   1  14   -0.06    0.38
   4  -1 -14    4.05    0.64
   4  -1 -14    3.81    0.58
  -4   1  14    3.26    0.65
  -4   1  14    2.79    0.54
  -4   1  14    3.84    0.59
   3  -1 -14    6.31    0.78
   3  -1 -14    7.19    0.76
  -3   1  14    5.88    0.72
  -3   1  14    6.02    0.79
  -3   1  14    6.84    0.84
   2  -1 -14    0.49    0.41
   2  -1 -14    0.32    0.34
  -2   1  14    0.65    0.39
  -2   1  14    0.46    0.37
  -2   1  14    0.15    0.39
   1  -1 -14    0.75    0.40
   1  -1 -14    0.70    0.38
  -1   1  14    0.89    0.43
  -1   1  14    1.37    0.48
  -1   1  14    0.75    0.43
   0  -1 -14    0.85    0.43
   0  -1 -14    0.34    0.35
   0   1  14   -0.48    0.32
   0   1  14    0.41    0.38
   0   1  14    0.78    0.35
  -1  -1 -14    0.14    0.33
  -1  -1 -14    1.44    0.45
   1   1  14    0.49    0.42
   1   1  14    0.60    0.40
   1   1  14    0.47    0.44
  -2  -1 -14    0.30    0.32
  -2  -1 -14    0.05    0.36
   2   1  14   -0.26    0.39
   2   1  14    0.07    0.24
   2   1  14    0.37    0.39
  -3  -1 -14    0.31    0.38
  -3  -1 -14   -0.63    0.28
   3   1  14   -0.01    0.40
   3   1  14   -0.19    0.34
   3   1  14   -0.27    0.40
  -4  -1 -14    5.40    0.69
  -4  -1 -14    6.92    0.83
   4   1  14    5.38    0.77
   4   1  14    4.50    0.69
   4   1  14    4.37    0.70
  -5  -1 -14    2.36    0.59
   5   1  14    2.31    0.55
   5   1  14    2.53    0.63
   5   1  14    2.30    0.61
  -6  -1 -14    2.75    0.65
   6   1  14    2.54    0.58
   6   1  14    2.42    0.66
  -7  -1 -14    4.04    0.75
  -7  -1 -14    3.15    0.70
   7   1  14    3.78    0.80
   7   1  14    2.24    0.61
  -8  -1 -14    0.25    0.48
  -8  -1 -14    0.01    0.48
   8   1  14    0.17    0.40
   8   1  14   -0.09    0.48
  10  -1 -13    0.76    0.53
 -10   1  13   -0.36    0.49
   9  -1 -13    1.76    0.55
   9  -1 -13    0.24    0.45
  -9   1  13    1.85    0.60
  -9   1  13    0.72    0.44
   8  -1 -13    0.30    0.45
   8  -1 -13    0.17    0.37
  -8   1  13    0.26    0.45
  -8   1  13    0.00    0.32
   7  -1 -13    4.72    0.66
   7  -1 -13    4.29    0.73
  -7   1  13    3.90    0.71
  -7   1  13    3.43    0.62
   6  -1 -13    0.54    0.37
   6  -1 -13    0.33    0.39
  -6   1  13    0.62    0.40
  -6   1  13    0.54    0.41
   5  -1 -13   15.68    0.98
   5  -1 -13   14.30    1.10
  -5   1  13   13.64    1.05
  -5   1  13   15.11    1.07
   4  -1 -13    0.15    0.33
   4  -1 -13    0.33    0.28
  -4   1  13    0.46    0.36
  -4   1  13    0.21    0.29
  -4   1  13    1.07    0.39
   3  -1 -13    7.88    0.63
   3  -1 -13    8.72    0.71
   3  -1 -13    8.58    0.90
  -3   1  13    8.08    0.86
  -3   1  13    8.77    0.83
  -3   1  13    7.40    0.80
   2  -1 -13   -0.19    0.24
   2  -1 -13   -0.11    0.23
  -2   1  13   -0.24    0.32
  -2   1  13    0.09    0.33
  -2   1  13   -0.56    0.19
   1  -1 -13   11.34    0.87
   1  -1 -13   13.28    0.89
  -1   1  13   11.90    0.95
  -1   1  13   11.90    0.90
  -1   1  13   12.12    0.90
   0  -1 -13    0.03    0.28
   0  -1 -13    0.74    0.35
   0   1  13    0.99    0.35
   0   1  13    0.59    0.30
   0   1  13    0.98    0.40
  -1  -1 -13   10.34    0.84
  -1  -1 -13    9.68    0.91
   1   1  13   12.01    0.84
   1   1  13   10.05    0.83
   1   1  13   10.61    0.98
  -2  -1 -13    0.50    0.32
  -2  -1 -13    0.33    0.33
   2   1  13    0.11    0.36
   2   1  13   -0.05    0.25
   2   1  13    0.07    0.32
  -3  -1 -13    0.12    0.29
  -3  -1 -13    0.15    0.35
   3   1  13    0.22    0.39
   3   1  13    0.09    0.26
   3   1  13    0.59    0.39
  -4  -1 -13    1.57    0.48
  -4  -1 -13    1.28    0.39
   4   1  13    0.78    0.41
   4   1  13    1.43    0.51
   4   1  13    0.80    0.43
  -5  -1 -13    0.09    0.32
  -5  -1 -13    0.29    0.31
   5   1  13    0.02    0.38
   5   1  13    0.41    0.34
   5   1  13    0.26    0.33
  -6  -1 -13    3.31    0.60
   6   1  13    3.05    0.65
   6   1  13    3.56    0.63
   6   1  13    3.01    0.66
  -7  -1 -13    4.95    0.74
  -7  -1 -13    6.54    0.89
   7   1  13    4.27    0.78
   7   1  13    5.57    0.79
   7   1  13    5.23    0.82
  -8  -1 -13    0.83    0.40
  -8  -1 -13    1.62    0.54
   8   1  13    1.61    0.58
   8   1  13    1.03    0.44
   8   1  13    1.49    0.55
  -9  -1 -13    3.25    0.70
  -9  -1 -13    3.48    0.81
   9   1  13    3.84    0.79
   9   1  13    3.38    0.69
   9   1  13    1.89    0.62
  10  -1 -12    2.34    0.63
  10  -1 -12    2.29    0.62
 -10   1  12    2.30    0.64
 -10   1  12    2.10    0.62
   9  -1 -12    2.26    0.60
   9  -1 -12    2.01    0.56
  -9   1  12    2.70    0.63
  -9   1  12    1.55    0.54
   8  -1 -12    1.23    0.49
   8  -1 -12    0.32    0.39
  -8   1  12    0.30    0.37
  -8   1  12    0.50    0.44
   7  -1 -12    0.29    0.37
   7  -1 -12    0.18    0.33
  -7   1  12    0.08    0.37
  -7   1  12    0.29    0.42
   6  -1 -12    1.08    0.39
   6  -1 -12    0.89    0.34
  -6   1  12    0.71    0.35
  -6   1  12    0.86    0.40
   5  -1 -12    1.62    0.49
   5  -1 -12    1.03    0.34
  -5   1  12    0.70    0.41
  -5   1  12    1.56    0.45
   4  -1 -12    2.80    0.45
   4  -1 -12    2.63    0.51
  -4   1  12    2.39    0.43
  -4   1  12    2.49    0.47
  -4   1  12    2.29    0.48
   3  -1 -12   14.49    0.84
   3  -1 -12   15.38    1.03
  -3   1  12   14.34    0.99
  -3   1  12   14.64    0.98
  -3   1  12   14.09    0.90
   2  -1 -12    2.64    0.38
   2  -1 -12    2.54    0.47
  -2   1  12    2.50    0.47
  -2   1  12    3.67    0.52
  -2   1  12    2.79    0.52
   1  -1 -12   -0.34    0.27
   1  -1 -12    0.27    0.20
   1  -1 -12   -0.06    0.17
  -1   1  12    0.24    0.23
  -1   1  12    0.08    0.33
  -1   1  12    0.04    0.20
   0  -1 -12   14.43    0.91
   0  -1 -12   13.16    0.91
   0   1  12   12.64    0.87
   0   1  12   13.10    0.95
   0   1  12   13.55    0.90
   0   1  12   14.31    0.88
  -1  -1 -12    0.39    0.29
  -1  -1 -12    0.11    0.22
   1   1  12   -0.36    0.20
   1   1  12   -0.26    0.20
   1   1  12    0.14    0.21
   1   1  12   -0.11    0.25
  -2  -1 -12   39.45    1.82
  -2  -1 -12   40.91    1.80
   2   1  12   41.43    1.67
   2   1  12   39.79    1.81
   2   1  12   38.73    1.86
   2   1  12   40.22    1.86
  -3  -1 -12    2.49    0.46
  -3  -1 -12    1.37    0.37
   3   1  12    1.60    0.43
   3   1  12    1.54    0.34
   3   1  12    1.71    0.40
   3   1  12    2.38    0.49
  -4  -1 -12   48.82    2.22
  -4  -1 -12   52.36    2.13
   4   1  12   50.03    2.26
   4   1  12   51.42    2.26
   4   1  12   50.94    2.08
   4   1  12   51.80    2.20
  -5  -1 -12    0.31    0.36
  -5  -1 -12    0.73    0.33
   5   1  12    0.84    0.35
   5   1  12    0.47    0.31
   5   1  12    0.13    0.32
   5   1  12    0.52    0.41
  -6  -1 -12    1.75    0.49
   6   1  12    2.53    0.57
   6   1  12    2.44    0.47
   6   1  12    1.93    0.48
   6   1  12    2.81    0.52
  -7  -1 -12    1.74    0.54
  -7  -1 -12    1.67    0.51
   7   1  12    1.05    0.48
   7   1  12    1.65    0.51
   7   1  12    1.34    0.44
  -8  -1 -12    5.17    0.73
  -8  -1 -12    6.05    0.82
   8   1  12    5.29    0.80
   8   1  12    4.40    0.72
   8   1  12    6.19    0.79
  -9  -1 -12    1.05    0.50
  -9  -1 -12    0.90    0.50
   9   1  12    1.77    0.57
   9   1  12    0.93    0.45
   9   1  12    1.88    0.57
 -10  -1 -12    0.34    0.51
 -10  -1 -12    0.12    0.33
  10   1  12    0.15    0.50
  10   1  12   -0.53    0.37
  10   1  12    0.14    0.45
  11  -1 -11    2.71    0.66
  11  -1 -11    3.90    0.71
 -11   1  11    2.82    0.68
 -11   1  11    3.25    0.72
  10  -1 -11    1.98    0.57
  10  -1 -11    2.77    0.66
 -10   1  11    2.54    0.66
 -10   1  11    2.38    0.62
   9  -1 -11    1.55    0.47
   9  -1 -11    1.59    0.51
  -9   1  11    1.50    0.51
  -9   1  11    1.88    0.56
   8  -1 -11   -0.28    0.30
   8  -1 -11   -0.09    0.27
  -8   1  11    0.04    0.38
  -8   1  11   -0.10    0.31
   7  -1 -11    9.58    0.97
   7  -1 -11    8.76    0.83
  -7   1  11    8.88    0.87
  -7   1  11    6.80    0.81
   6  -1 -11    6.87    0.81
   6  -1 -11    7.85    0.75
  -6   1  11    7.03    0.79
  -6   1  11    6.44    0.76
  -6   1  11    6.00    0.69
   5  -1 -11   20.97    1.25
   5  -1 -11   22.51    1.16
  -5   1  11   21.68    1.08
  -5   1  11   20.87    1.04
  -5   1  11   20.25    1.17
  -5   1  11   21.27    1.21
   4  -1 -11    0.31    0.25
   4  -1 -11   -0.03    0.28
  -4   1  11    0.51    0.33
  -4   1  11    0.74    0.36
  -4   1  11    0.33    0.25
  -4   1  11    0.37    0.24
   3  -1 -11    3.71    0.45
   3  -1 -11    3.58    0.53
  -3   1  11    2.99    0.50
  -3   1  11    3.20    0.51
  -3   1  11    3.28    0.40
  -3   1  11    3.12    0.44
   2  -1 -11    0.89    0.24
   2  -1 -11    0.56    0.33
  -2   1  11    0.06    0.27
  -2   1  11    0.44    0.21
  -2   1  11    0.28    0.27
  -2   1  11    0.24    0.31
   1  -1 -11    3.31    0.39
   1  -1 -11    2.74    0.48
  -1   1  11    2.51    0.48
  -1   1  11    2.98    0.49
  -1   1  11    3.95    0.42
  -1   1  11    3.00    0.47
   0  -1 -11    0.38    0.27
   0  -1 -11    0.44    0.28
   0  -1 -11    0.58    0.19
   0   1  11    0.77    0.23
   0   1  11    0.37    0.26
   0   1  11    0.45    0.27
   0   1  11    0.52    0.32
  -1  -1 -11    4.58    0.55
  -1  -1 -11    3.66    0.51
   1   1  11    3.77    0.54
   1   1  11    3.67    0.53
   1   1  11    3.85    0.42
   1   1  11    3.17    0.50
  -2  -1 -11    0.62    0.27
  -2  -1 -11    0.24    0.30
   2   1  11    0.38    0.31
   2   1  11    0.19    0.19
   2   1  11    0.36    0.32
   2   1  11    0.71    0.31
  -3  -1 -11    0.60    0.29
  -3  -1 -11    0.75    0.29
   3   1  11    0.92    0.36
   3   1  11    0.76    0.38
   3   1  11    0.92    0.32
   3   1  11    0.99    0.27
  -4  -1 -11    0.18    0.24
  -4  -1 -11    0.17    0.26
   4   1  11   -0.15    0.26
   4   1  11    0.03    0.23
   4   1  11    0.26    0.22
   4   1  11    0.08    0.22
  -5  -1 -11    8.89    0.68
  -5  -1 -11    6.69    0.74
   5   1  11    6.42    0.77
   5   1  11    8.16    0.83
   5   1  11    8.42    0.70
   5   1  11    7.37    0.78
  -6  -1 -11    0.13    0.35
   6   1  11    0.41    0.33
   6   1  11    0.46    0.30
   6   1  11   -0.01    0.35
   6   1  11    0.58    0.40
  -7  -1 -11   13.20    1.03
  -7  -1 -11   13.60    1.02
   7   1  11   12.68    1.03
   7   1  11   14.33    1.02
   7   1  11   13.96    0.97
  -8  -1 -11    0.13    0.38
  -8  -1 -11    0.06    0.39
   8   1  11    0.05    0.39
   8   1  11    0.08    0.32
   8   1  11    0.38    0.38
  -9  -1 -11    7.21    0.93
  -9  -1 -11    7.08    0.87
   9   1  11    5.95    0.79
   9   1  11    7.31    0.88
   9   1  11    7.81    0.98
 -10  -1 -11    3.67    0.69
 -10  -1 -11    2.83    0.63
 -10  -1 -11    3.82    0.72
  10   1  11    3.14    0.70
  10   1  11    2.70    0.61
  10   1  11    3.39    0.69
 -11  -1 -11   -0.13    0.49
 -11  -1 -11    0.32    0.51
 -11  -1 -11    0.05    0.42
  11   1  11   -0.14    0.44
  11   1  11   -0.31    0.43
  11  -1 -10    0.56    0.36
  11  -1 -10    0.73    0.43
 -11   1  10    0.27    0.46
 -11   1  10    1.06    0.48
  10  -1 -10    3.35    0.64
  10  -1 -10    3.29    0.66
 -10   1  10    3.39    0.66
 -10   1  10    2.48    0.59
 -10   1  10    4.84    0.69
   9  -1 -10    0.39    0.30
   9  -1 -10    0.51    0.40
  -9   1  10    0.84    0.38
  -9   1  10    0.93    0.39
  -9   1  10    0.83    0.39
   8  -1 -10    9.06    0.90
   8  -1 -10    9.89    0.96
  -8   1  10    8.84    0.73
  -8   1  10    9.06    0.89
  -8   1  10    7.80    0.86
   7  -1 -10    0.24    0.35
   7  -1 -10   -0.13    0.27
  -7   1  10   -0.14    0.27
  -7   1  10    0.25    0.30
  -7   1  10   -0.28    0.23
   6  -1 -10    3.00    0.55
   6  -1 -10    2.86    0.48
  -6   1  10    2.33    0.51
  -6   1  10    2.06    0.47
  -6   1  10    2.33    0.42
   5  -1 -10    2.62    0.51
   5  -1 -10    1.62    0.38
  -5   1  10    1.95    0.45
  -5   1  10    2.22    0.35
  -5   1  10    2.40    0.39
  -5   1  10    2.19    0.44
   4  -1 -10   12.78    0.91
   4  -1 -10   14.10    0.82
  -4   1  10   13.30    0.88
  -4   1  10   14.85    0.78
  -4   1  10   14.20    0.90
  -4   1  10   14.19    0.81
   3  -1 -10   -0.18    0.23
   3  -1 -10   -0.07    0.17
  -3   1  10    0.17    0.25
  -3   1  10    0.42    0.20
  -3   1  10    0.20    0.26
  -3   1  10    0.74    0.31
   2  -1 -10   21.10    0.97
   2  -1 -10   18.61    1.08
  -2   1  10   20.99    0.94
  -2   1  10   19.37    1.08
  -2   1  10   20.92    1.04
  -2   1  10   21.42    1.09
   1  -1 -10   10.33    0.73
   1  -1 -10    9.67    0.57
  -1   1  10    8.07    0.66
  -1   1  10   10.66    0.75
  -1   1  10   10.74    0.70
  -1   1  10   10.26    0.59
   0  -1 -10   14.55    0.69
   0  -1 -10   15.29    0.84
   0  -1 -10   14.30    0.86
   0   1  10   13.68    0.82
   0   1  10   12.97    0.86
   0   1  10   14.99    0.74
   0   1  10   14.23    0.83
  -1  -1 -10    2.51    0.28
  -1  -1 -10    2.61    0.44
  -1  -1 -10    2.28    0.40
   1   1  10    2.26    0.40
   1   1  10    2.58    0.33
   1   1  10    2.78    0.46
   1   1  10    2.30    0.40
  -2  -1 -10   27.81    1.05
  -2  -1 -10   27.81    1.29
  -2  -1 -10   26.40    1.31
   2   1  10   27.79    1.35
   2   1  10   28.02    1.20
   2   1  10   27.93    1.31
   2   1  10   26.47    1.33
  -3  -1 -10   16.55    0.90
  -3  -1 -10   15.68    0.95
   3   1  10   16.90    0.93
   3   1  10   16.55    1.00
   3   1  10   16.36    0.87
   3   1  10   14.66    0.95
  -4  -1 -10    0.24    0.28
  -4  -1 -10    1.08    0.31
   4   1  10    0.64    0.29
   4   1  10    0.05    0.28
   4   1  10    0.80    0.35
   4   1  10    0.93    0.27
  -5  -1 -10    1.79    0.38
  -5  -1 -10    2.28    0.36
   5   1  10    1.28    0.36
   5   1  10    1.73    0.37
   5   1  10    2.16    0.45
   5   1  10    2.05    0.45
  -6  -1 -10    6.91    0.75
  -6  -1 -10    8.43    0.60
   6   1  10    8.53    0.69
   6   1  10    8.02    0.76
   6   1  10    6.82    0.75
   6   1  10    7.07    0.79
  -7  -1 -10    0.20    0.29
  -7  -1 -10    0.66    0.31
   7   1  10    0.94    0.38
   7   1  10    0.14    0.34
   7   1  10    0.80    0.42
  -8  -1 -10   -0.30    0.30
  -8  -1 -10    0.50    0.37
   8   1  10    0.21    0.37
   8   1  10    0.42    0.35
   8   1  10    0.30    0.32
  -9  -1 -10    1.24    0.46
  -9  -1 -10    0.90    0.44
   9   1  10    1.22    0.40
   9   1  10    0.97    0.46
   9   1  10    1.23    0.45
 -10  -1 -10   -0.68    0.33
 -10  -1 -10    0.60    0.45
 -10  -1 -10    0.33    0.42
  10   1  10    0.42    0.42
  10   1  10   -0.02    0.40
  10   1  10   -0.19    0.36
 -11  -1 -10   -0.04    0.41
 -11  -1 -10    0.40    0.43
 -11  -1 -10   -0.33    0.38
  11   1  10    1.11    0.52
  11   1  10   -0.13    0.43
  12  -1  -9    5.92    0.86
  12  -1  -9    5.86    0.85
 -12   1   9    4.68    0.81
 -12   1   9    6.03    0.86
  11  -1  -9    1.09    0.49
  11  -1  -9    1.15    0.49
 -11   1   9    1.38    0.50
 -11   1   9    0.91    0.47
 -11   1   9    1.02    0.48
  10  -1  -9    0.48    0.40
  10  -1  -9   -0.41    0.30
 -10   1   9    0.64    0.46
 -10   1   9    0.41    0.40
 -10   1   9   -0.07    0.39
   9  -1  -9    2.10    0.49
   9  -1  -9    1.37    0.46
  -9   1   9    2.54    0.52
  -9   1   9    1.60    0.46
  -9   1   9    2.15    0.47
   8  -1  -9    0.27    0.25
   8  -1  -9    0.98    0.34
  -8   1   9    0.43    0.31
  -8   1   9    0.81    0.40
  -8   1   9    0.13    0.30
   7  -1  -9   37.68    1.74
   7  -1  -9   35.41    1.65
  -7   1   9   33.71    1.65
  -7   1   9   35.67    1.68
  -7   1   9   36.94    1.60
   6  -1  -9    2.50    0.48
   6  -1  -9    2.38    0.44
  -6   1   9    2.62    0.47
  -6   1   9    2.12    0.43
  -6   1   9    2.78    0.45
   5  -1  -9   -0.04    0.21
   5  -1  -9   -0.14    0.23
  -5   1   9    0.17    0.19
  -5   1   9   -0.01    0.18
  -5   1   9   -0.21    0.21
  -5   1   9   -0.12    0.17
   4  -1  -9    0.45    0.22
   4  -1  -9    0.50    0.28
  -4   1   9    0.71    0.22
  -4   1   9    0.80    0.25
  -4   1   9    0.32    0.28
  -4   1   9    0.62    0.30
   3  -1  -9    7.55    0.71
   3  -1  -9    7.11    0.53
  -3   1   9    8.15    0.60
  -3   1   9    7.41    0.50
  -3   1   9    7.60    0.54
  -3   1   9    8.44    0.62
   2  -1  -9    8.01    0.51
   2  -1  -9    7.81    0.59
  -2   1   9    6.87    0.64
  -2   1   9    7.04    0.47
  -2   1   9    7.55    0.55
  -2   1   9    7.75    0.58
   1  -1  -9    1.12    0.23
   1  -1  -9    1.66    0.34
  -1   1   9    1.36    0.28
  -1   1   9    1.43    0.29
  -1   1   9    1.43    0.32
  -1   1   9    1.10    0.24
   0  -1  -9    0.20    0.21
   0  -1  -9   -0.01    0.12
   0   1   9   -0.23    0.17
   0   1   9   -0.30    0.18
   0   1   9    0.14    0.22
   0   1   9    0.08    0.16
  -1  -1  -9   21.79    1.04
  -1  -1  -9   20.88    1.02
  -1  -1  -9   19.92    0.81
   1   1   9   19.34    1.02
   1   1   9   19.24    0.97
   1   1   9   18.62    1.02
   1   1   9   20.22    0.90
  -2  -1  -9    9.05    0.62
  -2  -1  -9    9.42    0.66
  -2  -1  -9    9.53    0.46
   2   1   9    9.20    0.67
   2   1   9    8.57    0.66
   2   1   9    9.54    0.57
   2   1   9    9.19    0.65
  -3  -1  -9   46.11    1.77
  -3  -1  -9   45.82    1.55
  -3  -1  -9   41.93    1.81
   3   1   9   45.23    1.74
   3   1   9   43.42    1.80
   3   1   9   43.56    1.85
   3   1   9   41.76    1.82
  -4  -1  -9    0.83    0.23
  -4  -1  -9    0.51    0.29
   4   1   9    0.88    0.26
   4   1   9    0.69    0.31
   4   1   9    0.61    0.31
   4   1   9    0.91    0.29
  -5  -1  -9    0.69    0.32
  -5  -1  -9    0.02    0.16
   5   1   9   -0.09    0.23
   5   1   9    0.48    0.30
   5   1   9    0.09    0.27
   5   1   9    0.08    0.21
  -6  -1  -9    0.33    0.25
  -6  -1  -9    0.40    0.34
  -6  -1  -9    0.72    0.23
   6   1   9    0.40    0.35
   6   1   9    0.42    0.28
   6   1   9    1.03    0.38
   6   1   9    1.21    0.37
  -7  -1  -9   13.12    0.95
  -7  -1  -9   14.47    0.94
   7   1   9   12.94    0.92
   7   1   9   13.04    0.90
   7   1   9   13.56    0.96
  -8  -1  -9    1.71    0.46
  -8  -1  -9    2.48    0.53
   8   1   9    2.22    0.52
   8   1   9    1.65    0.44
   8   1   9    1.62    0.45
  -9  -1  -9    0.00    0.32
  -9  -1  -9   -0.15    0.30
   9   1   9   -0.05    0.37
   9   1   9    0.08    0.36
   9   1   9    0.28    0.38
 -10  -1  -9    2.66    0.55
 -10  -1  -9    2.13    0.51
 -10  -1  -9    2.28    0.59
  10   1   9    1.40    0.50
  10   1   9    2.15    0.55
 -11  -1  -9   -0.11    0.40
 -11  -1  -9    1.55    0.47
 -11  -1  -9    1.26    0.54
  11   1   9    0.29    0.43
  11   1   9    0.58    0.48
 -12  -1  -9   -0.04    0.46
 -12  -1  -9    0.55    0.53
  12   1   9    0.03    0.48
  12   1   9    0.23    0.44
  12  -1  -8    0.01    0.40
  12  -1  -8    0.09    0.43
 -12   1   8    0.37    0.36
 -12   1   8    0.34    0.42
 -12   1   8   -0.37    0.41
  11  -1  -8    0.55    0.36
  11  -1  -8    1.28    0.46
 -11   1   8    0.40    0.40
 -11   1   8    1.78    0.55
 -11   1   8    0.59    0.48
  10  -1  -8    0.20    0.27
  10  -1  -8    0.00    0.30
 -10   1   8    0.03    0.35
 -10   1   8    0.13    0.29
 -10   1   8   -0.09    0.36
   9  -1  -8   14.62    1.03
   9  -1  -8   13.88    0.96
  -9   1   8   13.26    0.96
  -9   1   8   15.21    1.01
  -9   1   8   14.94    0.97
   8  -1  -8   14.97    0.98
   8  -1  -8   12.74    0.94
  -8   1   8   13.44    0.88
  -8   1   8   14.04    0.97
  -8   1   8   14.08    0.94
   7  -1  -8    1.29    0.36
   7  -1  -8    0.59    0.31
  -7   1   8    0.68    0.36
  -7   1   8    0.64    0.28
  -7   1   8    0.62    0.32
   6  -1  -8    8.43    0.70
   6  -1  -8   10.09    0.70
  -6   1   8    8.37    0.67
  -6   1   8    8.97    0.54
  -6   1   8    9.00    0.62
  -6   1   8    8.36    0.69
   5  -1  -8   -0.09    0.19
   5  -1  -8   -0.02    0.15
  -5   1   8    0.17    0.22
  -5   1   8    0.03    0.20
  -5   1   8    0.26    0.19
  -5   1   8    0.19    0.19
   4  -1  -8    0.67    0.26
   4  -1  -8    0.24    0.16
  -4   1   8    0.70    0.27
  -4   1   8    0.30    0.24
  -4   1   8    0.75    0.22
  -4   1   8    0.57    0.21
   3  -1  -8    4.00    0.41
   3  -1  -8    2.85    0.41
  -3   1   8    3.38    0.35
  -3   1   8    3.11    0.42
  -3   1   8    3.91    0.41
  -3   1   8    3.41    0.45
   2  -1  -8  108.29    3.97
   2  -1  -8  114.72    3.85
  -2   1   8  115.31    3.95
  -2   1   8  116.75    3.82
  -2   1   8  115.21    3.89
  -2   1   8  114.51    3.96
   1  -1  -8   13.67    0.64
   1  -1  -8   13.13    0.74
  -1   1   8   13.75    0.73
  -1   1   8   13.78    0.64
  -1   1   8   12.40    0.73
  -1   1   8   12.84    0.75
   0  -1  -8   15.29    0.66
   0  -1  -8   14.57    0.80
   0   1   8   16.96    0.83
   0   1   8   13.85    0.77
   0   1   8   14.14    0.69
   0   1   8   14.90    0.80
  -1  -1  -8   -0.10    0.08
  -1  -1  -8    0.02    0.18
  -1  -1  -8    0.04    0.16
   1   1   8   -0.03    0.14
   1   1   8    0.02    0.18
   1   1   8   -0.06    0.17
   1   1   8    0.02    0.15
  -2  -1  -8    0.19    0.11
  -2  -1  -8    0.42    0.20
  -2  -1  -8    0.04    0.19
   2   1   8   -0.21    0.19
   2   1   8    0.14    0.21
   2   1   8    0.29    0.16
   2   1   8   -0.05    0.18
  -3  -1  -8    6.36    0.48
  -3  -1  -8    7.02    0.53
  -3  -1  -8    6.90    0.36
   3   1   8    6.29    0.52
   3   1   8    7.35    0.55
   3   1   8    5.81    0.57
   3   1   8    6.56    0.48
  -4  -1  -8    0.88    0.25
  -4  -1  -8    0.92    0.24
  -4  -1  -8    0.81    0.15
   4   1   8    0.83    0.26
   4   1   8    0.50    0.23
   4   1   8    0.56    0.24
   4   1   8    0.93    0.29
  -5  -1  -8   17.74    0.85
  -5  -1  -8   17.36    0.74
  -5  -1  -8   17.93    0.98
   5   1   8   18.10    1.02
   5   1   8   17.78    0.99
   5   1   8   16.29    0.94
   5   1   8   17.37    0.94
  -6  -1  -8    2.60    0.47
  -6  -1  -8    1.88    0.40
  -6  -1  -8    2.45    0.33
   6   1   8    1.97    0.39
   6   1   8    1.60    0.36
   6   1   8    2.15    0.45
  -7  -1  -8   10.79    0.78
  -7  -1  -8   11.74    0.81
   7   1   8   10.36    0.75
   7   1   8   10.89    0.80
   7   1   8    7.89    0.80
  -8  -1  -8    8.97    0.87
  -8  -1  -8   10.14    0.89
   8   1   8    8.83    0.74
   8   1   8    9.38    0.75
   8   1   8   10.15    0.79
  -9  -1  -8    0.22    0.31
  -9  -1  -8   -0.10    0.23
  -9  -1  -8    0.32    0.31
   9   1   8   -0.12    0.31
   9   1   8   -0.06    0.33
   9   1   8   -0.11    0.33
 -10  -1  -8    0.49    0.42
 -10  -1  -8    0.30    0.37
 -10  -1  -8    0.27    0.34
  10   1   8    0.16    0.37
  10   1   8    0.09    0.38
 -11  -1  -8    0.44    0.39
 -11  -1  -8    0.73    0.41
 -11  -1  -8    0.34    0.44
  11   1   8    0.30    0.42
  11   1   8    0.18    0.43
 -12  -1  -8   -0.31    0.41
 -12  -1  -8   -0.14    0.42
  12   1   8    0.39    0.44
  12   1   8   -0.02    0.43
  13  -1  -7    2.78    0.60
 -13   1   7    3.05    0.68
 -13   1   7    2.57    0.70
  12  -1  -7   -0.06    0.36
 -12   1   7   -0.32    0.35
 -12   1   7   -0.16    0.35
 -12   1   7    0.09    0.43
  11  -1  -7    0.03    0.33
  11  -1  -7    0.22    0.39
 -11   1   7    0.30    0.38
 -11   1   7   -0.04    0.38
 -11   1   7   -0.05    0.39
  10  -1  -7    5.70    0.70
  10  -1  -7    5.04    0.69
 -10   1   7    6.09    0.74
 -10   1   7    6.25    0.75
 -10   1   7    5.67    0.70
   9  -1  -7    2.22    0.46
   9  -1  -7    4.31    0.60
  -9   1   7    3.74    0.57
  -9   1   7    3.85    0.60
  -9   1   7    2.78    0.47
   8  -1  -7    4.70    0.59
   8  -1  -7    4.78    0.60
  -8   1   7    4.81    0.60
  -8   1   7    5.35    0.63
  -8   1   7    4.91    0.60
   7  -1  -7    0.51    0.25
   7  -1  -7    0.51    0.27
  -7   1   7    0.58    0.28
  -7   1   7    0.40    0.25
  -7   1   7    0.21    0.24
   6  -1  -7   -0.08    0.22
   6  -1  -7    0.02    0.16
  -6   1   7    0.22    0.20
  -6   1   7    0.07    0.17
  -6   1   7    0.08    0.23
  -6   1   7    0.10    0.13
   5  -1  -7    0.09    0.20
   5  -1  -7    0.21    0.21
  -5   1   7   -0.01    0.16
  -5   1   7    0.04    0.21
  -5   1   7    0.12    0.14
  -5   1   7    0.09    0.20
   4  -1  -7   27.72    1.27
   4  -1  -7   27.35    1.20
  -4   1   7   27.23    1.22
  -4   1   7   26.00    1.09
  -4   1   7   28.38    1.24
  -4   1   7   29.05    1.16
   3  -1  -7   33.86    1.45
   3  -1  -7   33.94    1.36
  -3   1   7   33.63    1.41
  -3   1   7   33.92    1.42
  -3   1   7   35.36    1.33
  -3   1   7   35.18    1.33
   2  -1  -7    0.85    0.22
   2  -1  -7    0.69    0.18
  -2   1   7    0.84    0.21
  -2   1   7    1.07    0.21
  -2   1   7    0.67    0.23
  -2   1   7    0.73    0.23
   1  -1  -7    6.19    0.38
   1  -1  -7    6.37    0.48
  -1   1   7    5.74    0.43
  -1   1   7    6.13    0.39
  -1   1   7    5.97    0.45
  -1   1   7    6.07    0.47
   0  -1  -7   11.21    0.64
   0  -1  -7   12.44    0.54
   0   1   7   11.28    0.64
   0   1   7   12.41    0.58
   0   1   7   10.49    0.63
   0   1   7   12.18    0.68
  -1  -1  -7   -0.02    0.08
  -1  -1  -7    0.02    0.12
  -1  -1  -7   -0.21    0.13
   1   1   7   -0.05    0.11
   1   1   7    0.02    0.16
   1   1   7   -0.01    0.13
   1   1   7   -0.30    0.14
  -2  -1  -7    0.06    0.14
  -2  -1  -7    0.07    0.13
  -2  -1  -7    0.00    0.08
   2   1   7    0.05    0.13
   2   1   7    0.01    0.12
   2   1   7    0.14    0.17
   2   1   7    0.08    0.17
  -3  -1  -7   44.55    1.84
  -3  -1  -7   48.95    1.63
  -3  -1  -7   48.40    1.79
   3   1   7   47.25    1.84
   3   1   7   46.97    1.80
   3   1   7   49.71    1.90
   3   1   7   48.95    1.89
  -4  -1  -7    5.06    0.39
  -4  -1  -7    5.21    0.53
   4   1   7    4.66    0.50
   4   1   7    4.50    0.50
   4   1   7    5.23    0.50
   4   1   7    5.71    0.46
  -5  -1  -7    8.68    0.45
  -5  -1  -7    8.72    0.63
  -5  -1  -7    8.67    0.52
   5   1   7    8.11    0.60
   5   1   7    7.74    0.61
   5   1   7    8.00    0.62
   5   1   7    8.27    0.45
   5   1   7    8.46    0.60
  -6  -1  -7   26.51    1.29
  -6  -1  -7   26.19    1.25
  -6  -1  -7   26.64    1.10
   6   1   7   25.53    1.25
   6   1   7   26.26    1.29
   6   1   7   25.57    1.25
   6   1   7   27.04    1.07
  -7  -1  -7    1.18    0.34
  -7  -1  -7    0.91    0.32
  -7  -1  -7    0.68    0.34
   7   1   7    1.18    0.34
   7   1   7    0.63    0.22
   7   1   7    0.90    0.34
   7   1   7    0.81    0.32
  -8  -1  -7    0.25    0.28
   8   1   7    0.08    0.28
   8   1   7    0.21    0.30
   8   1   7    0.31    0.33
  -9  -1  -7    2.46    0.47
  -9  -1  -7    2.26    0.50
  -9  -1  -7    2.21    0.50
   9   1   7    1.67    0.46
   9   1   7    2.31    0.51
 -10  -1  -7    0.22    0.30
 -10  -1  -7   -0.04    0.27
 -10  -1  -7   -0.42    0.32
  10   1   7   -0.10    0.30
  10   1   7   -0.05    0.35
 -11  -1  -7   -0.12    0.38
 -11  -1  -7   -0.41    0.34
  11   1   7   -0.45    0.22
  11   1   7    0.13    0.40
 -12  -1  -7    4.75    0.78
  12   1   7    3.99    0.78
  12   1   7    3.87    0.74
 -13  -1  -7    6.39    0.95
 -13  -1  -7    6.05    0.91
  13   1   7    5.16    0.86
  13  -1  -6    0.92    0.41
 -13   1   6    2.04    0.62
 -13   1   6    1.98    0.64
  12  -1  -6    2.91    0.62
 -12   1   6    1.68    0.49
 -12   1   6    2.07    0.52
 -12   1   6    2.26    0.57
  11  -1  -6    0.29    0.37
  11  -1  -6    0.20    0.37
 -11   1   6    0.44    0.41
 -11   1   6    0.41    0.38
 -11   1   6    0.07    0.35
  10  -1  -6    3.22    0.54
  10  -1  -6    2.53    0.49
 -10   1   6    2.73    0.55
 -10   1   6    3.89    0.61
 -10   1   6    2.72    0.52
   9  -1  -6    0.48    0.28
   9  -1  -6    0.09    0.25
  -9   1   6    0.28    0.31
  -9   1   6    0.06    0.32
  -9   1   6    0.28    0.31
   8  -1  -6   17.71    1.01
   8  -1  -6   16.61    1.01
  -8   1   6   17.02    1.03
  -8   1   6   17.28    0.99
  -8   1   6   16.43    0.98
   7  -1  -6    9.11    0.70
   7  -1  -6   10.73    0.75
  -7   1   6   10.45    0.72
  -7   1   6   11.11    0.72
  -7   1   6   11.05    0.76
   6  -1  -6    9.40    0.67
   6  -1  -6    9.58    0.64
  -6   1   6    9.96    0.64
  -6   1   6    9.24    0.64
  -6   1   6    7.88    0.64
  -6   1   6   10.07    0.48
   5  -1  -6   19.86    1.08
   5  -1  -6   24.36    1.11
  -5   1   6   24.50    1.10
  -5   1   6   24.72    1.06
  -5   1   6   23.90    0.93
  -5   1   6   24.77    1.13
   4  -1  -6    3.63    0.43
   4  -1  -6    2.99    0.37
  -4   1   6    2.93    0.39
  -4   1   6    3.35    0.39
  -4   1   6    3.45    0.35
  -4   1   6    3.16    0.30
   3  -1  -6    4.94    0.38
   3  -1  -6    3.94    0.44
  -3   1   6    4.26    0.41
  -3   1   6    4.62    0.33
  -3   1   6    4.36    0.42
  -3   1   6    3.80    0.32
   2  -1  -6   14.95    0.75
   2  -1  -6   14.62    0.66
  -2   1   6   13.75    0.71
  -2   1   6   14.86    0.65
  -2   1   6   13.98    0.66
  -2   1   6   12.87    0.69
   1  -1  -6    1.21    0.18
   1  -1  -6    1.79    0.28
  -1   1   6    1.73    0.24
  -1   1   6    1.42    0.25
  -1   1   6    1.24    0.18
  -1   1   6    1.22    0.22
   0  -1  -6   42.47    1.51
   0  -1  -6   42.67    1.63
   0   1   6   44.63    1.65
   0   1   6   43.69    1.55
   0   1   6   44.57    1.63
   0   1   6   43.72    1.63
  -1  -1  -6   24.46    1.00
  -1  -1  -6   23.15    0.84
  -1  -1  -6   22.62    0.97
   1   1   6   21.28    0.98
   1   1   6   23.14    0.98
   1   1   6   23.13    0.93
   1   1   6   22.86    0.99
  -2  -1  -6   79.30    2.74
  -2  -1  -6   81.07    2.60
  -2  -1  -6   80.86    2.81
   2   1   6   78.36    2.78
   2   1   6   77.22    2.80
   2   1   6   79.01    2.81
   2   1   6   83.09    2.75
  -3  -1  -6    6.65    0.42
  -3  -1  -6    7.11    0.34
  -3  -1  -6    5.83    0.45
   3   1   6    7.01    0.46
   3   1   6    7.89    0.53
   3   1   6    7.05    0.48
   3   1   6    6.78    0.47
  -4  -1  -6    2.60    0.24
  -4  -1  -6    2.30    0.35
  -4  -1  -6    2.50    0.29
   4   1   6    2.02    0.34
   4   1   6    2.25    0.33
   4   1   6    2.66    0.38
   4   1   6    2.50    0.24
   4   1   6    2.58    0.34
  -5  -1  -6    0.32    0.22
  -5  -1  -6    0.08    0.18
  -5  -1  -6    0.00    0.14
   5   1   6    0.11    0.20
   5   1   6    0.03    0.18
   5   1   6    0.15    0.18
   5   1   6    0.00    0.13
   5   1   6    0.21    0.17
  -6  -1  -6    2.44    0.37
  -6  -1  -6    1.88    0.35
  -6  -1  -6    2.00    0.28
   6   1   6    2.54    0.41
   6   1   6    2.68    0.40
   6   1   6    1.89    0.26
   6   1   6    1.76    0.37
  -7  -1  -6    0.19    0.25
  -7  -1  -6    0.37    0.18
  -7  -1  -6    0.15    0.26
   7   1   6    0.57    0.19
   7   1   6    0.35    0.28
   7   1   6    0.30    0.22
   7   1   6   -0.06    0.21
   7   1   6    0.53    0.20
  -8  -1  -6    6.77    0.65
  -8  -1  -6    7.28    0.73
  -8  -1  -6    6.21    0.68
   8   1   6    6.60    0.71
   8   1   6    5.68    0.67
   8   1   6    7.04    0.51
   8   1   6    7.24    0.72
  -9  -1  -6    6.20    0.70
  -9  -1  -6    6.60    0.73
  -9  -1  -6    7.78    0.73
   9   1   6    5.49    0.71
   9   1   6    7.18    0.57
   9   1   6    6.41    0.72
 -10  -1  -6    5.79    0.72
 -10  -1  -6    4.29    0.63
 -10  -1  -6    5.10    0.61
  10   1   6    5.76    0.75
  10   1   6    5.76    0.74
 -11  -1  -6   15.44    1.13
 -11  -1  -6   16.14    1.15
  11   1   6   15.92    1.14
  11   1   6   19.22    1.22
 -12  -1  -6    0.25    0.40
 -12  -1  -6    0.67    0.39
  12   1   6    0.01    0.28
  12   1   6   -0.44    0.36
 -13  -1  -6   -0.10    0.48
 -13  -1  -6   -0.39    0.50
 -13  -1  -6    0.64    0.51
  13   1   6   -0.19    0.33
  13  -1  -5    0.26    0.41
 -13   1   5   -0.39    0.32
 -13   1   5   -0.04    0.46
  12  -1  -5    2.44    0.60
 -12   1   5    1.81    0.56
 -12   1   5    1.57    0.47
 -12   1   5    2.67    0.63
  11  -1  -5    2.34    0.47
  11  -1  -5    0.99    0.37
 -11   1   5    1.22    0.48
 -11   1   5    0.95    0.40
 -11   1   5    1.35    0.41
  10  -1  -5   -0.05    0.30
  10  -1  -5    0.45    0.33
 -10   1   5   -0.30    0.24
 -10   1   5   -0.09    0.33
 -10   1   5   -0.12    0.32
   9  -1  -5    3.67    0.56
   9  -1  -5    2.97    0.46
  -9   1   5    1.52    0.40
  -9   1   5    2.58    0.45
  -9   1   5    2.86    0.48
   8  -1  -5    6.40    0.64
   8  -1  -5    6.23    0.66
  -8   1   5    5.39    0.60
  -8   1   5    6.28    0.67
  -8   1   5    6.38    0.65
   7  -1  -5   16.96    0.92
   7  -1  -5   13.47    0.88
  -7   1   5   17.06    0.91
  -7   1   5   16.68    0.90
  -7   1   5   16.73    0.92
   6  -1  -5    1.18    0.30
   6  -1  -5    0.76    0.25
  -6   1   5    0.64    0.24
  -6   1   5    1.12    0.28
  -6   1   5    1.15    0.16
  -6   1   5    0.86    0.25
   5  -1  -5   32.21    1.35
   5  -1  -5   32.46    1.37
  -5   1   5   31.93    1.36
  -5   1   5   31.94    1.16
  -5   1   5   33.10    1.33
  -5   1   5   32.87    1.35
   4  -1  -5    3.70    0.41
   4  -1  -5    3.49    0.37
  -4   1   5    4.02    0.38
  -4   1   5    3.34    0.39
  -4   1   5    3.43    0.37
  -4   1   5    3.04    0.24
   3  -1  -5   61.44    2.22
   3  -1  -5   64.34    2.29
  -3   1   5   63.68    2.20
  -3   1   5   63.28    2.25
  -3   1   5   64.32    2.25
  -3   1   5   62.92    2.14
   2  -1  -5  126.77    4.34
   2  -1  -5  132.51    4.27
  -2   1   5  128.68    4.31
  -2   1   5  132.20    4.25
  -2   1   5  130.92    4.25
   1  -1  -5    1.33    0.18
   1  -1  -5    1.64    0.24
  -1   1   5    1.53    0.23
  -1   1   5    1.87    0.20
  -1   1   5    1.31    0.21
  -1   1   5    1.31    0.23
   0  -1  -5    3.28    0.32
   0  -1  -5    3.63    0.23
   0   1   5    3.54    0.28
   0   1   5    3.59    0.25
   0   1   5    3.22    0.32
   0   1   5    3.36    0.33
  -1  -1  -5    0.85    0.18
  -1  -1  -5    0.98    0.12
  -1  -1  -5    0.64    0.16
   1   1   5    0.88    0.17
   1   1   5    1.06    0.20
   1   1   5    0.68    0.16
   1   1   5    0.97    0.19
  -2  -1  -5    0.72    0.17
  -2  -1  -5    0.61    0.10
  -2  -1  -5    0.84    0.21
   2   1   5    0.97    0.22
   2   1   5    0.47    0.17
   2   1   5    0.56    0.16
  -3  -1  -5   11.57    0.48
  -3  -1  -5   11.66    0.62
  -3  -1  -5   12.44    0.56
   3   1   5   11.25    0.48
   3   1   5   10.76    0.62
   3   1   5   10.75    0.59
   3   1   5   11.19    0.61
   3   1   5   12.00    0.62
  -4  -1  -5   24.32    0.94
  -4  -1  -5   23.94    1.04
   4   1   5   24.36    1.03
   4   1   5   23.68    0.89
   4   1   5   22.77    1.04
   4   1   5   23.05    1.05
   4   1   5   23.19    1.03
  -5  -1  -5    1.52    0.31
  -5  -1  -5    1.81    0.31
  -5  -1  -5    1.89    0.24
   5   1   5    1.63    0.24
   5   1   5    1.53    0.30
   5   1   5    1.92    0.33
   5   1   5    1.54    0.22
   5   1   5    2.12    0.35
  -6  -1  -5    4.40    0.48
  -6  -1  -5    4.76    0.35
  -6  -1  -5    4.91    0.49
   6   1   5    4.58    0.35
   6   1   5    4.83    0.50
   6   1   5    3.84    0.48
   6   1   5    5.15    0.38
   6   1   5    4.98    0.53
  -7  -1  -5   43.52    1.72
  -7  -1  -5   40.84    1.55
  -7  -1  -5   39.59    1.75
   7   1   5   41.22    1.77
   7   1   5   42.22    1.80
   7   1   5   43.37    1.77
   7   1   5   40.80    1.56
   7   1   5   44.63    1.63
  -8  -1  -5   14.99    0.85
  -8  -1  -5   14.58    0.92
  -8  -1  -5   15.02    0.93
   8   1   5   14.51    0.92
   8   1   5   14.59    0.95
   8   1   5   15.72    0.81
  -9  -1  -5    4.10    0.57
  -9  -1  -5    4.82    0.62
  -9  -1  -5    5.99    0.62
   9   1   5    5.96    0.58
   9   1   5    6.38    0.68
   9   1   5    5.16    0.65
 -10  -1  -5    0.79    0.34
 -10  -1  -5    0.15    0.30
 -10  -1  -5    0.19    0.29
  10   1   5    0.40    0.30
  10   1   5   -0.03    0.23
  10   1   5    0.06    0.34
 -11  -1  -5    0.61    0.40
 -11  -1  -5   -0.01    0.36
  11   1   5    0.10    0.39
  11   1   5    0.09    0.39
 -12  -1  -5    0.22    0.37
 -12  -1  -5   -0.14    0.41
  12   1   5    0.17    0.38
 -13  -1  -5   11.43    1.14
 -13  -1  -5   13.16    1.27
  13   1   5    9.78    1.10
  13  -1  -4   11.48    1.14
 -13   1   4   11.39    1.13
 -13   1   4    9.52    0.99
 -13   1   4   11.35    1.12
  12  -1  -4    1.74    0.47
 -12   1   4    1.20    0.51
 -12   1   4    1.67    0.54
 -12   1   4    1.93    0.56
  11  -1  -4    1.54    0.41
  11  -1  -4    1.54    0.49
 -11   1   4    1.16    0.45
 -11   1   4    0.91    0.42
 -11   1   4    1.30    0.42
  10  -1  -4    0.14    0.26
  10  -1  -4   -0.29    0.25
 -10   1   4   -0.03    0.28
 -10   1   4    0.12    0.28
 -10   1   4    0.42    0.35
   9  -1  -4    2.28    0.42
   9  -1  -4    2.34    0.40
  -9   1   4    1.81    0.44
  -9   1   4    2.59    0.46
  -9   1   4    2.48    0.48
   8  -1  -4    6.69    0.67
   8  -1  -4    7.83    0.59
  -8   1   4    6.17    0.65
  -8   1   4    7.97    0.73
  -8   1   4    7.57    0.68
   7  -1  -4    3.99    0.45
   7  -1  -4    2.91    0.44
  -7   1   4    3.57    0.46
  -7   1   4    3.99    0.49
  -7   1   4    4.36    0.48
  -7   1   4    4.58    0.35
   6  -1  -4   53.84    2.15
   6  -1  -4   58.59    2.15
  -6   1   4   56.92    1.90
  -6   1   4   58.55    2.13
  -6   1   4   59.37    2.16
  -6   1   4   54.01    2.14
   5  -1  -4    6.74    0.48
   5  -1  -4    6.69    0.46
  -5   1   4    5.68    0.44
  -5   1   4    6.56    0.46
  -5   1   4    6.25    0.46
  -5   1   4    6.40    0.32
   4  -1  -4    6.49    0.47
   4  -1  -4    7.82    0.49
  -4   1   4    7.29    0.45
  -4   1   4    7.06    0.46
  -4   1   4    7.51    0.49
  -4   1   4    7.72    0.35
   3  -1  -4   63.03    2.17
   3  -1  -4   60.86    2.13
  -3   1   4   60.48    2.03
  -3   1   4   59.57    2.13
  -3   1   4   59.05    2.14
  -3   1   4   62.81    2.11
   2  -1  -4   87.60    2.97
   2  -1  -4   88.89    2.92
  -2   1   4   88.43    2.94
  -2   1   4   86.10    2.87
  -2   1   4   87.65    2.94
  -2   1   4   86.88    2.89
   1  -1  -4   12.17    0.58
   1  -1  -4   12.19    0.52
  -1   1   4   13.09    0.55
  -1   1   4   12.42    0.56
  -1   1   4   12.56    0.56
  -1   1   4   11.85    0.52
   0  -1  -4   67.88    2.33
   0  -1  -4   66.82    2.23
   0   1   4   69.39    2.33
   0   1   4   69.81    2.27
   0   1   4   69.23    2.32
   0   1   4   68.60    2.32
  -1  -1  -4   53.88    1.68
  -1  -1  -4   52.69    1.81
  -1  -1  -4   49.63    1.78
   1   1   4   49.76    1.81
   1   1   4   51.04    1.81
   1   1   4   52.40    1.80
   1   1   4   51.47    1.77
  -2  -1  -4   87.35    3.00
  -2  -1  -4   89.61    2.86
  -2  -1  -4   87.70    2.94
   2   1   4   91.07    3.02
   2   1   4   89.90    3.02
   2   1   4   91.93    2.87
   2   1   4   91.14    2.98
   2   1   4   85.78    2.99
  -3  -1  -4   98.30    3.19
  -3  -1  -4   93.50    3.27
   3   1   4   98.13    3.30
   3   1   4  100.46    3.29
   3   1   4   97.68    3.28
   3   1   4   96.61    3.14
   3   1   4   95.11    3.27
  -4  -1  -4   38.62    1.54
  -4  -1  -4   39.08    1.41
  -4  -1  -4   40.97    1.52
   4   1   4   38.41    1.51
   4   1   4   39.87    1.41
   4   1   4   40.89    1.54
   4   1   4   42.05    1.42
   4   1   4   40.42    1.55
   4   1   4   38.52    1.51
  -5  -1  -4    0.16    0.17
  -5  -1  -4    0.14    0.11
  -5  -1  -4    0.22    0.15
   5   1   4    0.24    0.18
   5   1   4    0.03    0.15
   5   1   4   -0.04    0.10
   5   1   4    0.09    0.12
   5   1   4   -0.01    0.17
  -6  -1  -4    3.44    0.39
  -6  -1  -4    2.97    0.39
  -6  -1  -4    3.38    0.31
   6   1   4    3.04    0.42
   6   1   4    3.93    0.37
   6   1   4    3.64    0.43
   6   1   4    2.59    0.28
   6   1   4    3.06    0.40
  -7  -1  -4    1.29    0.30
  -7  -1  -4    1.16    0.28
  -7  -1  -4    1.66    0.31
   7   1   4    0.98    0.32
   7   1   4    1.69    0.24
   7   1   4    0.85    0.26
   7   1   4    1.14    0.26
  -8  -1  -4   16.15    0.97
  -8  -1  -4   17.89    0.90
  -8  -1  -4   17.59    1.00
   8   1   4   19.47    1.06
   8   1   4   15.94    0.96
   8   1   4   16.98    0.88
  -9  -1  -4    6.07    0.71
  -9  -1  -4    9.60    0.67
  -9  -1  -4    9.09    0.70
   9   1   4    8.70    0.84
   9   1   4    9.59    0.76
   9   1   4    8.72    0.66
 -10  -1  -4   17.48    1.06
 -10  -1  -4   19.32    1.14
 -10  -1  -4   17.46    0.96
  10   1   4   15.36    1.09
  10   1   4   14.31    1.04
  10   1   4   17.99    1.01
 -11  -1  -4    1.81    0.49
 -11  -1  -4    0.85    0.44
  11   1   4    3.09    0.52
  11   1   4    1.55    0.50
 -12  -1  -4   17.97    1.19
 -12  -1  -4   15.84    1.17
 -12  -1  -4   17.84    1.28
  12   1   4   17.62    1.28
  12   1   4   18.51    1.12
 -13  -1  -4    1.66    0.53
 -13  -1  -4    0.86    0.47
 -13  -1  -4    1.61    0.58
  13   1   4    0.98    0.55
  14  -1  -3    0.93    0.48
 -14   1   3    2.21    0.67
 -14   1   3    2.68    0.66
  13  -1  -3    7.69    0.93
 -13   1   3    7.74    0.96
 -13   1   3    9.53    0.96
 -13   1   3    7.31    0.94
  12  -1  -3    1.29    0.50
  12  -1  -3    1.10    0.43
 -12   1   3    1.17    0.41
 -12   1   3    0.57    0.40
 -12   1   3    1.22    0.44
  11  -1  -3    5.34    0.71
  11  -1  -3    4.56    0.67
 -11   1   3    4.56    0.65
 -11   1   3    5.04    0.71
 -11   1   3    4.83    0.63
  10  -1  -3   20.31    1.06
  10  -1  -3   19.69    1.16
  10  -1  -3   18.53    1.15
 -10   1   3   18.73    1.13
 -10   1   3   20.89    1.20
 -10   1   3   19.23    1.10
   9  -1  -3   11.52    0.79
   9  -1  -3   12.47    0.76
   9  -1  -3   11.66    0.84
  -9   1   3   11.13    0.83
  -9   1   3   11.84    0.85
  -9   1   3   12.34    0.81
   8  -1  -3   70.54    2.73
   8  -1  -3   75.20    2.67
   8  -1  -3   71.55    2.75
  -8   1   3   72.77    2.76
  -8   1   3   70.54    2.74
  -8   1   3   72.18    2.69
   7  -1  -3   35.99    1.51
   7  -1  -3   33.25    1.48
   7  -1  -3   34.95    1.45
  -7   1   3   35.60    1.47
  -7   1   3   35.42    1.22
  -7   1   3   36.63    1.53
  -7   1   3   33.20    1.49
   6  -1  -3    4.82    0.49
   6  -1  -3    5.50    0.43
   6  -1  -3    4.18    0.46
  -6   1   3    5.20    0.27
  -6   1   3    3.90    0.44
  -6   1   3    5.11    0.41
  -6   1   3    4.47    0.48
   5  -1  -3   -0.01    0.13
   5  -1  -3    0.19    0.16
   5  -1  -3    0.08    0.12
  -5   1   3    0.01    0.07
  -5   1   3    0.00    0.15
  -5   1   3    0.11    0.16
  -5   1   3   -0.25    0.12
   4  -1  -3    6.91    0.45
   4  -1  -3    7.44    0.45
  -4   1   3    7.17    0.43
  -4   1   3    7.29    0.44
  -4   1   3    6.66    0.44
  -4   1   3    7.37    0.32
   3  -1  -3   55.92    1.95
   3  -1  -3   53.77    1.95
  -3   1   3   55.08    1.82
  -3   1   3   56.84    1.94
  -3   1   3   54.95    1.93
  -3   1   3   57.36    1.96
   2  -1  -3    4.62    0.33
   2  -1  -3    4.90    0.31
  -2   1   3    5.65    0.34
  -2   1   3    5.05    0.26
  -2   1   3    5.34    0.30
  -2   1   3    5.58    0.30
   1  -1  -3  110.75    3.51
   1  -1  -3  108.00    3.56
  -1   1   3  108.04    3.54
  -1   1   3  111.23    3.51
  -1   1   3  110.55    3.51
  -1   1   3  106.12    3.54
   0  -1  -3  133.79    4.32
   0  -1  -3  136.02    4.25
   0   1   3  134.05    4.32
   0   1   3  132.97    4.31
   0   1   3  136.41    4.28
   0   1   3  131.36    4.31
  -1  -1  -3    2.38    0.24
  -1  -1  -3    2.44    0.21
  -1  -1  -3    2.41    0.13
   1   1   3    2.76    0.21
   1   1   3    2.40    0.23
   1   1   3    2.40    0.23
   1   1   3    2.60    0.24
  -2  -1  -3   27.97    1.07
  -2  -1  -3   29.20    1.01
   2   1   3   28.83    0.97
   2   1   3   28.90    1.06
   2   1   3   27.29    1.07
   2   1   3   29.00    1.07
   2   1   3   29.48    1.09
  -3  -1  -3  205.61    6.58
  -3  -1  -3  200.07    6.60
  -3  -1  -3  206.36    6.49
   3   1   3  203.90    6.59
   3   1   3  202.34    6.60
   3   1   3  201.04    6.58
   3   1   3  207.53    6.49
   3   1   3  204.49    6.58
   3   1   3  208.22    6.49
  -4  -1  -3   14.56    0.71
  -4  -1  -3   15.19    0.69
   4   1   3   15.04    0.61
   4   1   3   15.04    0.63
   4   1   3   14.95    0.71
   4   1   3   15.25    0.73
   4   1   3   15.00    0.71
  -5  -1  -3   71.17    2.46
  -5  -1  -3   70.04    2.51
   5   1   3   69.73    2.51
   5   1   3   70.79    2.35
   5   1   3   72.00    2.42
   5   1   3   68.21    2.49
   5   1   3   69.25    2.53
  -6  -1  -3   41.06    1.61
  -6  -1  -3   44.39    1.71
  -6  -1  -3   44.54    1.70
   6   1   3   41.60    1.68
   6   1   3   43.24    1.61
   6   1   3   41.40    1.71
   6   1   3   42.39    1.52
  -7  -1  -3   40.68    1.68
  -7  -1  -3   40.22    1.68
  -7  -1  -3   41.20    1.58
   7   1   3   39.70    1.67
   7   1   3   40.79    1.59
   7   1   3   40.53    1.48
   7   1   3   39.86    1.70
  -8  -1  -3   11.77    0.82
  -8  -1  -3   13.79    0.85
  -8  -1  -3   15.07    0.77
   8   1   3   13.89    0.89
   8   1   3   14.02    0.68
   8   1   3   14.35    0.87
   8   1   3   15.52    0.80
  -9  -1  -3   19.14    1.09
  -9  -1  -3   20.30    1.12
  -9  -1  -3   18.94    0.96
   9   1   3   19.97    1.02
   9   1   3   18.37    1.09
   9   1   3   19.70    1.15
 -10  -1  -3    5.74    0.68
 -10  -1  -3    6.28    0.72
  10   1   3    6.75    0.79
  10   1   3    5.31    0.60
 -11  -1  -3    4.19    0.66
 -11  -1  -3    3.82    0.61
  11   1   3    4.16    0.56
  11   1   3    4.59    0.70
 -12  -1  -3    0.31    0.33
 -12  -1  -3    0.20    0.36
 -12  -1  -3   -0.02    0.27
  12   1   3   -0.01    0.29
  12   1   3    0.06    0.27
 -13  -1  -3    0.12    0.43
 -13  -1  -3    0.58    0.47
 -13  -1  -3   -0.05    0.42
  13   1   3    0.72    0.42
  13   1   3    0.45    0.47
 -14  -1  -3    0.54    0.54
 -14  -1  -3   -0.58    0.52
  14   1   3    1.28    0.60
  14  -1  -2    0.90    0.48
 -14   1   2    0.51    0.56
 -14   1   2    0.29    0.47
  13  -1  -2    0.03    0.36
  13  -1  -2   -0.44    0.35
 -13   1   2    0.32    0.44
 -13   1   2   -0.11    0.37
 -13   1   2    0.07    0.44
  12  -1  -2    4.86    0.72
  12  -1  -2    4.26    0.65
 -12   1   2    2.86    0.62
 -12   1   2    5.33    0.69
 -12   1   2    3.25    0.63
  11  -1  -2    3.88    0.63
  11  -1  -2    3.28    0.58
 -11   1   2    3.00    0.54
 -11   1   2    2.86    0.53
 -11   1   2    1.98    0.56
  10  -1  -2    5.94    0.68
  10  -1  -2    5.14    0.64
  10  -1  -2    6.48    0.61
 -10   1   2    5.26    0.65
 -10   1   2    5.26    0.63
 -10   1   2    3.56    0.58
   9  -1  -2   17.54    0.93
   9  -1  -2   16.47    1.01
   9  -1  -2   16.23    0.98
  -9   1   2   17.84    0.98
  -9   1   2   15.91    0.99
  -9   1   2   17.60    1.04
   8  -1  -2    1.93    0.35
   8  -1  -2    1.34    0.30
   8  -1  -2    1.52    0.34
  -8   1   2    1.13    0.30
  -8   1   2    1.56    0.33
  -8   1   2    1.95    0.37
   7  -1  -2    7.34    0.50
   7  -1  -2    6.79    0.54
   7  -1  -2    6.33    0.54
  -7   1   2    6.72    0.34
  -7   1   2    6.12    0.55
  -7   1   2    6.68    0.61
  -7   1   2    6.73    0.55
   6  -1  -2   39.71    1.63
   6  -1  -2   42.11    1.60
  -6   1   2   44.16    1.42
  -6   1   2   38.95    1.63
  -6   1   2   41.45    1.61
  -6   1   2   42.31    1.66
   5  -1  -2    3.87    0.39
   5  -1  -2    4.02    0.37
   5  -1  -2    4.24    0.41
  -5   1   2    4.11    0.34
  -5   1   2    4.25    0.35
  -5   1   2    4.45    0.42
  -5   1   2    4.05    0.22
   4  -1  -2   92.09    3.09
   4  -1  -2   91.23    3.08
   4  -1  -2   89.17    3.06
  -4   1   2   90.70    3.08
  -4   1   2   91.81    3.08
  -4   1   2   90.09    2.90
  -4   1   2   91.23    3.05
   3  -1  -2   51.81    1.81
   3  -1  -2   51.96    1.81
   3  -1  -2   52.84    1.82
  -3   1   2   50.88    1.82
  -3   1   2   52.24    1.68
  -3   1   2   51.10    1.81
  -3   1   2   53.84    1.80
   2  -1  -2  629.89   20.09
   2  -1  -2  636.61   19.91
  -2   1   2  629.59   19.96
  -2   1   2  647.10   20.09
  -2   1   2  640.96   20.18
  -2   1   2  625.33   19.89
   1  -1  -2   89.50    2.94
   1  -1  -2   90.07    2.91
  -1   1   2   91.40    2.89
  -1   1   2   90.97    2.92
  -1   1   2   91.24    2.93
  -1   1   2   90.27    2.91
   0  -1  -2    0.25    0.08
   0  -1  -2    0.37    0.06
   0   1   2    0.07    0.07
   0   1   2    0.20    0.05
   0   1   2    0.23    0.07
   0   1   2    0.09    0.08
   0   1   2    0.22    0.07
  -1  -1  -2    7.18    0.25
  -1  -1  -2    7.02    0.33
  -1  -1  -2    7.39    0.30
  -1  -1  -2    7.07    0.25
   1   1   2    7.14    0.32
   1   1   2    6.43    0.32
   1   1   2    6.79    0.25
   1   1   2    6.53    0.33
   1   1   2    5.95    0.31
  -2  -1  -2   29.73    0.98
  -2  -1  -2   28.47    1.04
  -2  -1  -2   28.83    1.05
   2   1   2   28.87    1.05
   2   1   2   28.49    1.05
   2   1   2   28.00    1.03
   2   1   2   28.96    0.98
   2   1   2   28.33    1.04
   2   1   2   28.59    0.97
  -3  -1  -2    7.80    0.42
  -3  -1  -2    8.60    0.42
   3   1   2    8.13    0.35
   3   1   2    7.62    0.42
   3   1   2    7.70    0.41
   3   1   2    8.08    0.44
   3   1   2    8.19    0.37
  -4  -1  -2  145.41    4.82
  -4  -1  -2  150.56    4.78
   4   1   2  146.04    4.84
   4   1   2  146.18    4.75
   4   1   2  146.75    4.82
   4   1   2  147.50    4.69
   4   1   2  144.42    4.81
  -5  -1  -2  138.81    4.47
  -5  -1  -2  134.74    4.54
  -5  -1  -2  135.53    4.54
   5   1   2  133.88    4.47
   5   1   2  136.26    4.39
   5   1   2  132.03    4.56
   5   1   2  141.16    4.55
  -6  -1  -2    0.13    0.15
  -6  -1  -2    0.04    0.13
  -6  -1  -2   -0.09    0.16
   6   1   2    0.22    0.12
   6   1   2    0.02    0.14
   6   1   2    0.06    0.17
   6   1   2    0.01    0.18
  -7  -1  -2   15.24    0.84
  -7  -1  -2   15.20    0.84
  -7  -1  -2   14.30    0.72
   7   1   2   15.29    0.87
   7   1   2   14.93    0.78
   7   1   2   15.87    0.69
   7   1   2   14.90    0.83
  -8  -1  -2   15.28    0.76
  -8  -1  -2   13.89    0.86
  -8  -1  -2   16.05    0.91
   8   1   2   15.80    0.91
   8   1   2   16.52    0.91
   8   1   2   15.74    0.72
   8   1   2   12.95    0.80
  -9  -1  -2    1.48    0.30
  -9  -1  -2    1.82    0.40
  -9  -1  -2    0.95    0.33
   9   1   2    1.33    0.37
   9   1   2    1.58    0.35
 -10  -1  -2   16.73    1.02
 -10  -1  -2   13.65    0.98
  10   1   2   16.60    1.08
  10   1   2   15.12    0.93
 -11  -1  -2   23.29    1.33
 -11  -1  -2   23.05    1.35
 -11  -1  -2   21.95    1.33
  11   1   2   24.03    1.28
  11   1   2   25.74    1.43
 -12  -1  -2   14.48    1.05
 -12  -1  -2   14.40    1.05
 -12  -1  -2   13.61    1.10
  12   1   2   13.42    0.99
  12   1   2   13.74    1.10
 -13  -1  -2    0.19    0.48
 -13  -1  -2    0.90    0.47
 -13  -1  -2    0.46    0.45
  13   1   2    0.32    0.36
  13   1   2   -0.01    0.43
 -14  -1  -2    3.55    0.72
 -14  -1  -2    3.03    0.66
 -14  -1  -2    3.12    0.79
  14   1   2    3.74    0.70
  14   1   2    2.48    0.72
  14  -1  -1    0.55    0.49
  14  -1  -1    0.52    0.45
 -14   1   1    0.72    0.58
 -14   1   1    0.35    0.38
  13  -1  -1    1.28    0.50
  13  -1  -1    0.55    0.41
 -13   1   1    1.19    0.53
 -13   1   1    1.18    0.46
 -13   1   1    0.97    0.47
  12  -1  -1   -0.03    0.26
  12  -1  -1    0.25    0.36
 -12   1   1   -0.38    0.36
 -12   1   1    0.25    0.37
 -12   1   1    0.03    0.39
  11  -1  -1    3.97    0.66
  11  -1  -1    4.18    0.62
 -11   1   1    3.71    0.58
 -11   1   1    3.93    0.67
 -11   1   1    3.40    0.60
  10  -1  -1   30.28    1.54
  10  -1  -1   33.08    1.43
  10  -1  -1   33.13    1.60
 -10   1   1   32.81    1.53
 -10   1   1   32.60    1.59
 -10   1   1   32.18    1.59
   9  -1  -1   11.20    0.81
   9  -1  -1   10.10    0.75
   9  -1  -1   11.00    0.69
  -9   1   1   10.70    0.75
  -9   1   1   10.26    0.79
  -9   1   1   10.35    0.73
   8  -1  -1    3.51    0.48
   8  -1  -1    4.54    0.46
   8  -1  -1    4.90    0.55
  -8   1   1    4.11    0.52
  -8   1   1    4.42    0.53
  -8   1   1    4.39    0.50
  -8   1   1    4.64    0.31
   7  -1  -1   12.99    0.76
   7  -1  -1   11.97    0.67
   7  -1  -1   14.27    0.76
  -7   1   1   13.98    0.78
  -7   1   1   12.96    0.76
  -7   1   1   12.36    0.72
  -7   1   1   13.71    0.57
   6  -1  -1   26.27    1.14
   6  -1  -1   25.67    1.16
   6  -1  -1   26.47    1.08
  -6   1   1   24.86    1.10
  -6   1   1   25.75    0.95
  -6   1   1   28.16    1.18
  -6   1   1   28.49    1.17
   5  -1  -1   21.38    0.98
   5  -1  -1   22.19    0.92
   5  -1  -1   23.16    0.98
  -5   1   1   23.39    0.99
  -5   1   1   21.78    0.93
  -5   1   1   21.33    0.96
  -5   1   1   23.05    0.81
   4  -1  -1   19.02    0.83
   4  -1  -1   18.89    0.83
   4  -1  -1   20.10    0.81
  -4   1   1   20.26    0.81
  -4   1   1   20.05    0.84
  -4   1   1   19.55    0.84
  -4   1   1   19.82    0.69
   3  -1  -1   18.03    0.73
   3  -1  -1   17.13    0.70
   3  -1  -1   16.88    0.72
  -3   1   1   17.64    0.72
  -3   1   1   17.85    0.70
  -3   1   1   18.14    0.60
  -3   1   1   17.71    0.73
   2  -1  -1  118.07    3.87
   2  -1  -1  122.83    3.77
   2  -1  -1  117.59    3.86
   2  -1  -1  120.98    3.87
  -2   1   1  119.95    3.87
  -2   1   1  120.66    3.87
  -2   1   1  119.94    3.84
  -2   1   1  120.98    3.77
   1  -1  -1  277.36    8.59
   1  -1  -1  261.47    8.59
   1  -1  -1  283.98    8.65
  -1   1   1  270.79    8.59
  -1   1   1  270.93    8.63
  -1   1   1  277.98    8.59
  -1   1   1  271.89    8.60
   0  -1  -1   56.18    1.75
   0  -1  -1   56.18    1.78
   0  -1  -1   55.71    1.78
   0  -1  -1   59.32    1.80
   0  -1  -1   53.15    1.79
   0   1   1   54.62    1.78
   0   1   1   55.44    1.78
   0   1   1   56.19    1.79
   0   1   1   55.32    1.78
   0   1   1   54.18    1.78
  -1  -1  -1   18.42    0.65
  -1  -1  -1   18.68    0.61
  -1  -1  -1   18.55    0.61
  -1  -1  -1   18.32    0.65
  -1  -1  -1   18.15    0.60
   1   1   1   17.24    0.65
   1   1   1   18.99    0.61
   1   1   1   17.81    0.65
   1   1   1   18.80    0.65
   1   1   1   18.42    0.61
   1   1   1   18.73    0.60
  -2  -1  -1   27.72    0.99
  -2  -1  -1   27.55    0.97
   2   1   1   28.25    0.95
   2   1   1   26.68    0.99
   2   1   1   27.55    0.91
   2   1   1   25.67    0.97
   2   1   1   28.40    0.99
  -3  -1  -1    7.48    0.37
  -3  -1  -1    7.83    0.42
  -3  -1  -1    7.98    0.42
   3   1   1    8.04    0.39
   3   1   1    7.83    0.41
   3   1   1    8.20    0.34
   3   1   1    8.43    0.44
  -4  -1  -1    8.11    0.40
  -4  -1  -1    6.98    0.44
  -4  -1  -1    7.44    0.44
   4   1   1    8.15    0.42
   4   1   1    8.45    0.46
   4   1   1    7.75    0.46
   4   1   1    7.28    0.36
  -5  -1  -1   72.17    2.51
  -5  -1  -1   73.20    2.42
  -5  -1  -1   70.22    2.50
   5   1   1   69.58    2.53
   5   1   1   69.70    2.50
   5   1   1   69.71    2.46
   5   1   1   72.55    2.37
  -6  -1  -1    3.52    0.32
  -6  -1  -1    3.11    0.38
  -6  -1  -1    3.46    0.40
   6   1   1    3.30    0.40
   6   1   1    3.14    0.36
   6   1   1    3.69    0.28
   6   1   1    2.95    0.37
  -7  -1  -1   40.52    1.65
  -7  -1  -1   39.27    1.66
  -7  -1  -1   41.09    1.52
   7   1   1   39.23    1.61
   7   1   1   42.71    1.51
   7   1   1   40.32    1.68
  -8  -1  -1   -0.11    0.19
  -8  -1  -1    0.14    0.17
  -8  -1  -1    0.04    0.17
   8   1   1    0.07    0.19
   8   1   1    0.04    0.16
   8   1   1   -0.03    0.21
  -9  -1  -1   26.96    1.31
  -9  -1  -1   26.96    1.14
  -9  -1  -1   25.51    1.31
   9   1   1   25.74    1.26
   9   1   1   27.56    1.24
   9   1   1   26.05    1.35
 -10  -1  -1   15.01    1.02
 -10  -1  -1   15.82    1.01
 -10  -1  -1   16.54    1.01
  10   1   1   15.14    0.92
  10   1   1   13.34    0.95
 -11  -1  -1    2.77    0.58
 -11  -1  -1    2.15    0.50
 -11  -1  -1    2.26    0.49
  11   1   1    2.21    0.46
  11   1   1    1.72    0.50
 -12  -1  -1    0.59    0.41
 -12  -1  -1    0.27    0.43
 -12  -1  -1    0.28    0.41
  12   1   1   -0.10    0.38
  12   1   1   -0.29    0.28
 -13  -1  -1    0.18    0.39
 -13  -1  -1    0.24    0.40
 -13  -1  -1    0.35    0.32
  13   1   1    0.47    0.37
  13   1   1   -0.69    0.18
 -14  -1  -1    2.93    0.70
 -14  -1  -1    3.08    0.65
 -14  -1  -1    1.22    0.59
  14   1   1    2.18    0.67
  14   1   1    2.02    0.55
  14  -1   0   -0.02    0.39
  14  -1   0    0.44    0.43
 -14   1   0    0.49    0.54
 -14   1   0    0.36    0.39
  13  -1   0    2.14    0.52
  13  -1   0    1.87    0.51
 -13   1   0    2.94    0.64
 -13   1   0    1.90    0.53
 -13   1   0    2.12    0.62
  12  -1   0    2.07    0.52
  12  -1   0    2.71    0.56
 -12   1   0    2.37    0.59
 -12   1   0    2.95    0.57
 -12   1   0    1.90    0.47
  11  -1   0   15.84    1.03
  11  -1   0   13.17    1.00
 -11   1   0   17.75    1.08
 -11   1   0   14.37    1.04
 -11   1   0   14.47    1.03
  10  -1   0   36.34    1.69
  10  -1   0   37.19    1.77
 -10   1   0   36.80    1.67
 -10   1   0   38.32    1.74
 -10   1   0   34.71    1.71
   9  -1   0    9.06    0.68
   9  -1   0    8.66    0.57
   9  -1   0    8.63    0.72
  -9   1   0    6.29    0.71
  -9   1   0    9.08    0.72
  -9   1   0    8.73    0.66
   8  -1   0    0.73    0.27
   8  -1   0    0.56    0.20
   8  -1   0    0.64    0.29
  -8   1   0    0.66    0.17
  -8   1   0    0.85    0.30
  -8   1   0    0.83    0.28
  -8   1   0    0.41    0.27
   7  -1   0   10.32    0.67
   7  -1   0   10.96    0.59
   7  -1   0   10.63    0.65
  -7   1   0   10.91    0.53
  -7   1   0   12.04    0.71
  -7   1   0   10.01    0.67
  -7   1   0   12.11    0.68
   6  -1   0   34.87    1.33
   6  -1   0   33.06    1.43
   6  -1   0   34.02    1.40
  -6   1   0   35.91    1.39
  -6   1   0   36.25    1.42
  -6   1   0   35.38    1.44
  -6   1   0   34.39    1.25
   5  -1   0   49.45    1.78
   5  -1   0   47.38    1.81
   5  -1   0   50.18    1.73
  -5   1   0   48.76    1.65
  -5   1   0   47.51    1.79
  -5   1   0   47.52    1.76
   4  -1   0  204.51    6.74
   4  -1   0  209.19    6.71
   4  -1   0  211.67    6.67
  -4   1   0  204.68    6.72
  -4   1   0  205.82    6.69
  -4   1   0  214.03    6.60
   3  -1   0  322.30   10.28
   3  -1   0  322.36   10.30
   3  -1   0  326.54   10.25
  -3   1   0  329.80   10.27
  -3   1   0  314.44   10.28
  -3   1   0  334.83   10.20
   2  -1   0    0.00    0.09
   2  -1   0    0.13    0.08
   2  -1   0    0.13    0.08
  -2   1   0    0.27    0.10
  -2   1   0    0.08    0.07
  -2   1   0    0.09    0.05
   1  -1   0   82.25    2.57
   1  -1   0   81.94    2.61
   1  -1   0   82.20    2.61
   1  -1   0   80.45    2.60
  -1   1   0   81.01    2.57
  -1   1   0   83.09    2.59
  -1   1   0   82.21    2.61
  -1   1   0   81.61    2.60
  -1  -1   0   82.91    2.63
  -1  -1   0   84.17    2.64
  -1  -1   0   82.19    2.60
  -1  -1   0   83.64    2.62
   1   1   0   82.39    2.63
   1   1   0   83.26    2.60
   1   1   0   80.84    2.63
   1   1   0   81.89    2.63
  -2  -1   0    0.11    0.07
  -2  -1   0    0.23    0.10
  -2  -1   0   -0.04    0.07
   2   1   0    0.12    0.06
   2   1   0    0.10    0.07
   2   1   0    0.11    0.10
   2   1   0    0.11    0.07
  -3  -1   0  327.35   10.25
  -3  -1   0  317.66   10.31
  -3  -1   0  327.99   10.31
   3   1   0  333.33   10.24
   3   1   0  321.67   10.31
   3   1   0  326.16   10.30
   3   1   0  325.69   10.32
  -4  -1   0  204.77    6.72
  -4  -1   0  205.44    6.62
  -4  -1   0  207.35    6.72
   4   1   0  214.63    6.63
   4   1   0  205.60    6.72
   4   1   0  212.64    6.71
   4   1   0  207.99    6.74
  -5  -1   0   50.92    1.72
  -5  -1   0   50.71    1.84
  -5  -1   0   48.32    1.82
   5   1   0   49.17    1.85
   5   1   0   48.72    1.80
   5   1   0   49.64    1.72
  -6  -1   0   33.42    1.41
  -6  -1   0   35.81    1.43
  -6  -1   0   36.42    1.30
   6   1   0   35.18    1.31
   6   1   0   35.13    1.45
   6   1   0   35.06    1.41
  -7  -1   0   10.47    0.66
  -7  -1   0   10.91    0.68
  -7  -1   0   11.07    0.55
   7   1   0   11.14    0.67
   7   1   0   10.69    0.57
   7   1   0   10.27    0.69
  -8  -1   0    0.50    0.26
  -8  -1   0    0.41    0.18
  -8  -1   0    0.34    0.25
   8   1   0    0.70    0.20
   8   1   0    0.60    0.23
   8   1   0    0.31    0.22
  -9  -1   0    8.23    0.67
  -9  -1   0    7.85    0.75
  -9  -1   0    8.55    0.68
   9   1   0    9.59    0.69
   9   1   0    8.12    0.55
   9   1   0    8.57    0.72
 -10  -1   0   36.10    1.73
 -10  -1   0   36.89    1.70
 -10  -1   0   36.45    1.75
  10   1   0   36.65    1.76
  10   1   0   37.68    1.69
 -11  -1   0   13.99    1.00
 -11  -1   0   16.06    1.08
 -11  -1   0   15.16    1.09
  11   1   0   15.65    0.99
  11   1   0   14.54    1.07
 -12  -1   0    2.19    0.51
 -12  -1   0    3.22    0.62
 -12  -1   0    2.91    0.61
  12   1   0    2.81    0.56
  12   1   0    2.38    0.53
 -13  -1   0    2.01    0.55
 -13  -1   0    2.07    0.53
 -13  -1   0    1.74    0.54
  13   1   0    1.44    0.46
  13   1   0    2.03    0.60
 -14  -1   0    0.68    0.48
 -14  -1   0    0.00    0.40
 -14  -1   0   -0.95    0.36
  14   1   0    1.01    0.59
  14   1   0    0.18    0.38
  14  -1   1    1.77    0.57
  14  -1   1    1.75    0.62
 -14   1  -1    2.57    0.70
 -14   1  -1    2.80    0.72
  13  -1   1    0.39    0.38
  13  -1   1   -0.16    0.25
 -13   1  -1   -0.14    0.28
 -13   1  -1    0.53    0.39
 -13   1  -1   -0.15    0.37
  12  -1   1    0.06    0.33
  12  -1   1    0.35    0.41
 -12   1  -1    0.24    0.42
 -12   1  -1    0.23    0.37
 -12   1  -1   -0.12    0.29
  11  -1   1    2.41    0.55
  11  -1   1    1.84    0.46
 -11   1  -1    1.31    0.47
 -11   1  -1    2.61    0.56
 -11   1  -1    2.33    0.48
  10  -1   1   15.74    0.98
  10  -1   1   16.40    1.08
 -10   1  -1   18.29    1.08
 -10   1  -1   16.69    1.08
 -10   1  -1   16.08    1.00
   9  -1   1   28.32    1.19
   9  -1   1   26.33    1.28
   9  -1   1   24.52    1.33
  -9   1  -1   26.90    1.37
  -9   1  -1   27.24    1.30
  -9   1  -1   26.38    1.33
   8  -1   1    0.01    0.16
   8  -1   1   -0.06    0.20
   8  -1   1    0.39    0.23
  -8   1  -1    0.26    0.22
  -8   1  -1   -0.02    0.13
  -8   1  -1    0.17    0.25
  -8   1  -1    0.09    0.23
   7  -1   1   43.43    1.63
   7  -1   1   42.70    1.69
   7  -1   1   40.11    1.51
  -7   1  -1   38.54    1.59
  -7   1  -1   36.99    1.61
  -7   1  -1   38.22    1.46
   6  -1   1    3.12    0.31
   6  -1   1    4.26    0.46
   6  -1   1    3.44    0.39
   6  -1   1    3.30    0.37
  -6   1  -1    3.74    0.40
  -6   1  -1    3.14    0.29
  -6   1  -1    3.16    0.36
   5  -1   1   70.49    2.39
   5  -1   1   70.44    2.50
   5  -1   1   69.64    2.45
   5  -1   1   69.06    2.47
  -5   1  -1   70.50    2.36
  -5   1  -1   71.17    2.48
  -5   1  -1   70.82    2.46
   4  -1   1    7.04    0.41
   4  -1   1    8.40    0.40
   4  -1   1    6.71    0.42
   4  -1   1    7.70    0.44
  -4   1  -1    6.95    0.41
  -4   1  -1    8.12    0.45
  -4   1  -1    7.61    0.37
   3  -1   1    8.08    0.43
   3  -1   1    7.92    0.41
   3  -1   1    7.68    0.39
   3  -1   1    7.25    0.35
   3  -1   1    8.12    0.37
  -3   1  -1    8.13    0.40
  -3   1  -1    7.40    0.40
  -3   1  -1    8.11    0.36
   2  -1   1   26.93    0.98
   2  -1   1   28.11    0.96
   2  -1   1   28.12    0.98
   2  -1   1   27.82    0.96
   2  -1   1   26.66    0.99
   2  -1   1   27.61    0.97
  -2   1  -1   27.69    0.98
  -2   1  -1   28.56    0.96
  -2   1  -1   28.00    0.98
   1  -1   1   17.63    0.62
   1  -1   1   18.26    0.63
   1  -1   1   18.54    0.64
   1  -1   1   18.31    0.63
   1  -1   1   17.99    0.63
   1  -1   1   18.24    0.63
   0  -1   1   54.64    1.75
   0  -1   1   53.96    1.75
   0  -1   1   54.21    1.73
   0   1  -1   56.14    1.74
   0   1  -1   53.78    1.75
   0   1  -1   54.61    1.74
  -1  -1   1  283.12    8.66
  -1  -1   1  269.65    8.64
  -1  -1   1  274.56    8.67
   1   1  -1  276.64    8.76
   1   1  -1  270.70    8.67
   1   1  -1  281.31    8.83
  -2  -1   1  116.26    3.80
  -2  -1   1  121.72    3.76
  -2  -1   1  114.91    3.80
   2   1  -1  119.96    3.78
   2   1  -1  118.10    3.81
   2   1  -1  118.57    3.80
  -3  -1   1   16.77    0.70
  -3  -1   1   16.23    0.69
  -3  -1   1   17.59    0.63
   3   1  -1   17.36    0.70
   3   1  -1   17.14    0.66
   3   1  -1   16.94    0.70
  -4  -1   1   19.76    0.72
  -4  -1   1   19.59    0.82
  -4  -1   1   19.73    0.82
   4   1  -1   17.67    0.80
   4   1  -1   18.66    0.82
   4   1  -1   19.55    0.76
  -5  -1   1   23.11    0.86
  -5  -1   1   22.56    0.98
  -5  -1   1   22.73    0.97
   5   1  -1   22.12    0.97
   5   1  -1   22.31    0.99
   5   1  -1   23.15    0.91
  -6  -1   1   24.44    1.10
  -6  -1   1   25.72    0.96
   6   1  -1   25.61    1.11
   6   1  -1   24.65    1.11
   6   1  -1   25.30    1.02
  -7  -1   1   11.74    0.74
  -7  -1   1   13.87    0.61
  -7  -1   1   13.10    0.77
  -7  -1   1   11.73    0.72
   7   1  -1   12.93    0.66
   7   1  -1   13.68    0.78
   7   1  -1   13.32    0.75
  -8  -1   1    4.66    0.34
  -8  -1   1    5.46    0.58
  -8  -1   1    3.92    0.50
  -8  -1   1    4.58    0.52
   8   1  -1    4.29    0.41
   8   1  -1    4.21    0.52
   8   1  -1    4.67    0.53
  -9  -1   1    8.95    0.70
  -9  -1   1   10.23    0.74
  -9  -1   1   10.15    0.78
   9   1  -1   10.62    0.65
   9   1  -1   10.35    0.79
   9   1  -1   10.41    0.71
 -10  -1   1   34.87    1.60
 -10  -1   1   33.32    1.62
 -10  -1   1   32.73    1.63
  10   1  -1   33.40    1.64
  10   1  -1   32.61    1.58
 -11  -1   1    3.18    0.60
 -11  -1   1    4.00    0.68
 -11  -1   1    4.67    0.65
  11   1  -1    3.55    0.57
  11   1  -1    3.56    0.64
 -12  -1   1   -0.09    0.34
 -12  -1   1   -0.18    0.37
 -12  -1   1   -0.48    0.36
  12   1  -1    0.35    0.35
  12   1  -1    0.31    0.36
 -13  -1   1    1.29    0.49
 -13  -1   1    2.28    0.55
 -13  -1   1    0.80    0.51
  13   1  -1    1.39    0.50
  13   1  -1    0.56    0.48
 -14  -1   1    0.90    0.49
 -14  -1   1    0.02    0.45
 -14  -1   1    0.95    0.54
  14   1  -1    0.27    0.34
  14   1  -1    1.25    0.57
  14  -1   2    2.52    0.60
  14  -1   2    2.93    0.75
 -14   1  -2    2.13    0.74
 -14   1  -2    2.37    0.77
 -14   1  -2    3.67    0.76
  13  -1   2    0.21    0.41
  13  -1   2   -0.12    0.36
 -13   1  -2    0.53    0.42
 -13   1  -2    0.30    0.42
 -13   1  -2    0.00    0.33
  12  -1   2   16.98    1.15
  12  -1   2   14.65    1.03
 -12   1  -2   13.83    1.08
 -12   1  -2   13.58    1.11
 -12   1  -2   14.53    1.05
  11  -1   2   24.29    1.43
  11  -1   2   24.10    1.30
 -11   1  -2   22.24    1.31
 -11   1  -2   25.95    1.45
 -11   1  -2   24.23    1.32
  10  -1   2   16.38    1.09
  10  -1   2   18.36    1.03
 -10   1  -2   14.82    1.05
 -10   1  -2   17.92    1.05
 -10   1  -2   17.40    1.07
   9  -1   2    1.39    0.34
   9  -1   2    1.51    0.29
   9  -1   2    1.53    0.35
  -9   1  -2    1.26    0.38
  -9   1  -2    1.85    0.39
  -9   1  -2    1.54    0.37
  -9   1  -2    1.46    0.29
   8  -1   2   14.95    0.91
   8  -1   2   16.31    0.86
   8  -1   2   13.81    0.73
  -8   1  -2   15.68    0.87
  -8   1  -2   13.95    0.87
  -8   1  -2   15.01    0.74
   7  -1   2   15.40    0.88
   7  -1   2   16.33    0.75
   7  -1   2   16.11    0.82
   7  -1   2   16.45    0.85
  -7   1  -2   16.15    0.85
  -7   1  -2   15.28    0.83
  -7   1  -2   14.88    0.73
   6  -1   2   -0.04    0.14
   6  -1   2    0.04    0.18
   6  -1   2    0.01    0.16
   6  -1   2    0.17    0.14
  -6   1  -2   -0.01    0.16
  -6   1  -2    0.02    0.11
  -6   1  -2   -0.03    0.15
   5  -1   2  131.60    4.38
   5  -1   2  135.43    4.33
   5  -1   2  131.94    4.46
   5  -1   2  129.07    4.41
  -5   1  -2  132.47    4.41
  -5   1  -2  132.09    4.34
  -5   1  -2  134.52    4.43
   4  -1   2  151.54    4.86
   4  -1   2  149.33    4.89
   4  -1   2  150.15    4.89
   4  -1   2  151.08    4.84
   4  -1   2  152.12    4.93
   4  -1   2  149.55    4.82
  -4   1  -2  150.13    4.89
  -4   1  -2  145.17    4.83
  -4   1  -2  146.36    4.89
   3  -1   2    7.89    0.42
   3  -1   2    8.21    0.40
   3  -1   2    7.90    0.42
   3  -1   2    8.25    0.44
   3  -1   2    7.82    0.39
   3  -1   2    8.16    0.38
  -3   1  -2    8.44    0.43
  -3   1  -2    8.21    0.40
   2  -1   2   27.25    0.98
   2  -1   2   27.72    1.01
   2  -1   2   28.56    1.01
   2  -1   2   28.40    1.01
   2  -1   2   28.13    1.01
   2  -1   2   28.23    0.99
   1  -1   2    6.56    0.33
   1  -1   2    6.57    0.29
   1  -1   2    6.63    0.32
   1  -1   2    6.67    0.31
   1  -1   2    6.83    0.31
   1  -1   2    6.66    0.29
  -1   1  -2    6.75    0.31
  -1   1  -2    7.28    0.29
   0  -1   2    0.25    0.08
   0  -1   2    0.29    0.08
   0  -1   2    0.26    0.05
   0  -1   2    0.39    0.08
   0   1  -2    0.40    0.07
   0   1  -2    0.18    0.05
   0   1  -2    0.14    0.08
  -1  -1   2   90.93    2.88
  -1  -1   2   90.52    2.89
  -1  -1   2   91.94    2.85
   1   1  -2   85.12    2.90
   1   1  -2   89.50    2.90
  -2  -1   2  630.78   20.18
  -2  -1   2  641.29   19.84
  -2  -1   2  628.02   19.89
  -2  -1   2  637.98   19.90
   2   1  -2  651.25   20.12
   2   1  -2  639.09   20.09
   2   1  -2  613.79   19.89
  -3  -1   2   52.60    1.84
  -3  -1   2   53.57    1.76
  -3  -1   2   52.76    1.83
  -3  -1   2   54.47    1.85
   3   1  -2   53.03    1.83
   3   1  -2   53.00    1.83
   3   1  -2   52.29    1.85
  -4  -1   2   89.93    3.07
  -4  -1   2   89.73    3.06
  -4  -1   2   92.66    2.95
  -4  -1   2   91.63    3.08
   4   1  -2   90.12    3.06
   4   1  -2   91.92    3.04
   4   1  -2   89.69    3.08
  -5  -1   2    4.11    0.27
  -5  -1   2    3.68    0.38
  -5  -1   2    4.68    0.38
  -5  -1   2    4.30    0.36
   5   1  -2    4.49    0.33
   5   1  -2    4.83    0.43
   5   1  -2    3.49    0.37
  -6  -1   2   40.97    1.62
  -6  -1   2   41.59    1.64
  -6  -1   2   41.91    1.63
  -6  -1   2   41.63    1.45
   6   1  -2   40.25    1.62
   6   1  -2   40.20    1.63
   6   1  -2   41.68    1.56
  -7  -1   2    6.72    0.52
  -7  -1   2    7.47    0.55
  -7  -1   2    7.38    0.39
  -7  -1   2    6.51    0.54
   7   1  -2    6.51    0.46
   7   1  -2    6.60    0.51
   7   1  -2    5.95    0.50
  -8  -1   2    1.40    0.32
  -8  -1   2    2.20    0.26
  -8  -1   2    1.32    0.35
  -8  -1   2    1.78    0.37
   8   1  -2    0.86    0.29
   8   1  -2    2.55    0.35
  -9  -1   2   17.40    0.99
  -9  -1   2   17.95    1.00
  -9  -1   2   16.03    1.00
   9   1  -2   14.48    0.96
   9   1  -2   16.93    0.99
   9   1  -2   16.45    0.86
 -10  -1   2    4.64    0.62
 -10  -1   2    4.59    0.63
 -10  -1   2    4.70    0.61
  10   1  -2    4.18    0.57
  10   1  -2    6.29    0.61
  10   1  -2    6.58    0.74
 -11  -1   2    1.97    0.53
 -11  -1   2    3.59    0.59
 -11  -1   2    3.57    0.59
  11   1  -2    2.80    0.52
  11   1  -2    3.83    0.62
 -12  -1   2    4.34    0.69
 -12  -1   2    4.30    0.65
 -12  -1   2    4.42    0.72
  12   1  -2    4.57    0.68
  12   1  -2    3.62    0.63
 -13  -1   2    1.08    0.47
 -13  -1   2   -0.01    0.41
 -13  -1   2   -0.37    0.39
  13   1  -2    0.04    0.41
  13   1  -2   -0.20    0.36
 -14  -1   2    0.99    0.53
 -14  -1   2   -0.39    0.45
 -14  -1   2    1.03    0.43
  14   1  -2    0.61    0.49
  14   1  -2    0.95    0.53
  14  -1   3    1.17    0.48
  14  -1   3    1.95    0.56
 -14   1  -3    1.35    0.54
 -14   1  -3    1.01    0.59
  13  -1   3    0.73    0.49
  13  -1   3   -0.01    0.42
 -13   1  -3    0.50    0.41
 -13   1  -3    0.32    0.43
  12  -1   3   -0.02    0.31
  12  -1   3    0.24    0.37
 -12   1  -3    0.41    0.40
 -12   1  -3    0.26    0.32
 -12   1  -3    0.00    0.31
  11  -1   3    4.18    0.70
  11  -1   3    4.12    0.56
 -11   1  -3    4.47    0.71
 -11   1  -3    4.38    0.63
 -11   1  -3    4.35    0.65
  10  -1   3    6.07    0.75
  10  -1   3    6.03    0.65
 -10   1  -3    7.42    0.83
 -10   1  -3    6.79    0.75
 -10   1  -3    6.55    0.73
   9  -1   3   21.54    1.18
   9  -1   3   18.27    1.09
   9  -1   3   19.78    1.04
  -9   1  -3   19.58    1.09
  -9   1  -3   20.24    0.96
  -9   1  -3   19.63    1.12
   8  -1   3   13.46    0.86
   8  -1   3   13.69    0.80
   8  -1   3   14.46    0.73
   8  -1   3   15.59    0.89
  -8   1  -3   13.76    0.86
  -8   1  -3   15.60    0.77
  -8   1  -3   13.02    0.83
   7  -1   3   41.49    1.55
   7  -1   3   41.57    1.69
   7  -1   3   42.59    1.74
   7  -1   3   40.82    1.62
  -7   1  -3   38.28    1.56
  -7   1  -3   40.27    1.69
  -7   1  -3   42.13    1.68
   6  -1   3   43.61    1.72
   6  -1   3   42.61    1.74
   6  -1   3   47.25    1.67
   6  -1   3   43.46    1.59
  -6   1  -3   42.33    1.70
  -6   1  -3   42.58    1.63
  -6   1  -3   43.33    1.71
   5  -1   3   73.52    2.42
   5  -1   3   72.27    2.45
   5  -1   3   67.93    2.49
   5  -1   3   70.15    2.50
   5  -1   3   70.85    2.53
  -5   1  -3   68.78    2.50
  -5   1  -3   71.34    2.51
  -5   1  -3   69.61    2.45
   4  -1   3   14.23    0.62
   4  -1   3   14.64    0.69
   4  -1   3   14.97    0.64
   4  -1   3   13.90    0.68
   4  -1   3   13.87    0.68
  -4   1  -3   15.59    0.67
  -4   1  -3   14.15    0.69
   3  -1   3  206.53    6.59
   3  -1   3  207.67    6.58
   3  -1   3  200.80    6.57
   3  -1   3  205.67    6.52
   3  -1   3  206.75    6.53
   3  -1   3  205.76    6.59
  -3   1  -3  198.85    6.57
   2  -1   3   28.26    1.04
   2  -1   3   28.19    1.06
   2  -1   3   28.21    1.03
   2  -1   3   28.88    1.06
   2  -1   3   28.02    1.03
   2  -1   3   28.98    1.00
  -2   1  -3   27.53    1.02
   1  -1   3    2.15    0.20
   1  -1   3    2.39    0.24
   1  -1   3    2.19    0.22
   1  -1   3    2.32    0.18
  -1   1  -3    2.33    0.17
  -1   1  -3    2.55    0.19
   0  -1   3  130.94    4.28
   0  -1   3  135.12    4.21
   0  -1   3  134.45    4.27
   0  -1   3  132.81    4.30
   0   1  -3  134.26    4.24
   0   1  -3  131.13    4.30
  -1  -1   3  111.96    3.58
  -1  -1   3  111.51    3.57
  -1  -1   3  110.53    3.61
  -1  -1   3  110.07    3.52
   1   1  -3  108.25    3.61
   1   1  -3  111.50    3.58
  -2  -1   3    5.46    0.28
  -2  -1   3    4.82    0.31
  -2  -1   3    5.35    0.32
  -2  -1   3    5.08    0.27
   2   1  -3    5.07    0.34
   2   1  -3    5.34    0.33
  -3  -1   3   54.59    1.88
  -3  -1   3   56.36    1.94
  -3  -1   3   53.89    1.83
  -3  -1   3   53.82    1.92
   3   1  -3   54.46    1.92
   3   1  -3   56.31    1.89
   3   1  -3   54.42    1.93
  -4  -1   3    7.02    0.43
  -4  -1   3    6.95    0.34
  -4  -1   3    6.50    0.43
  -4  -1   3    7.26    0.43
   4   1  -3    6.96    0.42
   4   1  -3    7.02    0.45
   4   1  -3    6.63    0.42
  -5  -1   3   -0.01    0.13
  -5  -1   3   -0.03    0.14
  -5  -1   3    0.06    0.17
  -5  -1   3   -0.03    0.10
   5   1  -3   -0.05    0.13
   5   1  -3    0.01    0.16
   5   1  -3   -0.05    0.12
  -6  -1   3    4.10    0.45
  -6  -1   3    4.94    0.31
  -6  -1   3    4.48    0.47
  -6  -1   3    4.81    0.48
   6   1  -3    5.32    0.44
   6   1  -3    4.44    0.46
   6   1  -3    4.73    0.39
  -7  -1   3   37.19    1.29
  -7  -1   3   31.51    1.46
  -7  -1   3   36.03    1.53
  -7  -1   3   36.39    1.52
   7   1  -3   34.80    1.52
   7   1  -3   33.89    1.43
   7   1  -3   38.65    1.54
  -8  -1   3   71.99    2.81
  -8  -1   3   75.28    2.80
  -8  -1   3   71.63    2.80
   8   1  -3   75.19    2.83
   8   1  -3   79.25    2.73
   8   1  -3   74.19    2.81
  -9  -1   3   13.40    0.88
  -9  -1   3   11.63    0.85
  -9  -1   3   11.61    0.82
   9   1  -3   12.08    0.84
   9   1  -3   13.03    0.75
   9   1  -3   11.71    0.80
 -10  -1   3   22.09    1.18
 -10  -1   3   20.54    1.20
 -10  -1   3   17.61    1.13
  10   1  -3   19.85    1.17
  10   1  -3   19.46    1.03
  10   1  -3   19.02    1.12
 -11  -1   3    5.67    0.69
 -11  -1   3    5.71    0.75
 -11  -1   3    5.15    0.72
  11   1  -3    4.57    0.69
  11   1  -3    6.79    0.78
 -12  -1   3    1.28    0.49
 -12  -1   3    1.26    0.42
 -12  -1   3    0.98    0.51
  12   1  -3    0.95    0.46
  12   1  -3    1.42    0.49
 -13  -1   3    5.69    0.85
 -13  -1   3    8.71    0.95
 -13  -1   3    7.26    0.95
  13   1  -3    9.28    1.00
  13   1  -3    7.91    0.98
 -14  -1   3    2.26    0.71
 -14  -1   3    2.48    0.67
 -14  -1   3    3.64    0.71
  14   1  -3    1.86    0.58
  13  -1   4    0.86    0.51
  13  -1   4    2.27    0.63
 -13   1  -4    1.52    0.55
 -13   1  -4    1.71    0.53
 -13   1  -4    0.96    0.47
  12  -1   4   17.61    1.12
  12  -1   4   17.24    1.27
 -12   1  -4   18.66    1.21
 -12   1  -4   18.39    1.25
  11  -1   4    2.19    0.46
  11  -1   4    2.67    0.52
 -11   1  -4    2.28    0.56
 -11   1  -4    2.31    0.51
 -11   1  -4    2.85    0.57
  10  -1   4   18.01    1.06
  10  -1   4   17.57    1.13
  10  -1   4   16.69    0.98
 -10   1  -4   14.41    1.01
 -10   1  -4   16.20    1.03
   9  -1   4    8.11    0.82
   9  -1   4    7.94    0.77
   9  -1   4    9.29    0.66
  -9   1  -4    8.52    0.80
  -9   1  -4    9.94    0.74
  -9   1  -4    8.56    0.63
   8  -1   4   17.74    0.94
   8  -1   4   18.61    1.04
   8  -1   4   19.76    0.89
   8  -1   4   18.06    1.02
  -8   1  -4   19.56    1.03
  -8   1  -4   17.71    0.91
  -8   1  -4   18.51    1.03
   7  -1   4    1.67    0.33
   7  -1   4    1.47    0.26
   7  -1   4    1.64    0.31
   7  -1   4    1.46    0.28
  -7   1  -4    1.66    0.32
  -7   1  -4    1.22    0.26
  -7   1  -4    1.12    0.31
   6  -1   4    3.18    0.35
   6  -1   4    2.68    0.38
   6  -1   4    3.23    0.33
   6  -1   4    3.02    0.37
   6  -1   4    2.40    0.36
  -6   1  -4    2.40    0.37
  -6   1  -4    2.81    0.37
  -6   1  -4    3.92    0.40
   5  -1   4    0.02    0.14
   5  -1   4    0.11    0.17
   5  -1   4   -0.09    0.15
   5  -1   4    0.00    0.11
   5  -1   4    0.13    0.13
   5  -1   4    0.02    0.12
  -5   1  -4    0.16    0.15
  -5   1  -4    0.02    0.12
   4  -1   4   39.80    1.53
   4  -1   4   39.87    1.54
   4  -1   4   42.37    1.46
   4  -1   4   41.72    1.55
   4  -1   4   39.31    1.47
   4  -1   4   41.33    1.54
  -4   1  -4   41.38    1.56
  -4   1  -4   39.95    1.47
  -4   1  -4   39.01    1.52
   3  -1   4   97.32    3.28
   3  -1   4  100.71    3.19
   3  -1   4   98.48    3.26
   3  -1   4   92.01    3.24
   3  -1   4   96.48    3.22
   3  -1   4   95.72    3.27
  -3   1  -4   96.03    3.27
  -3   1  -4  100.00    3.22
   2  -1   4   88.00    2.94
   2  -1   4   90.17    3.00
   2  -1   4   85.89    2.95
   2  -1   4   89.70    2.89
   2  -1   4   87.91    2.99
  -2   1  -4   90.50    2.95
  -2   1  -4   89.22    2.88
   1  -1   4   52.88    1.77
   1  -1   4   51.24    1.85
   1  -1   4   53.32    1.85
   1  -1   4   55.23    1.82
  -1   1  -4   51.75    1.83
  -1   1  -4   52.37    1.76
   0  -1   4   64.55    2.25
   0  -1   4   67.43    2.19
   0  -1   4   69.40    2.30
   0  -1   4   67.50    2.28
   0   1  -4   67.93    2.29
   0   1  -4   66.79    2.22
  -1  -1   4   11.35    0.53
  -1  -1   4   11.86    0.54
  -1  -1   4   13.24    0.58
  -1  -1   4   12.05    0.47
   1   1  -4   11.51    0.52
   1   1  -4   12.20    0.58
  -2  -1   4   86.22    2.89
  -2  -1   4   87.95    2.82
  -2  -1   4   86.47    2.92
  -2  -1   4   86.32    2.85
   2   1  -4   84.78    2.93
   2   1  -4   86.44    2.89
  -3  -1   4   61.10    2.07
  -3  -1   4   60.38    2.04
  -3  -1   4   61.00    2.14
  -3  -1   4   59.44    2.12
   3   1  -4   62.68    2.14
   3   1  -4   58.33    2.14
  -4  -1   4    6.75    0.47
  -4  -1   4    6.79    0.46
  -4  -1   4    7.52    0.38
  -4  -1   4    6.67    0.42
   4   1  -4    8.01    0.47
   4   1  -4    6.99    0.45
  -5  -1   4    6.47    0.44
  -5  -1   4    6.43    0.35
  -5  -1   4    6.16    0.47
  -5  -1   4    6.34    0.47
   5   1  -4    6.63    0.46
   5   1  -4    5.32    0.41
   5   1  -4    5.35    0.43
  -6  -1   4   56.82    1.92
  -6  -1   4   53.78    2.12
  -6  -1   4   55.92    2.12
  -6  -1   4   55.84    2.11
   6   1  -4   58.51    2.11
   6   1  -4   56.90    2.10
   6   1  -4   54.65    2.14
  -7  -1   4    4.11    0.49
  -7  -1   4    3.83    0.30
  -7  -1   4    3.38    0.42
  -7  -1   4    4.58    0.51
   7   1  -4    4.11    0.50
   7   1  -4    4.10    0.46
   7   1  -4    4.05    0.45
  -8  -1   4    6.01    0.64
  -8  -1   4    7.12    0.68
  -8  -1   4    8.21    0.61
   8   1  -4    6.01    0.65
   8   1  -4    8.11    0.60
   8   1  -4    7.40    0.65
  -9  -1   4    2.06    0.44
  -9  -1   4    2.70    0.48
  -9  -1   4    2.22    0.47
   9   1  -4    2.38    0.46
   9   1  -4    2.53    0.45
   9   1  -4    2.13    0.39
 -10  -1   4    0.36    0.35
 -10  -1   4   -0.21    0.29
 -10  -1   4    0.53    0.35
  10   1  -4    0.11    0.25
  10   1  -4   -0.37    0.28
  10   1  -4    0.17    0.24
 -11  -1   4    1.20    0.45
 -11  -1   4    1.51    0.43
 -11  -1   4    1.31    0.48
  11   1  -4    1.69    0.49
  11   1  -4    1.55    0.42
 -12  -1   4    2.59    0.59
 -12  -1   4    2.87    0.59
 -12  -1   4    3.42    0.67
  12   1  -4    1.74    0.53
  12   1  -4    1.93    0.52
 -13  -1   4    9.59    1.07
 -13  -1   4   11.36    1.13
  13   1  -4   11.66    1.14
  13  -1   5   11.73    1.25
 -13   1  -5    9.92    1.15
 -13   1  -5   12.96    1.05
  12  -1   5    0.16    0.40
 -12   1  -5   -0.07    0.36
 -12   1  -5    0.19    0.44
 -12   1  -5   -0.42    0.33
  11  -1   5   -0.10    0.33
  11  -1   5    0.30    0.37
  11  -1   5    0.42    0.31
 -11   1  -5   -0.11    0.29
 -11   1  -5   -0.04    0.35
  10  -1   5    0.55    0.32
  10  -1   5   -0.02    0.23
  10  -1   5    0.28    0.34
 -10   1  -5    0.35    0.33
 -10   1  -5    0.60    0.32
 -10   1  -5    0.36    0.32
   9  -1   5    6.77    0.72
   9  -1   5    4.82    0.54
   9  -1   5    6.35    0.70
  -9   1  -5    5.55    0.64
  -9   1  -5    5.20    0.64
  -9   1  -5    4.50    0.53
   8  -1   5   16.62    0.80
   8  -1   5   14.19    0.91
   8  -1   5   16.03    0.95
   8  -1   5   16.32    0.86
  -8   1  -5   13.63    0.90
  -8   1  -5   13.98    0.83
  -8   1  -5   15.80    0.78
  -8   1  -5   15.66    0.93
   7  -1   5   42.27    1.61
   7  -1   5   40.78    1.75
   7  -1   5   42.93    1.65
   7  -1   5   43.03    1.80
   7  -1   5   44.36    1.78
  -7   1  -5   41.17    1.60
  -7   1  -5   41.23    1.75
  -7   1  -5   40.85    1.69
  -7   1  -5   43.43    1.78
   6  -1   5    4.10    0.39
   6  -1   5    6.21    0.57
   6  -1   5    4.33    0.47
   6  -1   5    4.53    0.48
   6  -1   5    4.59    0.50
   6  -1   5    4.36    0.40
  -6   1  -5    5.24    0.50
  -6   1  -5    4.54    0.36
  -6   1  -5    4.80    0.52
   5  -1   5    1.48    0.28
   5  -1   5    1.68    0.30
   5  -1   5    1.43    0.24
   5  -1   5    1.60    0.30
   5  -1   5    1.95    0.26
   5  -1   5    1.61    0.28
  -5   1  -5    1.56    0.28
  -5   1  -5    2.13    0.27
  -5   1  -5    1.70    0.29
   4  -1   5   25.20    1.06
   4  -1   5   23.76    1.05
   4  -1   5   23.71    1.03
   4  -1   5   24.42    1.03
   4  -1   5   24.25    0.98
   4  -1   5   22.81    0.93
  -4   1  -5   23.46    1.03
  -4   1  -5   23.69    0.97
   3  -1   5   11.97    0.62
   3  -1   5   12.84    0.65
   3  -1   5   12.44    0.60
   3  -1   5   12.74    0.62
   3  -1   5   11.23    0.52
  -3   1  -5   11.49    0.52
  -3   1  -5   11.69    0.61
  -3   1  -5   11.97    0.59
   2  -1   5    0.62    0.17
   2  -1   5    0.44    0.14
   2  -1   5    0.89    0.19
   2  -1   5    0.94    0.20
  -2   1  -5    0.51    0.17
  -2   1  -5    0.65    0.12
   1  -1   5    0.61    0.19
   1  -1   5    1.05    0.16
   1  -1   5    0.94    0.19
   1  -1   5    1.00    0.19
  -1   1  -5    0.90    0.14
  -1   1  -5    1.01    0.19
   0  -1   5    3.13    0.21
   0  -1   5    3.53    0.33
   0  -1   5    3.24    0.33
   0  -1   5    2.70    0.28
   0   1  -5    2.82    0.22
   0   1  -5    4.03    0.30
  -1  -1   5    1.53    0.23
  -1  -1   5    1.23    0.23
  -1  -1   5    1.50    0.21
  -1  -1   5    1.60    0.17
   1   1  -5    1.08    0.22
   1   1  -5    1.08    0.19
  -2  -1   5  130.55    4.28
  -2  -1   5  132.07    4.22
  -2  -1   5  130.64    4.32
  -2  -1   5  132.16    4.35
   2   1  -5  128.71    4.30
   2   1  -5  130.85    4.36
  -3  -1   5   61.33    2.24
  -3  -1   5   61.83    2.16
  -3  -1   5   64.45    2.16
  -3  -1   5   62.49    2.26
   3   1  -5   65.42    2.25
   3   1  -5   63.91    2.27
  -4  -1   5    4.34    0.41
  -4  -1   5    3.33    0.30
  -4  -1   5    3.69    0.40
  -4  -1   5    3.90    0.36
   4   1  -5    2.95    0.36
   4   1  -5    3.23    0.37
  -5  -1   5   32.23    1.30
  -5  -1   5   31.69    1.35
  -5  -1   5   30.34    1.18
  -5  -1   5   33.85    1.37
   5   1  -5   32.91    1.36
   5   1  -5   32.75    1.36
  -6  -1   5    0.97    0.25
  -6  -1   5    0.97    0.26
  -6  -1   5    0.85    0.18
  -6  -1   5    0.92    0.23
   6   1  -5    1.09    0.28
   6   1  -5    0.50    0.25
  -7  -1   5   15.79    0.89
  -7  -1   5   15.32    0.86
  -7  -1   5   16.41    0.70
  -7  -1   5   15.98    0.91
   7   1  -5   15.56    0.91
   7   1  -5   16.26    0.88
  -8  -1   5    6.69    0.67
  -8  -1   5    7.05    0.71
  -8  -1   5    5.80    0.61
   8   1  -5    6.34    0.65
   8   1  -5    6.42    0.62
  -9  -1   5    3.36    0.52
  -9  -1   5    1.92    0.46
  -9  -1   5    2.65    0.49
   9   1  -5    2.58    0.50
   9   1  -5    3.80    0.53
 -10  -1   5   -0.07    0.32
 -10  -1   5   -0.22    0.30
 -10  -1   5   -0.24    0.25
  10   1  -5   -0.18    0.30
  10   1  -5   -0.01    0.24
 -11  -1   5    1.38    0.42
 -11  -1   5    1.97    0.49
 -11  -1   5    1.20    0.47
  11   1  -5    1.62    0.48
 -12  -1   5    2.21    0.54
 -12  -1   5    2.43    0.57
 -12  -1   5    2.40    0.55
  12   1  -5    2.80    0.62
 -13  -1   5    0.23    0.45
 -13  -1   5    0.09    0.40
 -13  -1   5   -0.11    0.43
  13   1  -5    0.07    0.42
  13  -1   6    0.45    0.48
 -13   1  -6    0.59    0.55
 -13   1  -6    1.04    0.58
 -13   1  -6    0.93    0.47
  12  -1   6    0.17    0.45
 -12   1  -6    0.27    0.42
 -12   1  -6   -0.07    0.34
 -12   1  -6    0.47    0.42
  11  -1   6   15.19    1.11
  11  -1   6   15.55    1.15
 -11   1  -6   15.28    1.09
  10  -1   6    5.15    0.73
  10  -1   6    4.68    0.56
  10  -1   6    6.29    0.76
 -10   1  -6    6.99    0.70
 -10   1  -6    4.40    0.65
 -10   1  -6    4.75    0.66
   9  -1   6    6.15    0.70
   9  -1   6    5.70    0.73
   9  -1   6    7.42    0.57
  -9   1  -6    8.08    0.79
  -9   1  -6    5.72    0.68
  -9   1  -6    6.54    0.67
   8  -1   6    6.52    0.68
   8  -1   6    7.34    0.54
   8  -1   6    6.80    0.72
   8  -1   6    5.64    0.65
  -8   1  -6    6.80    0.69
  -8   1  -6    8.35    0.72
  -8   1  -6    5.50    0.64
   7  -1   6    0.61    0.28
   7  -1   6    0.08    0.25
   7  -1   6    0.35    0.20
   7  -1   6    0.00    0.26
   7  -1   6    0.16    0.20
  -7   1  -6    0.31    0.23
  -7   1  -6    0.14    0.18
  -7   1  -6    0.32    0.24
   6  -1   6    1.72    0.35
   6  -1   6    1.71    0.33
   6  -1   6    1.89    0.37
   6  -1   6    2.18    0.29
   6  -1   6    2.49    0.32
   6  -1   6    2.05    0.37
  -6   1  -6    2.61    0.32
  -6   1  -6    1.46    0.29
  -6   1  -6    2.18    0.39
   5  -1   6    0.17    0.18
   5  -1   6    0.05    0.18
   5  -1   6    0.17    0.13
   5  -1   6    0.17    0.17
   5  -1   6    0.14    0.16
   5  -1   6    0.26    0.20
  -5   1  -6   -0.11    0.12
  -5   1  -6   -0.12    0.15
   4  -1   6    2.12    0.33
   4  -1   6    2.38    0.32
   4  -1   6    2.63    0.36
   4  -1   6    3.42    0.42
   4  -1   6    2.85    0.28
  -4   1  -6    2.46    0.35
  -4   1  -6    2.10    0.25
  -4   1  -6    2.39    0.30
   3  -1   6    6.08    0.45
   3  -1   6    5.83    0.48
   3  -1   6    7.34    0.45
   3  -1   6    7.09    0.48
  -3   1  -6    6.81    0.44
  -3   1  -6    7.14    0.38
  -3   1  -6    7.05    0.49
   2  -1   6   79.60    2.72
   2  -1   6   80.39    2.77
   2  -1   6   76.97    2.65
   2  -1   6   79.06    2.77
  -2   1  -6   76.96    2.71
  -2   1  -6   77.58    2.60
   1  -1   6   24.70    1.02
   1  -1   6   22.23    0.99
   1  -1   6   23.72    0.90
   1  -1   6   22.88    0.97
  -1   1  -6   23.63    0.88
  -1   1  -6   21.78    0.98
   0  -1   6   43.03    1.63
   0  -1   6   44.18    1.52
   0  -1   6   44.29    1.62
   0  -1   6   43.02    1.65
   0   1  -6   43.72    1.54
   0   1  -6   44.15    1.66
  -1  -1   6    1.44    0.18
  -1  -1   6    0.96    0.22
  -1  -1   6    1.35    0.23
  -1  -1   6    1.32    0.23
   1   1  -6    1.69    0.22
   1   1  -6    1.25    0.25
  -2  -1   6   13.34    0.68
  -2  -1   6   13.18    0.59
  -2  -1   6   13.51    0.70
  -2  -1   6   14.57    0.67
   2   1  -6   13.97    0.72
   2   1  -6   15.13    0.68
  -3  -1   6    4.09    0.32
  -3  -1   6    3.84    0.40
  -3  -1   6    4.52    0.32
  -3  -1   6    4.70    0.45
   3   1  -6    4.00    0.43
   3   1  -6    4.20    0.41
  -4  -1   6    3.16    0.33
  -4  -1   6    4.01    0.42
  -4  -1   6    3.52    0.33
  -4  -1   6    3.74    0.43
   4   1  -6    4.74    0.47
   4   1  -6    2.88    0.37
  -5  -1   6   23.88    0.97
  -5  -1   6   23.87    1.04
  -5  -1   6   23.96    1.13
  -5  -1   6   22.27    1.10
   5   1  -6   25.26    1.12
   5   1  -6   25.87    1.15
  -6  -1   6    9.00    0.65
  -6  -1   6    9.13    0.50
  -6  -1   6    9.87    0.62
  -6  -1   6    9.19    0.63
   6   1  -6    9.11    0.66
   6   1  -6    9.25    0.65
  -7  -1   6   10.38    0.68
  -7  -1   6   11.19    0.75
  -7  -1   6   10.21    0.74
   7   1  -6    9.66    0.70
   7   1  -6   10.73    0.74
  -8  -1   6   16.02    0.96
  -8  -1   6   17.47    1.03
  -8  -1   6   16.42    0.96
   8   1  -6   17.76    1.04
   8   1  -6   17.19    0.98
  -9  -1   6   -0.14    0.28
  -9  -1   6    0.54    0.29
  -9  -1   6    0.21    0.29
   9   1  -6    0.30    0.27
   9   1  -6    0.12    0.27
 -10  -1   6    3.56    0.56
 -10  -1   6    3.05    0.56
 -10  -1   6    2.37    0.53
  10   1  -6    2.24    0.52
  10   1  -6    3.12    0.51
 -11  -1   6    0.50    0.40
 -11  -1   6    0.62    0.39
 -11  -1   6   -0.05    0.39
  11   1  -6    0.47    0.32
  11   1  -6    0.21    0.34
 -12  -1   6    1.99    0.54
 -12  -1   6    1.82    0.58
 -12  -1   6    2.28    0.60
  12   1  -6    2.01    0.56
 -13  -1   6    0.36    0.44
 -13  -1   6    1.39    0.58
 -13  -1   6    1.28    0.55
  13   1  -6    0.66    0.46
  13  -1   7    5.64    0.86
 -13   1  -7    4.42    0.78
 -13   1  -7    6.98    0.93
 -13   1  -7    4.08    0.81
  12  -1   7    4.31    0.73
  12  -1   7    4.02    0.76
 -12   1  -7    5.01    0.80
 -12   1  -7    4.51    0.77
 -12   1  -7    4.92    0.75
  11  -1   7   -0.22    0.35
  11  -1   7    0.25    0.42
 -11   1  -7   -0.56    0.29
 -11   1  -7    0.13    0.37
  10  -1   7    0.08    0.37
  10  -1   7   -0.28    0.26
 -10   1  -7   -0.27    0.27
 -10   1  -7   -0.77    0.24
 -10   1  -7    0.15    0.30
   9  -1   7    1.39    0.47
   9  -1   7    1.67    0.45
  -9   1  -7    1.88    0.45
  -9   1  -7    1.97    0.44
  -9   1  -7    1.88    0.45
   8  -1   7    0.37    0.21
   8  -1   7    0.32    0.30
   8  -1   7    0.54    0.35
   8  -1   7    0.19    0.28
  -8   1  -7    0.31    0.25
  -8   1  -7    0.15    0.27
  -8   1  -7   -0.14    0.27
   7  -1   7    1.37    0.32
   7  -1   7    1.21    0.35
   7  -1   7    1.33    0.30
   7  -1   7    1.38    0.27
   7  -1   7    1.04    0.33
  -7   1  -7    2.33    0.43
  -7   1  -7    0.74    0.23
  -7   1  -7    0.60    0.28
   6  -1   7   27.45    1.29
   6  -1   7   25.79    1.30
   6  -1   7   28.19    1.28
   6  -1   7   27.33    1.29
   6  -1   7   27.17    1.13
  -6   1  -7   29.40    1.31
  -6   1  -7   26.98    1.12
  -6   1  -7   27.80    1.32
  -6   1  -7   27.15    1.17
   5  -1   7    7.25    0.57
   5  -1   7    8.29    0.48
   5  -1   7    7.85    0.57
   5  -1   7    7.98    0.58
   5  -1   7    7.48    0.58
  -5   1  -7    8.57    0.53
  -5   1  -7    8.74    0.48
  -5   1  -7    8.18    0.58
   4  -1   7    5.24    0.53
   4  -1   7    3.65    0.47
   4  -1   7    4.83    0.34
   4  -1   7    5.18    0.48
   4  -1   7    4.21    0.46
  -4   1  -7    5.05    0.34
  -4   1  -7    5.09    0.53
  -4   1  -7    4.68    0.39
   3  -1   7   50.11    1.87
   3  -1   7   48.12    1.81
   3  -1   7   49.92    1.92
   3  -1   7   49.06    1.92
  -3   1  -7   48.42    1.71
  -3   1  -7   49.08    1.91
  -3   1  -7   49.30    1.84
   2  -1   7   -0.10    0.15
   2  -1   7   -0.01    0.13
   2  -1   7   -0.04    0.13
   2  -1   7   -0.18    0.16
  -2   1  -7    0.02    0.10
  -2   1  -7   -0.02    0.14
   1  -1   7   -0.03    0.15
   1  -1   7    0.26    0.20
   1  -1   7    0.00    0.10
   1  -1   7   -0.04    0.16
  -1   1  -7   -0.04    0.10
  -1   1  -7    0.05    0.15
   0  -1   7   11.68    0.62
   0  -1   7   10.75    0.63
   0  -1   7   12.58    0.55
   0  -1   7   12.82    0.69
   0   1  -7   10.98    0.66
   0   1  -7   12.30    0.57
  -1  -1   7    5.20    0.33
  -1  -1   7    6.04    0.47
  -1  -1   7    6.95    0.44
  -1  -1   7    5.66    0.42
   1   1  -7    6.21    0.48
   1   1  -7    5.20    0.37
  -2  -1   7    1.10    0.18
  -2  -1   7    1.02    0.21
  -2  -1   7    0.90    0.25
  -2  -1   7    0.93    0.21
   2   1  -7    0.87    0.21
   2   1  -7    0.77    0.25
  -3  -1   7   36.44    1.45
  -3  -1   7   34.89    1.32
  -3  -1   7   34.28    1.37
  -3  -1   7   37.09    1.49
   3   1  -7   34.49    1.48
   3   1  -7   35.14    1.41
  -4  -1   7   26.31    1.08
  -4  -1   7   25.32    1.20
  -4  -1   7   26.51    1.19
  -4  -1   7   27.85    1.09
   4   1  -7   25.47    1.16
   4   1  -7   26.86    1.22
  -5  -1   7    0.16    0.23
  -5  -1   7    0.14    0.17
  -5  -1   7    0.18    0.17
  -5  -1   7    0.11    0.18
   5   1  -7    0.08    0.21
   5   1  -7    0.08    0.21
  -6  -1   7    0.13    0.19
  -6  -1   7    0.04    0.24
  -6  -1   7    0.07    0.20
  -6  -1   7   -0.13    0.15
   6   1  -7   -0.10    0.23
   6   1  -7    0.24    0.24
  -7  -1   7    0.44    0.26
  -7  -1   7    0.14    0.29
  -7  -1   7    0.49    0.29
   7   1  -7    0.49    0.30
   7   1  -7    0.49    0.24
  -8  -1   7    4.34    0.60
  -8  -1   7    5.41    0.65
  -8  -1   7    5.50    0.60
   8   1  -7    5.41    0.62
   8   1  -7    4.75    0.62
  -9  -1   7    3.45    0.56
  -9  -1   7    2.60    0.47
  -9  -1   7    3.88    0.60
   9   1  -7    3.39    0.56
   9   1  -7    3.88    0.57
 -10  -1   7    5.93    0.72
 -10  -1   7    4.85    0.70
 -10  -1   7    5.69    0.71
  10   1  -7    5.70    0.74
  10   1  -7    4.83    0.64
 -11  -1   7   -0.36    0.30
 -11  -1   7   -0.01    0.33
 -11  -1   7    0.31    0.43
  11   1  -7    0.09    0.30
  11   1  -7    0.20    0.37
 -12  -1   7   -0.20    0.43
 -12  -1   7   -0.26    0.36
 -12  -1   7   -0.08    0.42
  12   1  -7   -0.05    0.38
 -13  -1   7    4.07    0.77
 -13  -1   7    3.77    0.71
 -13  -1   7    2.75    0.64
  13   1  -7    3.10    0.69
  12  -1   8    0.21    0.41
  12  -1   8    0.26    0.49
 -12   1  -8    0.11    0.43
 -12   1  -8    0.79    0.50
  11  -1   8    0.00    0.31
  11  -1   8   -0.14    0.32
 -11   1  -8    0.42    0.38
 -11   1  -8    0.42    0.41
  10  -1   8    0.02    0.34
  10  -1   8    0.87    0.44
 -10   1  -8    0.01    0.33
 -10   1  -8    0.76    0.37
 -10   1  -8    0.22    0.37
   9  -1   8    0.04    0.34
   9  -1   8    0.09    0.34
   9  -1   8   -0.05    0.29
  -9   1  -8    0.30    0.35
  -9   1  -8    0.21    0.37
  -9   1  -8   -0.21    0.27
   8  -1   8    9.49    0.87
   8  -1   8    9.16    0.88
   8  -1   8    9.83    0.82
  -8   1  -8   10.61    0.78
  -8   1  -8    9.31    0.87
   7  -1   8   10.73    0.79
   7  -1   8   12.37    0.75
   7  -1   8    9.96    0.79
   7  -1   8   10.54    0.78
  -7   1  -8   12.17    0.81
  -7   1  -8   11.04    0.66
  -7   1  -8   10.19    0.79
   6  -1   8    1.32    0.35
   6  -1   8    1.80    0.41
   6  -1   8    2.03    0.39
   6  -1   8    2.53    0.44
   6  -1   8    2.22    0.31
  -6   1  -8    2.40    0.31
  -6   1  -8    1.66    0.38
  -6   1  -8    1.69    0.31
  -6   1  -8    2.78    0.47
   5  -1   8   17.31    0.92
   5  -1   8   16.94    0.96
   5  -1   8   15.94    0.96
   5  -1   8   18.07    0.80
   5  -1   8   17.68    0.95
  -5   1  -8   18.06    0.79
  -5   1  -8   17.81    0.88
  -5   1  -8   18.11    0.99
   4  -1   8    0.76    0.25
   4  -1   8    0.42    0.23
   4  -1   8    0.42    0.26
   4  -1   8    0.95    0.25
  -4   1  -8    0.79    0.27
  -4   1  -8    0.79    0.23
  -4   1  -8    0.58    0.17
   3  -1   8    7.37    0.55
   3  -1   8    7.43    0.54
   3  -1   8    7.66    0.58
  -3   1  -8    7.18    0.40
  -3   1  -8    5.62    0.47
  -3   1  -8    5.87    0.57
   2  -1   8    0.21    0.19
   2  -1   8   -0.12    0.13
   2  -1   8    0.16    0.17
   2  -1   8    0.05    0.14
  -2   1  -8    0.33    0.20
  -2   1  -8    0.00    0.11
   1  -1   8    0.01    0.17
   1  -1   8    0.19    0.17
   1  -1   8    0.11    0.13
   1  -1   8    0.17    0.17
  -1   1  -8   -0.07    0.16
  -1   1  -8    0.01    0.11
   0  -1   8   13.94    0.79
   0  -1   8   14.13    0.76
   0  -1   8   14.97    0.66
   0  -1   8   15.72    0.81
   0   1  -8   15.26    0.69
   0   1  -8   14.25    0.80
  -1  -1   8   12.45    0.71
  -1  -1   8   13.39    0.70
  -1  -1   8   12.76    0.58
  -1  -1   8   11.76    0.73
   1   1  -8   12.67    0.63
   1   1  -8   12.20    0.74
  -2  -1   8  114.62    3.91
  -2  -1   8  115.87    3.99
  -2  -1   8  115.72    3.78
  -2  -1   8  112.47    3.93
   2   1  -8  112.49    4.00
   2   1  -8  116.04    3.88
  -3  -1   8    3.79    0.45
  -3  -1   8    3.66    0.34
  -3  -1   8    3.31    0.38
  -3  -1   8    3.91    0.45
   3   1  -8    4.38    0.45
   3   1  -8    2.72    0.40
  -4  -1   8    0.14    0.24
  -4  -1   8    0.14    0.17
  -4  -1   8    0.28    0.22
  -4  -1   8    0.64    0.21
   4   1  -8    0.74    0.24
   4   1  -8    0.95    0.29
  -5  -1   8   -0.27    0.21
  -5  -1   8    0.19    0.25
  -5  -1   8    0.01    0.16
  -5  -1   8    0.20    0.19
   5   1  -8    0.08    0.24
   5   1  -8   -0.06    0.15
  -6  -1   8    8.72    0.69
  -6  -1   8    8.11    0.68
  -6  -1   8   10.18    0.64
  -6  -1   8    8.29    0.53
   6   1  -8    8.16    0.68
   6   1  -8    9.06    0.66
  -7  -1   8    1.27    0.38
  -7  -1   8    0.52    0.26
  -7  -1   8    0.58    0.31
   7   1  -8    1.15    0.35
   7   1  -8    0.65    0.32
  -8  -1   8   14.19    0.98
  -8  -1   8   15.50    1.02
  -8  -1   8   16.14    0.94
   8   1  -8   16.02    1.02
   8   1  -8   15.42    1.01
  -9  -1   8   10.82    1.01
  -9  -1   8   14.99    0.95
  -9  -1   8   13.53    0.99
   9   1  -8   15.01    0.98
   9   1  -8   13.30    0.99
 -10  -1   8    0.07    0.39
 -10  -1   8    0.24    0.38
 -10  -1   8   -0.24    0.31
  10   1  -8    0.49    0.37
  10   1  -8    0.06    0.35
 -11  -1   8    0.60    0.43
 -11  -1   8    0.86    0.46
 -11  -1   8    0.67    0.49
  11   1  -8    1.49    0.46
  11   1  -8    1.01    0.47
 -12  -1   8    0.09    0.42
 -12  -1   8    0.18    0.42
 -12  -1   8    0.23    0.39
  12   1  -8   -0.17    0.37
  12  -1   9    0.24    0.35
  12  -1   9   -0.16    0.47
 -12   1  -9   -0.62    0.38
 -12   1  -9   -0.09    0.41
  11  -1   9   -0.11    0.40
  11  -1   9    0.99    0.40
 -11   1  -9    0.89    0.47
 -11   1  -9    1.30    0.43
  10  -1   9    2.37    0.59
  10  -1   9    2.65    0.57
 -10   1  -9    2.88    0.53
 -10   1  -9    2.18    0.56
 -10   1  -9    1.85    0.52
   9  -1   9   -0.01    0.37
   9  -1   9   -0.02    0.33
   9  -1   9   -0.06    0.33
  -9   1  -9    0.32    0.38
  -9   1  -9    0.27    0.32
  -9   1  -9    0.08    0.34
   8  -1   9    2.07    0.49
   8  -1   9    1.70    0.47
   8  -1   9    1.96    0.47
  -8   1  -9    1.85    0.46
  -8   1  -9    1.73    0.45
   7  -1   9   11.46    0.86
   7  -1   9   14.53    0.91
   7  -1   9   13.35    0.87
   7  -1   9   13.17    0.93
  -7   1  -9   12.34    0.88
  -7   1  -9   13.17    0.91
   6  -1   9    0.89    0.36
   6  -1   9    0.43    0.33
   6  -1   9    0.40    0.29
   6  -1   9    0.54    0.28
  -6   1  -9    1.13    0.36
  -6   1  -9    0.72    0.27
   5  -1   9    0.35    0.26
   5  -1   9    0.30    0.29
   5  -1   9    0.24    0.22
   5  -1   9   -0.13    0.22
  -5   1  -9    0.31    0.15
  -5   1  -9    0.39    0.22
  -5   1  -9    0.67    0.30
   4  -1   9    0.56    0.26
   4  -1   9    1.13    0.31
   4  -1   9    0.81    0.25
   4  -1   9    0.93    0.33
  -4   1  -9    0.94    0.29
  -4   1  -9    0.68    0.30
  -4   1  -9    0.86    0.20
   3  -1   9   42.37    1.67
   3  -1   9   41.25    1.80
   3  -1   9   43.01    1.81
   3  -1   9   43.20    1.76
  -3   1  -9   45.48    1.57
  -3   1  -9   43.43    1.75
  -3   1  -9   41.22    1.79
   2  -1   9    9.47    0.55
   2  -1   9    8.38    0.62
   2  -1   9    9.21    0.64
   2  -1   9   10.23    0.65
  -2   1  -9    9.40    0.49
  -2   1  -9    8.03    0.60
   1  -1   9   18.71    1.00
   1  -1   9   18.42    0.95
   1  -1   9   18.07    0.99
  -1   1  -9   21.23    0.85
  -1   1  -9   20.49    1.01
   0  -1   9   -0.09    0.20
   0  -1   9   -0.12    0.17
   0  -1   9    0.06    0.13
   0  -1   9    0.13    0.18
   0   1  -9    0.08    0.14
   0   1  -9    0.06    0.21
  -1  -1   9    0.77    0.26
  -1  -1   9    1.05    0.28
  -1  -1   9    0.96    0.20
  -1  -1   9    1.10    0.28
   1   1  -9    1.37    0.25
   1   1  -9    0.86    0.26
  -2  -1   9    6.12    0.61
  -2  -1   9    7.05    0.43
  -2  -1   9    7.23    0.55
  -2  -1   9    6.49    0.59
   2   1  -9    6.66    0.64
   2   1  -9    7.58    0.51
  -3  -1   9    8.51    0.58
  -3  -1   9    8.80    0.50
  -3  -1   9    6.88    0.67
  -3  -1   9    7.35    0.59
   3   1  -9    7.95    0.65
   3   1  -9    7.87    0.56
  -4  -1   9    0.25    0.18
  -4  -1   9    0.66    0.24
  -4  -1   9    0.50    0.28
  -4  -1   9    0.03    0.25
   4   1  -9    0.32    0.21
   4   1  -9    0.69    0.26
  -5  -1   9    0.09    0.23
  -5  -1   9    0.05    0.21
  -5  -1   9   -0.17    0.16
  -5  -1   9    0.37    0.29
   5   1  -9    0.07    0.25
   5   1  -9   -0.15    0.16
  -6  -1   9    3.20    0.47
  -6  -1   9    3.05    0.40
  -6  -1   9    2.48    0.47
  -6  -1   9    2.70    0.37
   6   1  -9    2.25    0.43
   6   1  -9    1.88    0.44
  -7  -1   9   34.72    1.55
  -7  -1   9   34.01    1.65
  -7  -1   9   38.07    1.72
   7   1  -9   37.06    1.73
   7   1  -9   36.75    1.69
  -8  -1   9    0.30    0.37
  -8  -1   9    0.23    0.37
  -8  -1   9    0.38    0.31
   8   1  -9    0.30    0.33
   8   1  -9    0.23    0.29
  -9  -1   9    2.41    0.57
  -9  -1   9    1.68    0.46
  -9  -1   9    2.01    0.45
   9   1  -9    2.76    0.53
 -10  -1   9    0.72    0.44
 -10  -1   9    0.26    0.41
 -10  -1   9    0.39    0.33
  10   1  -9    0.30    0.30
  10   1  -9    0.14    0.32
 -11  -1   9    1.13    0.53
 -11  -1   9    0.80    0.47
 -11  -1   9    0.62    0.39
  11   1  -9    0.62    0.42
  11   1  -9    0.59    0.35
 -12  -1   9    5.06    0.82
 -12  -1   9    5.91    0.85
  12   1  -9    5.25    0.81
  11  -1  10    0.81    0.53
  11  -1  10    0.02    0.43
 -11   1 -10    0.62    0.50
 -11   1 -10    0.10    0.41
 -11   1 -10    0.58    0.40
  10  -1  10   -0.20    0.29
  10  -1  10    0.42    0.41
  10  -1  10   -0.22    0.42
 -10   1 -10   -0.07    0.37
 -10   1 -10   -0.28    0.34
 -10   1 -10    0.28    0.38
   9  -1  10    1.08    0.50
   9  -1  10    1.57    0.47
   9  -1  10    0.36    0.36
  -9   1 -10    1.09    0.43
  -9   1 -10    0.96    0.46
   8  -1  10    0.44    0.37
   8  -1  10    0.29    0.34
   8  -1  10   -0.22    0.32
  -8   1 -10    0.27    0.35
  -8   1 -10    0.08    0.31
   7  -1  10    0.31    0.34
   7  -1  10    0.29    0.28
   7  -1  10    0.26    0.32
   7  -1  10    0.26    0.27
  -7   1 -10    0.65    0.34
  -7   1 -10    0.78    0.39
   6  -1  10    7.14    0.79
   6  -1  10    6.82    0.73
   6  -1  10    7.62    0.64
   6  -1  10    7.72    0.78
  -6   1 -10    8.01    0.60
  -6   1 -10    6.32    0.74
   5  -1  10    1.73    0.41
   5  -1  10    1.74    0.36
   5  -1  10    1.40    0.43
   5  -1  10    1.77    0.46
  -5   1 -10    2.28    0.39
  -5   1 -10    2.86    0.52
   4  -1  10    1.06    0.33
   4  -1  10    1.16    0.28
   4  -1  10    0.78    0.36
   4  -1  10    0.78    0.29
  -4   1 -10    0.24    0.22
  -4   1 -10    1.02    0.29
   3  -1  10   17.58    0.94
   3  -1  10   17.08    1.01
   3  -1  10   16.96    0.86
   3  -1  10   16.56    0.98
  -3   1 -10   17.50    0.77
  -3   1 -10   16.42    0.93
  -3   1 -10   18.12    1.01
   2  -1  10   26.24    1.34
   2  -1  10   28.65    1.18
   2  -1  10   28.24    1.34
   2  -1  10   28.06    1.30
  -2   1 -10   26.11    1.27
  -2   1 -10   29.25    1.12
  -2   1 -10   27.38    1.32
   1  -1  10    2.57    0.41
   1  -1  10    3.24    0.45
   1  -1  10    3.01    0.46
   1  -1  10    2.89    0.33
  -1   1 -10    2.75    0.42
  -1   1 -10    2.22    0.30
   0  -1  10   15.41    0.91
   0  -1  10   13.42    0.86
   0  -1  10   13.93    0.70
   0  -1  10   15.73    0.84
   0   1 -10   13.23    0.86
   0   1 -10   16.33    0.75
  -1  -1  10    8.07    0.65
  -1  -1  10    8.01    0.68
  -1  -1  10    9.98    0.53
  -1  -1  10   10.17    0.68
   1   1 -10   10.03    0.72
   1   1 -10    9.13    0.56
  -2  -1  10   20.76    1.06
  -2  -1  10   22.08    1.08
  -2  -1  10   20.18    1.11
  -2  -1  10   21.06    0.91
   2   1 -10   21.51    1.01
   2   1 -10   20.81    1.13
  -3  -1  10    0.38    0.30
  -3  -1  10    0.36    0.28
  -3  -1  10    0.24    0.18
  -3  -1  10    0.02    0.23
   3   1 -10    0.11    0.19
   3   1 -10    0.29    0.22
  -4  -1  10   14.51    0.82
  -4  -1  10   14.50    0.90
  -4  -1  10   13.31    0.91
  -4  -1  10   14.38    0.74
   4   1 -10   15.01    0.96
   4   1 -10   14.47    0.85
  -5  -1  10    1.79    0.34
  -5  -1  10    2.54    0.38
  -5  -1  10    2.72    0.48
  -5  -1  10    2.99    0.52
   5   1 -10    1.44    0.37
   5   1 -10    1.91    0.45
  -6  -1  10    2.62    0.39
  -6  -1  10    2.14    0.48
  -6  -1  10    3.24    0.51
   6   1 -10    2.64    0.50
   6   1 -10    2.21    0.42
  -7  -1  10    0.04    0.32
  -7  -1  10    0.15    0.23
  -7  -1  10    0.14    0.32
   7   1 -10   -0.12    0.30
   7   1 -10    0.34    0.33
  -8  -1  10   10.90    0.98
  -8  -1  10    8.04    0.87
   8   1 -10    9.03    0.91
   8   1 -10    9.07    0.92
  -9  -1  10    0.66    0.34
  -9  -1  10    0.40    0.42
   9   1 -10    0.15    0.28
   9   1 -10    0.35    0.31
 -10  -1  10    3.12    0.63
 -10  -1  10    3.05    0.65
  10   1 -10    2.41    0.54
  10   1 -10    2.68    0.58
 -11  -1  10    0.84    0.50
 -11  -1  10    0.35    0.43
  11   1 -10    0.17    0.39
  11   1 -10    0.15    0.40
  11  -1  11   -0.03    0.43
  11  -1  11    0.51    0.48
 -11   1 -11    0.57    0.53
 -11   1 -11    0.31    0.41
 -11   1 -11    0.25    0.50
  10  -1  11    3.40    0.69
  10  -1  11    3.22    0.63
  10  -1  11    3.08    0.69
 -10   1 -11    3.18    0.68
 -10   1 -11    3.44    0.68
 -10   1 -11    3.01    0.66
   9  -1  11    7.94    0.88
   9  -1  11    6.57    0.84
   9  -1  11    4.31    0.75
  -9   1 -11    7.34    0.92
  -9   1 -11    6.41    0.82
   8  -1  11    0.16    0.36
   8  -1  11   -0.06    0.33
   8  -1  11    0.42    0.29
  -8   1 -11   -0.04    0.35
  -8   1 -11    0.14    0.35
   7  -1  11   13.81    0.98
   7  -1  11   12.84    0.94
   7  -1  11   11.90    0.99
  -7   1 -11   11.17    1.07
  -7   1 -11   11.64    0.90
   6  -1  11    0.15    0.28
   6  -1  11    0.30    0.37
   6  -1  11    0.09    0.29
   6  -1  11    0.00    0.31
  -6   1 -11    0.40    0.27
  -6   1 -11    0.50    0.35
   5  -1  11    6.99    0.73
   5  -1  11    8.16    0.84
   5  -1  11    7.14    0.77
   5  -1  11    6.80    0.67
  -5   1 -11    7.59    0.72
  -5   1 -11    6.34    0.73
   4  -1  11    0.22    0.31
   4  -1  11   -0.39    0.21
   4  -1  11   -0.02    0.28
   4  -1  11    0.06    0.22
  -4   1 -11    0.19    0.29
  -4   1 -11    0.19    0.25
   3  -1  11    0.30    0.32
   3  -1  11    1.18    0.36
   3  -1  11    1.02    0.34
   3  -1  11    1.01    0.29
  -3   1 -11    1.25    0.35
  -3   1 -11    0.48    0.32
   2  -1  11    0.34    0.22
   2  -1  11    0.59    0.28
   2  -1  11    0.59    0.33
   2  -1  11    0.30    0.25
  -2   1 -11    0.25    0.29
  -2   1 -11    0.21    0.26
   1  -1  11    3.13    0.48
   1  -1  11    5.15    0.62
   1  -1  11    4.39    0.42
   1  -1  11    4.21    0.53
  -1   1 -11    4.94    0.43
  -1   1 -11    3.77    0.54
   0  -1  11    0.15    0.18
   0  -1  11    0.48    0.31
   0  -1  11   -0.14    0.16
   0  -1  11    0.38    0.27
   0   1 -11    0.43    0.20
   0   1 -11    0.57    0.30
  -1  -1  11    3.43    0.50
  -1  -1  11    4.15    0.51
  -1  -1  11    4.09    0.54
  -1  -1  11    3.17    0.52
   1   1 -11    3.74    0.41
   1   1 -11    3.69    0.52
  -2  -1  11    0.35    0.27
  -2  -1  11    0.75    0.28
  -2  -1  11    0.59    0.32
   2   1 -11    0.56    0.23
   2   1 -11    0.50    0.32
  -3  -1  11    3.31    0.54
  -3  -1  11    4.16    0.53
  -3  -1  11    3.66    0.48
   3   1 -11    2.31    0.49
   3   1 -11    3.33    0.45
  -4  -1  11   -0.05    0.29
  -4  -1  11    0.54    0.33
  -4  -1  11    0.91    0.31
   4   1 -11    0.81    0.36
   4   1 -11    0.22    0.26
  -5  -1  11   21.53    1.09
  -5  -1  11   20.79    1.22
  -5  -1  11   20.67    1.18
   5   1 -11   20.23    1.12
   5   1 -11   20.15    1.22
  -6  -1  11    6.89    0.79
  -6  -1  11    7.20    0.78
   6   1 -11    6.67    0.73
   6   1 -11    6.30    0.77
  -7  -1  11   11.04    0.98
  -7  -1  11    7.86    0.87
   7   1 -11    9.86    0.97
   7   1 -11    8.47    0.87
  -8  -1  11    0.10    0.36
  -8  -1  11   -0.20    0.33
   8   1 -11   -0.16    0.31
   8   1 -11   -0.25    0.22
  -9  -1  11    1.35    0.50
  -9  -1  11    1.64    0.54
   9   1 -11    1.53    0.50
   9   1 -11    1.37    0.43
 -10  -1  11    1.84    0.58
 -10  -1  11    2.67    0.58
  10   1 -11    1.74    0.54
  10   1 -11    2.06    0.52
 -11  -1  11    4.91    0.83
 -11  -1  11    4.06    0.74
  11   1 -11    4.21    0.79
  11   1 -11    3.93    0.78
  10  -1  12   -0.05    0.47
  10  -1  12    0.31    0.43
  10  -1  12    0.63    0.50
 -10   1 -12    0.45    0.46
 -10   1 -12    0.45    0.46
 -10   1 -12   -0.33    0.39
   9  -1  12    1.50    0.52
   9  -1  12    1.84    0.55
   9  -1  12    1.29    0.46
  -9   1 -12    2.52    0.62
  -9   1 -12    1.44    0.47
   8  -1  12    5.38    0.75
   8  -1  12    6.94    0.91
   8  -1  12    6.37    0.77
  -8   1 -12    6.16    0.85
  -8   1 -12    5.18    0.80
   7  -1  12    1.18    0.54
   7  -1  12    1.19    0.45
   7  -1  12    1.65    0.48
   7  -1  12    1.08    0.45
  -7   1 -12    1.45    0.51
  -7   1 -12    2.05    0.54
   6  -1  12    1.85    0.44
   6  -1  12    2.62    0.53
   6  -1  12    1.16    0.46
   6  -1  12    1.30    0.51
  -6   1 -12    1.82    0.51
   5  -1  12    1.03    0.37
   5  -1  12    0.62    0.36
   5  -1  12    1.04    0.40
   5  -1  12    0.16    0.37
  -5   1 -12    0.30    0.27
  -5   1 -12    0.97    0.42
   4  -1  12   50.36    2.27
   4  -1  12   51.25    2.18
   4  -1  12   51.79    2.28
   4  -1  12   52.55    2.08
  -4   1 -12   50.50    2.24
  -4   1 -12   50.48    2.14
   3  -1  12    2.07    0.48
   3  -1  12    1.80    0.44
   3  -1  12    1.67    0.46
  -3   1 -12    0.77    0.35
  -3   1 -12    1.20    0.37
   2  -1  12   39.76    1.86
   2  -1  12   42.19    1.90
   2  -1  12   39.40    1.77
  -2   1 -12   38.54    1.82
  -2   1 -12   40.94    1.82
   1  -1  12   -0.58    0.23
   1  -1  12   -0.20    0.26
   1  -1  12   -0.03    0.27
  -1   1 -12    0.43    0.29
  -1   1 -12    0.38    0.29
   0  -1  12   12.45    0.89
   0  -1  12   13.78    0.88
   0  -1  12   12.62    0.86
   0   1 -12   13.41    0.73
   0   1 -12   12.26    0.89
  -1  -1  12   -0.23    0.23
  -1  -1  12    0.13    0.26
  -1  -1  12    0.45    0.34
   1   1 -12    0.48    0.24
   1   1 -12    0.32    0.29
  -2  -1  12    1.75    0.42
  -2  -1  12    3.94    0.55
  -2  -1  12    2.68    0.49
   2   1 -12    2.78    0.49
   2   1 -12    2.71    0.42
  -3  -1  12   13.12    0.88
  -3  -1  12   11.53    0.93
  -3  -1  12   14.62    0.95
   3   1 -12   15.08    0.86
   3   1 -12   13.84    0.98
  -4  -1  12    3.04    0.53
  -4  -1  12    2.28    0.44
  -4  -1  12    3.15    0.56
   4   1 -12    2.57    0.45
   4   1 -12    2.64    0.50
  -5  -1  12    2.42    0.50
  -5  -1  12    2.29    0.46
  -5  -1  12    0.96    0.41
   5   1 -12    1.70    0.42
   5   1 -12    1.36    0.42
  -6  -1  12    0.71    0.38
  -6  -1  12    0.96    0.44
   6   1 -12    0.38    0.39
   6   1 -12    0.88    0.32
  -7  -1  12    0.30    0.40
  -7  -1  12    0.95    0.46
   7   1 -12    0.81    0.39
   7   1 -12    0.53    0.40
  -8  -1  12    0.55    0.42
  -8  -1  12    0.47    0.42
   8   1 -12   -0.02    0.40
   8   1 -12    0.08    0.38
  -9  -1  12    2.24    0.60
  -9  -1  12    2.51    0.63
   9   1 -12    1.68    0.59
   9   1 -12    2.54    0.61
 -10  -1  12    2.88    0.66
 -10  -1  12    3.99    0.74
  10   1 -12    3.17    0.69
  10   1 -12    3.52    0.69
   9  -1  13    2.02    0.60
   9  -1  13    1.96    0.57
  -9   1 -13    3.58    0.67
  -9   1 -13    3.56    0.73
   8  -1  13    2.10    0.62
   8  -1  13    0.67    0.44
  -8   1 -13    0.66    0.40
  -8   1 -13    1.41    0.53
   7  -1  13    7.12    0.91
   7  -1  13    6.07    0.86
   7  -1  13    6.15    0.80
  -7   1 -13    6.52    0.86
   6  -1  13    3.61    0.70
   6  -1  13    5.04    0.78
   6  -1  13    3.34    0.61
  -6   1 -13    2.80    0.63
   5  -1  13   -0.12    0.36
   5  -1  13    0.46    0.34
   5  -1  13    0.17    0.34
  -5   1 -13    0.48    0.34
  -5   1 -13   -0.06    0.38
   4  -1  13    2.25    0.49
   4  -1  13    0.73    0.41
   4  -1  13    1.47    0.49
  -4   1 -13    1.16    0.41
  -4   1 -13    1.46    0.50
   3  -1  13    0.12    0.37
   3  -1  13    0.41    0.28
   3  -1  13    0.22    0.39
  -3   1 -13    0.10    0.32
  -3   1 -13    0.50    0.32
   2  -1  13   -0.12    0.27
   2  -1  13   -0.02    0.35
   2  -1  13    0.47    0.39
  -2   1 -13   -0.14    0.27
  -2   1 -13    0.33    0.33
   1  -1  13   10.73    0.84
   1  -1  13    8.17    0.90
   1  -1  13   10.56    0.83
  -1   1 -13   10.51    0.84
  -1   1 -13   10.70    0.85
   0  -1  13    0.74    0.39
   0  -1  13    0.62    0.35
   0  -1  13    1.14    0.43
   0   1 -13    0.96    0.35
  -1  -1  13   12.10    0.90
  -1  -1  13   11.78    0.85
  -1  -1  13   11.40    0.89
   1   1 -13   12.50    0.90
  -2  -1  13    0.15    0.32
  -2  -1  13    0.01    0.30
  -2  -1  13    0.09    0.36
   2   1 -13   -0.15    0.21
   2   1 -13   -0.03    0.22
  -3  -1  13   10.16    0.79
  -3  -1  13    8.84    0.91
  -3  -1  13    9.02    0.88
   3   1 -13    7.57    0.88
   3   1 -13    9.15    0.71
  -4  -1  13    0.09    0.32
  -4  -1  13    0.77    0.45
  -4  -1  13    0.20    0.37
   4   1 -13    0.64    0.31
   4   1 -13   -0.37    0.25
  -5  -1  13   12.35    0.98
  -5  -1  13   13.36    1.04
   5   1 -13   15.77    0.97
   5   1 -13   10.68    1.07
  -6  -1  13    0.66    0.41
  -6  -1  13    0.12    0.38
   6   1 -13    0.45    0.32
   6   1 -13    0.01    0.32
  -7  -1  13    4.76    0.74
  -7  -1  13    4.84    0.76
   7   1 -13    4.36    0.67
   7   1 -13    4.54    0.75
  -8  -1  13   -0.14    0.38
  -8  -1  13    0.13    0.41
   8   1 -13    0.18    0.37
   8   1 -13    0.36    0.43
  -9  -1  13    1.07    0.53
  -9  -1  13    1.09    0.51
   9   1 -13    1.27    0.50
   9   1 -13    1.12    0.54
 -10  -1  13    0.23    0.49
  10   1 -13   -0.02    0.47
   8  -1  14    0.27    0.42
   8  -1  14   -0.11    0.35
  -8   1 -14    0.52    0.48
  -8   1 -14   -0.18    0.42
   7  -1  14    2.53    0.60
   7  -1  14    2.24    0.55
   7  -1  14    3.56    0.72
  -7   1 -14    3.08    0.60
   6  -1  14    2.82    0.61
   6  -1  14    2.37    0.58
   6  -1  14    3.56    0.72
  -6   1 -14    3.32    0.65
   5  -1  14    2.35    0.62
   5  -1  14    2.29    0.55
   5  -1  14    2.64    0.58
  -5   1 -14    3.25    0.67
  -5   1 -14    2.12    0.55
   4  -1  14    5.93    0.83
   4  -1  14    5.73    0.75
   4  -1  14    5.81    0.83
  -4   1 -14    5.88    0.76
  -4   1 -14    5.30    0.78
   3  -1  14    0.07    0.31
   3  -1  14   -0.02    0.30
   3  -1  14   -0.58    0.35
  -3   1 -14   -0.09    0.26
  -3   1 -14    0.20    0.31
   2  -1  14    0.05    0.34
   2  -1  14   -0.08    0.38
   2  -1  14   -0.87    0.31
  -2   1 -14    0.03    0.31
  -2   1 -14    0.00    0.32
   1  -1  14    0.21    0.40
   1  -1  14    0.72    0.39
   1  -1  14    0.56    0.38
  -1   1 -14    0.56    0.40
  -1   1 -14    1.20    0.46
   0  -1  14   -0.18    0.35
   0  -1  14    0.43    0.41
   0  -1  14    0.53    0.34
   0   1 -14    0.37    0.35
   0   1 -14    0.64    0.39
  -1  -1  14    0.09    0.28
  -1  -1  14    0.97    0.36
  -1  -1  14    0.94    0.43
   1   1 -14    0.67    0.44
   1   1 -14    0.80    0.33
  -2  -1  14    0.27    0.27
  -2  -1  14    0.10    0.34
  -2  -1  14    0.47    0.36
   2   1 -14    0.14    0.38
  -3  -1  14    5.01    0.71
  -3  -1  14    5.62    0.69
  -3  -1  14    5.34    0.74
   3   1 -14    5.41    0.77
  -4  -1  14    3.65    0.63
  -4  -1  14    3.36    0.66
  -4  -1  14    4.27    0.65
   4   1 -14    4.16    0.69
   4   1 -14    3.53    0.57
  -5  -1  14    0.14    0.40
  -5  -1  14    0.38    0.43
   5   1 -14    0.21    0.32
   5   1 -14    0.03    0.36
  -6  -1  14    0.99    0.47
  -6  -1  14    0.57    0.46
   6   1 -14    1.01    0.41
   6   1 -14    0.92    0.49
  -7  -1  14    1.81    0.57
  -7  -1  14    1.94    0.60
   7   1 -14    1.67    0.57
   7   1 -14    1.86    0.51
  -8  -1  14    0.83    0.53
  -8  -1  14    0.76    0.48
   8   1 -14    0.83    0.47
   8   1 -14    0.60    0.49
  -9  -1  14    0.26    0.46
  -9  -1  14    0.59    0.52
   9   1 -14    0.28    0.48
   9   1 -14    0.00    0.48
   7  -1  15   -0.29    0.41
   7  -1  15   -0.08    0.49
  -7   1 -15   -0.12    0.51
   6  -1  15    0.00    0.36
   6  -1  15    0.39    0.40
   6  -1  15   -0.09    0.46
  -6   1 -15    0.36    0.38
   5  -1  15    7.36    0.90
   5  -1  15    7.19    0.97
   5  -1  15    8.08    0.99
  -5   1 -15    9.00    1.03
   4  -1  15    2.05    0.56
   4  -1  15    2.62    0.64
   4  -1  15    3.00    0.68
  -4   1 -15    2.51    0.63
  -4   1 -15    3.72    0.66
   3  -1  15   -0.02    0.39
   3  -1  15    0.44    0.47
   3  -1  15   -0.03    0.31
  -3   1 -15    0.13    0.41
  -3   1 -15   -0.25    0.33
   2  -1  15    0.33    0.47
   2  -1  15   -0.03    0.42
   2  -1  15   -0.08    0.34
  -2   1 -15   -0.01    0.33
  -2   1 -15   -0.06    0.32
   1  -1  15    0.88    0.46
   1  -1  15    0.87    0.48
   1  -1  15    0.30    0.39
  -1   1 -15    0.92    0.47
  -1   1 -15    0.98    0.46
   0  -1  15    7.27    0.80
   0  -1  15    7.73    0.91
   0  -1  15    6.43    0.84
   0   1 -15    7.67    0.88
   0   1 -15    6.76    0.87
  -1  -1  15   12.59    0.99
  -1  -1  15   14.64    1.07
  -1  -1  15   13.13    1.03
   1   1 -15   12.68    1.18
   1   1 -15   11.59    0.91
  -2  -1  15    0.56    0.47
  -2  -1  15    0.72    0.42
  -2  -1  15    0.78    0.44
   2   1 -15    0.67    0.39
   2   1 -15   -0.55    0.32
  -3  -1  15    0.78    0.46
  -3  -1  15    1.66    0.48
  -3  -1  15    1.60    0.54
   3   1 -15    0.53    0.43
  -4  -1  15    0.54    0.42
  -4  -1  15   -0.54    0.38
  -4  -1  15   -0.03    0.37
   4   1 -15    0.47    0.42
  -5  -1  15    0.91    0.51
  -5  -1  15    0.72    0.44
   5   1 -15    0.38    0.46
  -6  -1  15   -0.09    0.43
  -6  -1  15    0.40    0.50
   6   1 -15    0.42    0.38
   6   1 -15    0.15    0.31
  -7  -1  15    1.21    0.53
  -7  -1  15    1.10    0.54
   7   1 -15    0.74    0.43
   7   1 -15    1.37    0.59
  -8  -1  15    4.01    0.80
  -8  -1  15    1.13    0.57
   8   1 -15    1.47    0.59
   8   1 -15    2.18    0.60
   6  -1  16    0.87    0.57
   6  -1  16    1.09    0.53
   6  -1  16    1.67    0.55
  -6   1 -16    1.00    0.57
   5  -1  16    0.91    0.59
   5  -1  16    0.21    0.42
   5  -1  16    0.07    0.51
  -5   1 -16    0.45    0.53
   4  -1  16    6.03    0.96
   4  -1  16    5.93    0.88
   4  -1  16    7.31    0.89
  -4   1 -16    6.74    0.89
  -4   1 -16    6.60    0.82
   3  -1  16    0.14    0.46
   3  -1  16    0.26    0.41
   3  -1  16    0.31    0.46
  -3   1 -16   -0.18    0.39
  -3   1 -16   -0.32    0.38
   2  -1  16    0.40    0.47
   2  -1  16   -0.01    0.33
   2  -1  16   -0.16    0.37
  -2   1 -16    0.59    0.45
  -2   1 -16    0.41    0.38
   1  -1  16   11.91    1.16
   1  -1  16    9.52    1.02
   1  -1  16   10.05    1.05
  -1   1 -16   10.88    1.05
  -1   1 -16    9.77    1.06
   0  -1  16    1.25    0.49
   0  -1  16    1.13    0.54
   0  -1  16    0.73    0.49
   0   1 -16   -0.08    0.41
   0   1 -16    1.05    0.47
  -1  -1  16    6.93    0.89
  -1  -1  16    4.88    0.77
  -1  -1  16    7.93    0.93
   1   1 -16    7.12    0.92
   1   1 -16    4.41    0.69
  -2  -1  16    1.74    0.59
  -2  -1  16    1.16    0.49
  -2  -1  16    1.75    0.54
   2   1 -16    1.84    0.58
   2   1 -16    2.25    0.56
  -3  -1  16   -0.07    0.42
  -3  -1  16   -0.35    0.35
  -3  -1  16    0.31    0.47
   3   1 -16   -0.04    0.32
   3   1 -16    0.16    0.36
  -4  -1  16    0.79    0.48
  -4  -1  16    0.91    0.43
   4   1 -16    1.02    0.52
  -5  -1  16    4.51    0.78
  -5  -1  16    4.43    0.80
   5   1 -16    4.24    0.79
  -6  -1  16    9.73    1.07
  -6  -1  16    8.42    1.05
   6   1 -16    8.46    1.04
   4  -1  17   -0.19    0.40
   4  -1  17   -0.32    0.47
   4  -1  17    0.32    0.58
  -4   1 -17   -0.29    0.42
   3  -1  17    0.54    0.59
   3  -1  17   -0.11    0.49
   3  -1  17   -0.33    0.42
  -3   1 -17    0.07    0.46
  -3   1 -17   -0.10    0.38
   2  -1  17   -0.37    0.38
   2  -1  17    0.50    0.53
   2  -1  17    0.07    0.53
  -2   1 -17   -0.77    0.36
  -2   1 -17    0.08    0.43
   1  -1  17   -0.07    0.39
   1  -1  17   -0.69    0.42
   1  -1  17   -0.63    0.46
  -1   1 -17    0.67    0.49
  -1   1 -17    0.46    0.45
   0  -1  17    1.40    0.56
   0  -1  17    0.83    0.55
   0  -1  17   -0.46    0.43
   0   1 -17    0.74    0.46
   0   1 -17    1.23    0.49
  -1  -1  17   -0.47    0.26
  -1  -1  17    0.64    0.50
  -1  -1  17    0.26    0.45
   1   1 -17   -0.69    0.37
   1   1 -17    0.53    0.36
  -2  -1  17    1.04    0.60
  -2  -1  17    1.24    0.60
  -2  -1  17    1.40    0.53
   2   1 -17    0.74    0.50
   2   1 -17    1.12    0.47
  -3  -1  17    0.51    0.48
  -3  -1  17    1.54    0.56
  -3  -1  17    1.86    0.64
   3   1 -17    0.75    0.43
   3   1 -17    1.39    0.63
  -4  -1  17    5.32    0.94
  -4  -1  17    3.88    0.75
   4   1 -17    5.21    0.84
  -5  -1  17    0.90    0.51
   1  -1  18    0.17    0.49
   1  -1  18   -0.77    0.48
  -1   1 -18    0.08    0.47
   0  -1  18    3.39    0.83
   0  -1  18    2.17    0.66
   0  -1  18    1.84    0.71
   0   1 -18    2.38    0.71
   0   1 -18    1.45    0.55
  -1  -1  18    0.35    0.52
  -1  -1  18   -0.84    0.52
  -1  -1  18    0.79    0.60
   1   1 -18   -0.04    0.42
   1   1 -18    0.19    0.51
   1  -2 -18    0.48    0.47
  -1   2  18    0.58    0.52
  -1   2  18   -0.20    0.52
   0  -2 -18    0.31    0.49
   0  -2 -18    0.77    0.49
   0   2  18    1.12    0.57
   0   2  18    0.60    0.60
   0   2  18    0.38    0.62
   1   2  18    0.12    0.36
  -5   2  17    0.31    0.50
   4  -2 -17   -0.09    0.49
  -4   2  17    2.24    0.67
  -4   2  17    0.41    0.50
   3  -2 -17    1.25    0.62
  -3   2  17    1.14    0.63
  -3   2  17    1.61    0.61
   2  -2 -17    0.33    0.45
   2  -2 -17    0.46    0.42
  -2   2  17    0.69    0.52
  -2   2  17    0.61    0.49
  -2   2  17    1.11    0.52
   1  -2 -17    0.37    0.43
   1  -2 -17    0.61    0.52
  -1   2  17   -0.08    0.36
  -1   2  17    0.69    0.51
  -1   2  17    0.09    0.48
   0  -2 -17    3.11    0.68
   0  -2 -17    2.53    0.62
   0   2  17    3.07    0.70
   0   2  17    4.75    0.84
   0   2  17    2.38    0.65
  -1  -2 -17    0.43    0.47
  -1  -2 -17    1.04    0.47
   1   2  17    0.19    0.37
   1   2  17    0.32    0.49
   1   2  17    0.36    0.52
  -2  -2 -17    0.66    0.46
  -2  -2 -17    0.72    0.48
   2   2  17    0.20    0.49
   2   2  17    0.53    0.53
   2   2  17    0.20    0.42
  -3  -2 -17    0.71    0.42
   3   2  17    2.41    0.74
   3   2  17    0.90    0.49
   3   2  17    0.92    0.51
  -4  -2 -17    0.78    0.41
   4   2  17   -0.40    0.43
   4   2  17    0.73    0.49
   4   2  17    0.82    0.60
   6  -2 -16   -0.07    0.43
  -6   2  16    0.46    0.52
  -6   2  16    0.26    0.47
   5  -2 -16    1.90    0.55
  -5   2  16    1.45    0.58
  -5   2  16    0.95    0.55
   4  -2 -16    0.57    0.47
  -4   2  16    1.00    0.53
  -4   2  16    1.03    0.54
   3  -2 -16    0.78    0.48
   3  -2 -16    0.68    0.40
  -3   2  16    0.86    0.53
  -3   2  16    1.33    0.50
  -3   2  16    0.64    0.44
   2  -2 -16    0.21    0.45
   2  -2 -16    0.24    0.38
  -2   2  16    1.03    0.48
  -2   2  16   -0.85    0.38
  -2   2  16    0.64    0.48
   1  -2 -16    5.35    0.76
   1  -2 -16    5.49    0.75
  -1   2  16    6.62    0.91
  -1   2  16    6.04    0.80
  -1   2  16    6.43    0.85
   0  -2 -16    0.57    0.44
   0  -2 -16    0.51    0.42
   0   2  16    1.53    0.56
   0   2  16    0.74    0.46
   0   2  16    0.85    0.49
  -1  -2 -16   -0.19    0.40
  -1  -2 -16    0.04    0.35
   1   2  16    0.03    0.30
   1   2  16    0.50    0.51
   1   2  16   -1.06    0.34
  -2  -2 -16    7.70    0.89
  -2  -2 -16    5.62    0.78
   2   2  16    5.27    0.80
   2   2  16    6.57    0.95
   2   2  16    5.08    0.76
  -3  -2 -16    0.31    0.43
  -3  -2 -16   -0.05    0.41
   3   2  16    0.08    0.29
   3   2  16   -0.12    0.34
   3   2  16    0.36    0.35
  -4  -2 -16   -0.09    0.42
   4   2  16   -0.19    0.49
   4   2  16    0.45    0.40
   4   2  16    0.40    0.39
  -5  -2 -16    8.99    1.06
   5   2  16    9.68    1.08
   5   2  16   11.51    1.23
  -6  -2 -16    2.27    0.71
   6   2  16    2.30    0.63
   6   2  16    2.00    0.69
   8  -2 -15   -0.06    0.38
   8  -2 -15    0.08    0.44
  -8   2  15    0.23    0.43
  -8   2  15   -0.37    0.31
   7  -2 -15   -0.01    0.44
  -7   2  15    0.31    0.46
  -7   2  15    0.92    0.54
   6  -2 -15    6.11    0.89
  -6   2  15    8.21    0.97
  -6   2  15    7.44    0.94
   5  -2 -15    8.67    1.01
  -5   2  15    7.99    0.98
  -5   2  15    7.93    0.97
   4  -2 -15    0.03    0.39
  -4   2  15   -0.10    0.38
  -4   2  15   -1.03    0.29
   3  -2 -15    0.34    0.35
   3  -2 -15    0.79    0.46
  -3   2  15    0.39    0.45
  -3   2  15    0.17    0.40
  -3   2  15    1.04    0.48
   2  -2 -15    3.38    0.65
   2  -2 -15    2.90    0.55
  -2   2  15    1.97    0.57
  -2   2  15    1.82    0.59
  -2   2  15    3.98    0.65
   1  -2 -15    1.18    0.44
   1  -2 -15    0.48    0.40
  -1   2  15    1.62    0.51
  -1   2  15    0.91    0.54
  -1   2  15    1.42    0.48
   0  -2 -15    2.28    0.56
   0  -2 -15    1.51    0.51
   0   2  15    2.69    0.64
   0   2  15    2.91    0.60
   0   2  15    2.55    0.60
  -1  -2 -15    0.54    0.41
  -1  -2 -15    0.41    0.33
   1   2  15    0.70    0.41
   1   2  15    0.42    0.33
   1   2  15    0.48    0.48
  -2  -2 -15   -0.40    0.34
  -2  -2 -15    0.11    0.37
   2   2  15    0.54    0.48
   2   2  15    0.16    0.42
   2   2  15   -0.52    0.39
  -3  -2 -15    0.06    0.39
  -3  -2 -15    0.00    0.32
   3   2  15    0.40    0.48
   3   2  15    0.49    0.41
   3   2  15    1.03    0.51
  -4  -2 -15   12.64    1.00
   4   2  15   11.83    1.20
   4   2  15   12.82    1.19
   4   2  15   11.29    1.12
  -5  -2 -15    8.30    1.02
   5   2  15    9.39    1.10
   5   2  15    8.27    0.93
  -6  -2 -15   -0.44    0.39
   6   2  15   -0.21    0.42
   6   2  15    0.43    0.46
  -7  -2 -15    4.38    0.87
  -7  -2 -15    6.96    1.00
   7   2  15    4.48    0.78
   7   2  15    4.09    0.82
   9  -2 -14    0.38    0.45
   9  -2 -14    0.44    0.39
  -9   2  14    0.63    0.49
  -9   2  14    1.14    0.59
   8  -2 -14    0.23    0.44
   8  -2 -14    0.01    0.41
  -8   2  14    0.43    0.42
  -8   2  14   -0.58    0.42
   7  -2 -14    3.32    0.67
   7  -2 -14    2.72    0.55
  -7   2  14    2.44    0.65
  -7   2  14    1.33    0.54
   6  -2 -14   15.34    1.06
   6  -2 -14   16.66    1.20
  -6   2  14   17.50    1.22
  -6   2  14   17.30    1.18
   5  -2 -14    3.24    0.65
   5  -2 -14    2.18    0.48
  -5   2  14    2.79    0.63
  -5   2  14    2.42    0.59
   4  -2 -14    0.03    0.27
   4  -2 -14    0.26    0.40
  -4   2  14    0.37    0.35
  -4   2  14    0.25    0.29
  -4   2  14   -0.15    0.35
   3  -2 -14    0.35    0.37
   3  -2 -14    0.06    0.30
  -3   2  14    0.25    0.38
  -3   2  14    0.25    0.33
  -3   2  14   -0.22    0.33
   2  -2 -14    3.94    0.59
   2  -2 -14    3.72    0.61
  -2   2  14    5.16    0.75
  -2   2  14    4.02    0.66
  -2   2  14    4.25    0.63
   1  -2 -14    4.72    0.69
   1  -2 -14    4.77    0.66
  -1   2  14    4.84    0.75
  -1   2  14    4.70    0.67
  -1   2  14    5.59    0.73
   0  -2 -14   20.24    1.23
   0  -2 -14   20.68    1.21
   0   2  14   20.09    1.22
   0   2  14   16.97    1.18
   0   2  14   19.07    1.26
  -1  -2 -14    0.37    0.33
  -1  -2 -14    0.21    0.36
   1   2  14    0.51    0.35
   1   2  14   -0.16    0.34
   1   2  14    0.34    0.40
  -2  -2 -14    0.27    0.37
  -2  -2 -14   -0.01    0.32
   2   2  14    0.29    0.42
   2   2  14    0.08    0.29
   2   2  14    0.21    0.38
  -3  -2 -14    4.15    0.68
  -3  -2 -14    2.62    0.51
   3   2  14    1.42    0.48
   3   2  14    1.98    0.59
   3   2  14    2.04    0.58
  -4  -2 -14    1.83    0.46
  -4  -2 -14    0.89    0.38
   4   2  14    2.35    0.54
   4   2  14    1.81    0.49
   4   2  14    1.04    0.39
  -5  -2 -14   -0.10    0.40
   5   2  14    0.70    0.46
   5   2  14    0.88    0.51
   5   2  14    0.42    0.44
  -6  -2 -14    4.67    0.73
   6   2  14    4.06    0.70
   6   2  14    5.52    0.85
  -7  -2 -14    0.04    0.41
  -7  -2 -14   -0.25    0.40
   7   2  14   -0.46    0.35
   7   2  14    0.31    0.51
  -8  -2 -14    1.53    0.62
  -8  -2 -14    1.19    0.48
   8   2  14    2.20    0.61
   8   2  14    1.27    0.49
 -10   2  13    2.18    0.63
   9  -2 -13    0.61    0.45
   9  -2 -13    0.34    0.34
  -9   2  13    0.15    0.41
  -9   2  13    0.91    0.52
   8  -2 -13    0.60    0.40
   8  -2 -13    0.39    0.44
  -8   2  13    0.83    0.44
  -8   2  13    0.54    0.46
   7  -2 -13    0.32    0.40
   7  -2 -13   -0.12    0.34
  -7   2  13    0.38    0.39
  -7   2  13    0.44    0.44
   6  -2 -13   -0.11    0.29
   6  -2 -13   -0.02    0.35
  -6   2  13    0.50    0.44
  -6   2  13    0.73    0.44
   5  -2 -13    0.75    0.42
   5  -2 -13    0.44    0.33
  -5   2  13    1.20    0.48
  -5   2  13    0.76    0.42
   4  -2 -13    1.75    0.48
   4  -2 -13    2.02    0.42
   4  -2 -13    1.90    0.41
  -4   2  13    1.95    0.50
  -4   2  13    2.06    0.50
  -4   2  13    2.05    0.46
   3  -2 -13    2.60    0.44
   3  -2 -13    3.44    0.58
   3  -2 -13    4.40    0.58
  -3   2  13    2.74    0.57
  -3   2  13    2.32    0.46
  -3   2  13    3.92    0.61
   2  -2 -13    2.35    0.44
   2  -2 -13    2.40    0.49
  -2   2  13    3.55    0.59
  -2   2  13    2.56    0.49
  -2   2  13    2.92    0.58
   1  -2 -13    4.63    0.62
   1  -2 -13    5.16    0.69
  -1   2  13    6.43    0.74
  -1   2  13    5.58    0.69
  -1   2  13    5.42    0.72
   0  -2 -13    3.22    0.54
   0  -2 -13    3.79    0.60
   0   2  13    3.38    0.58
   0   2  13    2.87    0.58
   0   2  13    2.42    0.46
  -1  -2 -13   12.82    0.91
  -1  -2 -13   10.68    0.82
   1   2  13   11.94    0.91
   1   2  13   11.61    0.94
   1   2  13   10.96    0.90
  -2  -2 -13   16.54    1.04
  -2  -2 -13   14.49    1.04
   2   2  13   16.02    1.03
   2   2  13   18.34    1.12
   2   2  13   16.25    1.11
  -3  -2 -13    2.22    0.46
  -3  -2 -13    3.32    0.60
   3   2  13    3.58    0.63
   3   2  13    2.77    0.54
   3   2  13    3.23    0.57
  -4  -2 -13    6.10    0.79
  -4  -2 -13    7.60    0.77
   4   2  13    6.11    0.70
   4   2  13    5.80    0.80
   4   2  13    7.93    0.87
   4   2  13    8.99    0.88
  -5  -2 -13    4.71    0.69
   5   2  13    5.91    0.83
   5   2  13    4.97    0.72
   5   2  13    5.55    0.69
   5   2  13    4.81    0.70
  -6  -2 -13   -0.35    0.34
   6   2  13    0.50    0.46
   6   2  13    0.10    0.30
   6   2  13    0.05    0.31
  -7  -2 -13   -0.12    0.41
  -7  -2 -13   -0.15    0.27
   7   2  13    0.23    0.41
   7   2  13    0.42    0.38
   7   2  13   -0.02    0.39
  -8  -2 -13    2.64    0.63
  -8  -2 -13    2.49    0.64
   8   2  13    1.98    0.57
   8   2  13    1.59    0.55
   8   2  13    3.15    0.72
  -9  -2 -13    0.85    0.46
  -9  -2 -13    1.14    0.51
   9   2  13    0.12    0.38
   9   2  13    0.50    0.41
   9   2  13    1.65    0.56
  10  -2 -12    0.60    0.47
  10  -2 -12    0.29    0.41
 -10   2  12    0.09    0.39
 -10   2  12    0.17    0.49
   9  -2 -12    1.92    0.53
   9  -2 -12    3.26    0.67
  -9   2  12    3.55    0.70
  -9   2  12    3.34    0.65
   8  -2 -12    1.25    0.47
   8  -2 -12    1.47    0.47
  -8   2  12    1.57    0.53
  -8   2  12    0.89    0.47
   7  -2 -12    2.31    0.51
   7  -2 -12    3.90    0.69
  -7   2  12    1.96    0.55
  -7   2  12    2.63    0.54
   6  -2 -12    1.59    0.42
   6  -2 -12    1.31    0.45
  -6   2  12    1.66    0.49
  -6   2  12    1.72    0.49
   5  -2 -12   10.54    1.00
   5  -2 -12   10.55    0.77
  -5   2  12    9.20    0.88
  -5   2  12   10.76    0.84
   4  -2 -12    3.20    0.59
   4  -2 -12    2.23    0.40
   4  -2 -12    3.04    0.46
  -4   2  12    2.74    0.46
  -4   2  12    2.15    0.50
  -4   2  12    2.33    0.53
   3  -2 -12    3.26    0.48
   3  -2 -12    3.14    0.56
   3  -2 -12    3.24    0.43
  -3   2  12    2.95    0.54
  -3   2  12    3.54    0.53
  -3   2  12    3.11    0.49
   2  -2 -12    0.31    0.22
   2  -2 -12    0.36    0.27
   2  -2 -12    0.28    0.30
  -2   2  12    0.02    0.30
  -2   2  12   -0.35    0.28
  -2   2  12    0.42    0.23
  -2   2  12   -0.15    0.26
   1  -2 -12    0.68    0.31
   1  -2 -12    1.32    0.36
  -1   2  12    0.57    0.35
  -1   2  12    1.05    0.30
  -1   2  12    1.28    0.37
  -1   2  12    1.29    0.36
   0  -2 -12   11.48    0.83
   0  -2 -12   12.13    0.87
   0   2  12   11.74    0.85
   0   2  12   12.62    0.74
   0   2  12   11.75    0.87
   0   2  12   12.71    0.88
  -1  -2 -12    6.79    0.73
  -1  -2 -12    8.33    0.80
   1   2  12    8.89    0.62
   1   2  12    8.63    0.85
   1   2  12    7.44    0.79
   1   2  12    8.94    0.83
  -2  -2 -12   28.81    1.51
  -2  -2 -12   31.47    1.49
   2   2  12   29.86    1.54
   2   2  12   31.46    1.58
   2   2  12   31.72    1.38
   2   2  12   31.92    1.53
  -3  -2 -12    0.59    0.32
  -3  -2 -12    0.69    0.30
   3   2  12    0.64    0.31
   3   2  12    1.05    0.41
   3   2  12    1.10    0.39
   3   2  12    0.92    0.32
  -4  -2 -12    0.41    0.35
  -4  -2 -12    0.22    0.25
   4   2  12    0.46    0.37
   4   2  12    0.12    0.30
   4   2  12    0.45    0.30
   4   2  12    0.36    0.28
  -5  -2 -12    1.30    0.38
  -5  -2 -12    0.85    0.38
   5   2  12    0.85    0.41
   5   2  12    1.06    0.42
   5   2  12    1.01    0.38
   5   2  12    1.52    0.41
  -6  -2 -12   10.50    1.01
   6   2  12   10.42    1.01
   6   2  12   11.12    1.01
   6   2  12    8.89    0.87
  -7  -2 -12    7.74    0.91
  -7  -2 -12    5.84    0.81
   7   2  12    6.54    0.86
   7   2  12    5.82    0.72
   7   2  12    8.09    0.87
  -8  -2 -12    5.41    0.79
  -8  -2 -12    5.99    0.86
   8   2  12    6.34    0.91
   8   2  12    5.85    0.77
   8   2  12    5.20    0.74
  -9  -2 -12    1.34    0.49
  -9  -2 -12    1.44    0.47
   9   2  12    1.12    0.49
   9   2  12    1.55    0.55
   9   2  12    1.68    0.57
 -10  -2 -12   -0.18    0.44
 -10  -2 -12   -0.15    0.49
  10   2  12    0.44    0.45
  10   2  12    0.77    0.49
  10   2  12    0.32    0.50
  11  -2 -11    5.80    0.85
  11  -2 -11    4.35    0.81
 -11   2  11    4.55    0.81
  10  -2 -11    1.86    0.55
  10  -2 -11    2.58    0.57
 -10   2  11    2.46    0.64
 -10   2  11    2.92    0.61
   9  -2 -11    1.95    0.56
   9  -2 -11    2.30    0.57
  -9   2  11    0.56    0.47
  -9   2  11    1.65    0.49
   8  -2 -11    3.04    0.57
   8  -2 -11    2.41    0.57
  -8   2  11    4.85    0.74
  -8   2  11    2.61    0.55
   7  -2 -11   -0.14    0.30
   7  -2 -11    0.91    0.42
  -7   2  11    0.97    0.43
  -7   2  11    0.66    0.38
  -7   2  11    0.58    0.35
   6  -2 -11    8.60    0.79
   6  -2 -11    6.36    0.77
  -6   2  11    5.86    0.71
  -6   2  11    5.62    0.61
  -6   2  11    7.14    0.77
   5  -2 -11    1.65    0.38
   5  -2 -11    0.70    0.36
  -5   2  11    1.23    0.33
  -5   2  11    1.20    0.31
  -5   2  11    1.34    0.42
  -5   2  11    0.99    0.39
   4  -2 -11    2.52    0.50
   4  -2 -11    2.07    0.39
  -4   2  11    3.58    0.54
  -4   2  11    2.89    0.40
  -4   2  11    2.35    0.40
  -4   2  11    2.49    0.48
   3  -2 -11    4.80    0.61
   3  -2 -11    4.31    0.48
  -3   2  11    5.39    0.64
  -3   2  11    5.41    0.51
  -3   2  11    6.00    0.61
  -3   2  11    5.02    0.59
   2  -2 -11    5.96    0.59
   2  -2 -11    6.24    0.71
   2  -2 -11    5.93    0.55
  -2   2  11    5.88    0.50
  -2   2  11    6.63    0.68
  -2   2  11    8.05    0.75
  -2   2  11    5.93    0.62
   1  -2 -11    9.78    0.71
   1  -2 -11   10.88    0.59
   1  -2 -11    9.26    0.74
  -1   2  11   10.98    0.75
  -1   2  11   10.83    0.74
  -1   2  11    9.61    0.62
  -1   2  11    8.49    0.70
   0  -2 -11   14.60    0.90
   0  -2 -11   14.72    0.92
   0  -2 -11   15.62    0.72
   0   2  11   14.74    0.92
   0   2  11   12.78    0.92
   0   2  11   16.28    0.95
   0   2  11   15.85    0.81
  -1  -2 -11    9.05    0.72
  -1  -2 -11    9.56    0.72
   1   2  11    9.97    0.76
   1   2  11   10.23    0.78
   1   2  11    9.18    0.73
   1   2  11   10.55    0.65
  -2  -2 -11    7.50    0.73
  -2  -2 -11    7.05    0.69
   2   2  11    6.93    0.71
   2   2  11    6.78    0.56
   2   2  11    8.29    0.68
   2   2  11    6.79    0.70
  -3  -2 -11    2.75    0.44
  -3  -2 -11    2.95    0.52
   3   2  11    1.92    0.46
   3   2  11    2.58    0.47
   3   2  11    2.14    0.39
   3   2  11    3.65    0.57
  -4  -2 -11   -0.16    0.22
  -4  -2 -11   -0.37    0.25
   4   2  11    0.11    0.27
   4   2  11   -0.01    0.30
   4   2  11   -0.01    0.21
   4   2  11   -0.09    0.29
  -5  -2 -11   21.89    1.11
  -5  -2 -11   21.89    1.25
   5   2  11   18.96    1.17
   5   2  11   21.00    1.15
   5   2  11   22.87    1.28
   5   2  11   21.83    1.28
  -6  -2 -11   12.64    0.98
   6   2  11   13.64    0.92
   6   2  11   14.28    1.04
   6   2  11   13.18    0.96
  -7  -2 -11    0.70    0.38
  -7  -2 -11    0.34    0.38
   7   2  11   -0.19    0.24
   7   2  11    0.46    0.36
   7   2  11   -0.38    0.30
  -8  -2 -11    1.28    0.51
  -8  -2 -11    2.27    0.50
   8   2  11    2.88    0.59
   8   2  11    1.55    0.47
   8   2  11    2.71    0.60
  -9  -2 -11    8.78    0.96
  -9  -2 -11    6.73    0.87
   9   2  11    8.57    0.99
   9   2  11    7.26    0.89
   9   2  11    8.15    0.91
 -10  -2 -11    0.70    0.47
 -10  -2 -11    0.41    0.43
  10   2  11    0.34    0.49
  10   2  11   -0.28    0.39
  10   2  11    0.19    0.47
 -11  -2 -11    1.06    0.49
 -11  -2 -11    1.37    0.62
 -11  -2 -11    1.92    0.61
  11   2  11    1.43    0.55
  11   2  11    1.19    0.56
  11  -2 -10    8.45    0.99
  11  -2 -10    7.15    0.94
 -11   2  10    6.03    0.84
 -11   2  10    5.64    0.86
 -11   2  10    7.26    0.89
  10  -2 -10    1.95    0.57
  10  -2 -10    2.30    0.52
 -10   2  10    1.96    0.50
 -10   2  10    3.12    0.63
 -10   2  10    1.48    0.49
   9  -2 -10    0.36    0.38
   9  -2 -10    0.18    0.38
  -9   2  10    0.69    0.39
  -9   2  10    0.07    0.38
  -9   2  10    0.27    0.32
   8  -2 -10   10.99    1.04
   8  -2 -10   12.10    0.93
  -8   2  10   10.55    1.00
  -8   2  10   11.91    0.85
  -8   2  10   11.85    0.90
   7  -2 -10    6.69    0.80
   7  -2 -10    7.36    0.77
  -7   2  10    6.80    0.77
  -7   2  10    6.20    0.66
  -7   2  10    7.20    0.77
   6  -2 -10    0.36    0.30
   6  -2 -10    0.27    0.30
  -6   2  10    0.37    0.30
  -6   2  10    0.61    0.31
  -6   2  10    0.33    0.29
   5  -2 -10   10.79    0.85
   5  -2 -10   12.74    0.80
  -5   2  10   12.01    0.73
  -5   2  10   12.53    0.87
  -5   2  10   12.25    0.70
  -5   2  10    9.84    0.79
   4  -2 -10    2.23    0.39
   4  -2 -10    2.17    0.46
  -4   2  10    2.25    0.40
  -4   2  10    2.02    0.42
  -4   2  10    1.69    0.32
  -4   2  10    2.62    0.39
   3  -2 -10    4.63    0.58
   3  -2 -10    3.91    0.45
  -3   2  10    3.65    0.51
  -3   2  10    4.89    0.55
  -3   2  10    4.72    0.49
  -3   2  10    4.89    0.47
   2  -2 -10   44.63    1.73
   2  -2 -10   43.45    1.90
  -2   2  10   44.38    1.89
  -2   2  10   46.13    1.89
  -2   2  10   44.75    1.74
  -2   2  10   47.59    1.84
   1  -2 -10    1.60    0.35
   1  -2 -10    2.06    0.29
   1  -2 -10    2.58    0.44
  -1   2  10    1.79    0.28
  -1   2  10    1.83    0.34
  -1   2  10    1.55    0.37
  -1   2  10    2.02    0.43
   0  -2 -10    5.92    0.39
   0  -2 -10    4.54    0.54
   0  -2 -10    6.42    0.60
   0   2  10    5.14    0.55
   0   2  10    5.57    0.61
   0   2  10    5.70    0.57
   0   2  10    5.88    0.46
  -1  -2 -10   11.87    0.56
  -1  -2 -10   12.46    0.77
  -1  -2 -10   12.14    0.77
   1   2  10   11.33    0.79
   1   2  10    9.77    0.72
   1   2  10   11.59    0.66
   1   2  10   10.92    0.78
  -2  -2 -10   -0.02    0.19
  -2  -2 -10    0.00    0.22
   2   2  10    0.25    0.27
   2   2  10    0.25    0.21
   2   2  10    0.57    0.26
   2   2  10    0.22    0.26
  -3  -2 -10    8.86    0.68
  -3  -2 -10    9.75    0.66
   3   2  10    9.76    0.66
   3   2  10    9.51    0.72
   3   2  10    9.96    0.72
   3   2  10    9.69    0.72
  -4  -2 -10    1.73    0.35
  -4  -2 -10    1.49    0.35
   4   2  10    2.12    0.42
   4   2  10    2.03    0.40
   4   2  10    1.58    0.35
   4   2  10    1.51    0.37
  -5  -2 -10    6.60    0.61
  -5  -2 -10    6.71    0.72
   5   2  10    7.71    0.80
   5   2  10    8.42    0.66
   5   2  10    6.44    0.72
   5   2  10    6.79    0.70
  -6  -2 -10   -0.09    0.30
  -6  -2 -10    0.02    0.21
   6   2  10    0.21    0.30
   6   2  10    0.55    0.29
   6   2  10    0.32    0.25
  -7  -2 -10   11.49    0.87
  -7  -2 -10   11.98    0.91
   7   2  10   12.26    0.90
   7   2  10   14.06    0.97
   7   2  10   12.92    0.95
  -8  -2 -10    4.45    0.68
  -8  -2 -10    5.85    0.74
   8   2  10    5.81    0.75
   8   2  10    5.28    0.72
   8   2  10    5.44    0.72
  -9  -2 -10    1.29    0.44
  -9  -2 -10    1.63    0.53
   9   2  10    1.38    0.49
   9   2  10    0.67    0.44
   9   2  10    1.37    0.51
 -10  -2 -10    5.64    0.76
 -10  -2 -10    5.68    0.78
 -10  -2 -10    5.97    0.81
  10   2  10    7.54    0.93
  10   2  10    6.13    0.81
  10   2  10    6.39    0.83
 -11  -2 -10    1.70    0.52
 -11  -2 -10    1.89    0.56
 -11  -2 -10    1.50    0.60
  11   2  10    1.72    0.60
  11   2  10    1.56    0.60
  12  -2  -9    0.27    0.40
  12  -2  -9   -0.49    0.45
 -12   2   9   -0.59    0.39
 -12   2   9    0.28    0.43
  11  -2  -9    1.74    0.55
  11  -2  -9    1.16    0.44
 -11   2   9    1.12    0.47
 -11   2   9    0.74    0.46
 -11   2   9    0.12    0.37
  10  -2  -9    0.97    0.46
  10  -2  -9    0.32    0.39
 -10   2   9    1.30    0.44
 -10   2   9    1.49    0.48
 -10   2   9    0.85    0.45
   9  -2  -9    1.28    0.43
   9  -2  -9    1.31    0.44
  -9   2   9    1.29    0.45
  -9   2   9    1.33    0.42
  -9   2   9    1.04    0.44
   8  -2  -9   26.39    1.41
   8  -2  -9   21.06    1.26
  -8   2   9   24.62    1.28
  -8   2   9   24.79    1.32
  -8   2   9   25.77    1.39
   7  -2  -9    5.35    0.66
   7  -2  -9    4.72    0.66
  -7   2   9    4.58    0.61
  -7   2   9    6.07    0.71
  -7   2   9    4.96    0.57
   6  -2  -9    5.47    0.62
   6  -2  -9    4.95    0.63
  -6   2   9    6.91    0.68
  -6   2   9    6.33    0.61
  -6   2   9    5.81    0.66
   5  -2  -9   10.66    0.71
   5  -2  -9    8.95    0.73
  -5   2   9   10.55    0.60
  -5   2   9    8.89    0.62
  -5   2   9    8.58    0.70
  -5   2   9    9.30    0.70
   4  -2  -9    2.92    0.48
   4  -2  -9    2.51    0.39
  -4   2   9    1.73    0.38
  -4   2   9    3.24    0.38
  -4   2   9    2.84    0.37
  -4   2   9    3.09    0.45
   3  -2  -9   79.63    3.03
   3  -2  -9   79.58    2.88
  -3   2   9   82.33    2.89
  -3   2   9   83.10    3.00
  -3   2   9   80.86    2.86
  -3   2   9   81.87    3.00
   2  -2  -9   26.31    1.10
   2  -2  -9   24.05    1.21
  -2   2   9   27.39    1.18
  -2   2   9   27.25    1.11
  -2   2   9   24.23    1.19
  -2   2   9   25.63    1.22
   1  -2  -9   -0.03    0.19
   1  -2  -9    0.20    0.15
  -1   2   9    0.14    0.14
  -1   2   9    0.02    0.21
  -1   2   9   -0.10    0.19
  -1   2   9    0.09    0.19
   0  -2  -9    1.99    0.33
   0  -2  -9    2.50    0.41
   0  -2  -9    1.79    0.24
   0   2   9    1.69    0.32
   0   2   9    2.39    0.32
   0   2   9    2.50    0.40
   0   2   9    2.50    0.37
  -1  -2  -9    3.82    0.47
  -1  -2  -9    3.42    0.44
  -1  -2  -9    3.31    0.27
   1   2   9    3.72    0.46
   1   2   9    3.65    0.39
   1   2   9    3.23    0.42
   1   2   9    3.30    0.46
  -2  -2  -9    0.96    0.28
  -2  -2  -9    1.02    0.28
  -2  -2  -9    1.15    0.16
   2   2   9    1.06    0.27
   2   2   9    1.10    0.30
   2   2   9    1.23    0.26
   2   2   9    0.99    0.31
  -3  -2  -9   39.04    1.68
  -3  -2  -9   39.36    1.39
  -3  -2  -9   39.49    1.60
   3   2   9   41.25    1.68
   3   2   9   37.79    1.67
   3   2   9   38.70    1.71
   3   2   9   39.04    1.60
  -4  -2  -9   -0.18    0.21
  -4  -2  -9    0.18    0.20
   4   2   9   -0.15    0.22
   4   2   9   -0.02    0.19
   4   2   9    0.12    0.20
   4   2   9    0.24    0.22
  -5  -2  -9   -0.14    0.15
  -5  -2  -9    0.24    0.28
   5   2   9    0.22    0.25
   5   2   9   -0.11    0.25
   5   2   9    0.36    0.25
   5   2   9   -0.30    0.20
  -6  -2  -9    0.40    0.22
  -6  -2  -9    0.01    0.25
  -6  -2  -9   -0.01    0.27
   6   2   9    0.33    0.23
   6   2   9   -0.02    0.24
   6   2   9    0.48    0.34
  -7  -2  -9    4.00    0.61
  -7  -2  -9    3.05    0.51
   7   2   9    2.77    0.50
   7   2   9    3.43    0.56
   7   2   9    3.49    0.57
  -8  -2  -9    3.31    0.61
  -8  -2  -9    4.97    0.67
   8   2   9    3.09    0.59
   8   2   9    3.83    0.60
   8   2   9    3.49    0.60
  -9  -2  -9    0.05    0.34
  -9  -2  -9   -0.18    0.34
   9   2   9    0.03    0.31
   9   2   9   -0.05    0.37
   9   2   9   -0.12    0.31
 -10  -2  -9    3.53    0.68
 -10  -2  -9    2.62    0.59
 -10  -2  -9    3.51    0.62
  10   2   9    3.19    0.66
  10   2   9    4.17    0.70
 -11  -2  -9    2.76    0.63
 -11  -2  -9    1.05    0.41
 -11  -2  -9    1.48    0.50
  11   2   9    2.52    0.66
  11   2   9    0.98    0.43
 -12  -2  -9    8.64    1.10
 -12  -2  -9    9.07    1.02
  12   2   9    8.65    1.09
  12   2   9   10.01    1.09
  12  -2  -8   -0.06    0.32
  12  -2  -8    0.11    0.45
 -12   2   8   -0.25    0.40
 -12   2   8    0.00    0.44
  11  -2  -8   -0.15    0.34
  11  -2  -8   -0.33    0.37
 -11   2   8    0.34    0.42
 -11   2   8    0.39    0.42
 -11   2   8    0.26    0.34
  10  -2  -8    2.52    0.53
  10  -2  -8    3.95    0.65
 -10   2   8    2.33    0.50
 -10   2   8    3.19    0.57
 -10   2   8    2.57    0.56
   9  -2  -8    0.82    0.39
   9  -2  -8    1.18    0.43
  -9   2   8    1.37    0.40
  -9   2   8    0.92    0.44
  -9   2   8    1.27    0.46
   8  -2  -8    5.34    0.67
   8  -2  -8    6.11    0.72
  -8   2   8    6.33    0.73
  -8   2   8    6.61    0.72
  -8   2   8    6.19    0.65
   7  -2  -8    2.17    0.45
   7  -2  -8    2.35    0.47
  -7   2   8    3.04    0.48
  -7   2   8    1.65    0.43
  -7   2   8    1.84    0.36
   6  -2  -8    2.23    0.43
   6  -2  -8    1.95    0.36
  -6   2   8    2.38    0.42
  -6   2   8    1.77    0.41
  -6   2   8    1.71    0.34
   5  -2  -8    0.58    0.26
   5  -2  -8    0.28    0.28
  -5   2   8    0.49    0.22
  -5   2   8    0.11    0.24
  -5   2   8    0.53    0.28
  -5   2   8    0.54    0.19
   4  -2  -8    0.00    0.18
   4  -2  -8    0.01    0.16
  -4   2   8    0.17    0.21
  -4   2   8   -0.09    0.20
  -4   2   8   -0.03    0.16
   3  -2  -8   40.73    1.62
   3  -2  -8   41.23    1.74
  -3   2   8   41.66    1.70
  -3   2   8   42.17    1.60
  -3   2   8   43.77    1.61
  -3   2   8   40.74    1.70
   2  -2  -8    1.48    0.30
   2  -2  -8    1.00    0.22
  -2   2   8    1.61    0.31
  -2   2   8    1.69    0.29
  -2   2   8    1.03    0.22
  -2   2   8    1.43    0.29
   1  -2  -8    0.09    0.14
   1  -2  -8    0.16    0.21
  -1   2   8    0.05    0.14
  -1   2   8   -0.01    0.13
  -1   2   8    0.19    0.19
  -1   2   8    0.14    0.18
   0  -2  -8   10.17    0.49
   0  -2  -8   10.29    0.62
   0  -2  -8    9.28    0.62
   0   2   8   10.19    0.56
   0   2   8   10.56    0.64
   0   2   8    8.96    0.60
   0   2   8   10.49    0.62
  -1  -2  -8    2.24    0.34
  -1  -2  -8    2.97    0.39
  -1  -2  -8    3.16    0.23
   1   2   8    2.70    0.38
   1   2   8    2.51    0.38
   1   2   8    2.85    0.40
   1   2   8    3.09    0.35
  -2  -2  -8   46.23    1.52
  -2  -2  -8   46.03    1.79
  -2  -2  -8   43.91    1.72
   2   2   8   45.32    1.80
   2   2   8   44.47    1.76
   2   2   8   42.76    1.68
   2   2   8   40.34    1.76
  -3  -2  -8   48.27    1.85
  -3  -2  -8   48.69    1.94
   3   2   8   47.73    1.94
   3   2   8   49.82    1.98
   3   2   8   48.37    1.87
   3   2   8   50.26    1.93
  -4  -2  -8    0.47    0.26
  -4  -2  -8    0.35    0.12
  -4  -2  -8    0.41    0.20
   4   2   8    0.39    0.21
   4   2   8    0.21    0.24
   4   2   8    0.25    0.24
   4   2   8    0.08    0.24
  -5  -2  -8    0.07    0.16
  -5  -2  -8    0.31    0.26
   5   2   8    0.17    0.24
   5   2   8    0.71    0.31
   5   2   8    0.44    0.26
   5   2   8    0.13    0.25
  -6  -2  -8   14.48    0.75
  -6  -2  -8   14.61    0.92
  -6  -2  -8   15.24    0.89
   6   2   8   14.73    0.88
   6   2   8   15.27    0.95
   6   2   8   14.20    0.87
  -7  -2  -8    0.12    0.26
  -7  -2  -8    0.29    0.27
   7   2   8    0.22    0.30
   7   2   8    0.78    0.29
   7   2   8    0.08    0.29
  -8  -2  -8   14.20    0.95
  -8  -2  -8   14.79    0.98
   8   2   8   13.19    0.96
   8   2   8   13.66    1.00
   8   2   8   16.22    1.03
  -9  -2  -8    0.05    0.28
  -9  -2  -8    0.34    0.32
  -9  -2  -8   -0.20    0.27
   9   2   8   -0.04    0.31
   9   2   8   -0.39    0.31
   9   2   8   -0.18    0.32
 -10  -2  -8    0.51    0.34
 -10  -2  -8    1.21    0.44
 -10  -2  -8    0.47    0.37
  10   2   8    0.33    0.38
  10   2   8    0.55    0.39
 -11  -2  -8    0.61    0.41
 -11  -2  -8    1.13    0.45
 -11  -2  -8    0.78    0.49
  11   2   8    0.28    0.44
  11   2   8    0.55    0.42
 -12  -2  -8   -0.17    0.43
 -12  -2  -8    1.16    0.51
  12   2   8    0.35    0.48
  12   2   8   -0.11    0.41
  13  -2  -7    0.84    0.50
 -13   2   7    0.46    0.50
 -13   2   7    1.42    0.62
  12  -2  -7    0.15    0.30
  12  -2  -7    0.09    0.36
 -12   2   7   -0.14    0.42
 -12   2   7    0.12    0.42
  11  -2  -7   17.18    1.14
  11  -2  -7   17.31    1.20
 -11   2   7   17.80    1.15
 -11   2   7   16.26    1.21
 -11   2   7   18.60    1.21
  10  -2  -7    0.13    0.30
  10  -2  -7    0.84    0.41
 -10   2   7    0.14    0.35
 -10   2   7    0.10    0.33
 -10   2   7    0.07    0.39
   9  -2  -7   11.03    0.85
   9  -2  -7   11.24    0.83
  -9   2   7    9.68    0.80
  -9   2   7   11.71    0.84
  -9   2   7   10.05    0.94
   8  -2  -7   28.50    1.41
   8  -2  -7   26.56    1.39
  -8   2   7   28.07    1.36
  -8   2   7   26.98    1.35
  -8   2   7   27.19    1.39
   7  -2  -7    6.15    0.66
   7  -2  -7    5.54    0.62
  -7   2   7    6.15    0.65
  -7   2   7    6.20    0.62
  -7   2   7    5.17    0.58
   6  -2  -7    5.91    0.62
   6  -2  -7    5.82    0.60
  -6   2   7    6.45    0.52
  -6   2   7    5.94    0.59
  -6   2   7    6.49    0.40
  -6   2   7    5.58    0.60
   5  -2  -7   13.69    0.84
   5  -2  -7   14.44    0.83
  -5   2   7   16.23    0.70
  -5   2   7   16.61    0.89
  -5   2   7   14.72    0.79
  -5   2   7   15.96    0.85
   4  -2  -7    4.75    0.53
   4  -2  -7    4.15    0.44
  -4   2   7    3.58    0.45
  -4   2   7    4.42    0.34
  -4   2   7    4.79    0.45
  -4   2   7    4.27    0.46
   3  -2  -7    1.30    0.25
   3  -2  -7    0.77    0.25
  -3   2   7    1.84    0.30
  -3   2   7    1.60    0.25
  -3   2   7    1.88    0.26
  -3   2   7    1.45    0.29
   2  -2  -7    5.43    0.53
   2  -2  -7    5.54    0.38
  -2   2   7    5.17    0.39
  -2   2   7    5.91    0.46
  -2   2   7    5.89    0.43
  -2   2   7    4.78    0.38
   1  -2  -7    9.14    0.48
   1  -2  -7    8.68    0.58
  -1   2   7    9.21    0.57
  -1   2   7    9.53    0.58
  -1   2   7    9.76    0.51
  -1   2   7    8.58    0.53
   0  -2  -7   13.57    0.58
   0  -2  -7   12.73    0.69
   0  -2  -7   12.29    0.68
   0   2   7   14.11    0.72
   0   2   7   13.93    0.65
   0   2   7   14.01    0.72
   0   2   7   14.37    0.73
  -1  -2  -7   15.00    0.74
  -1  -2  -7   15.01    0.58
  -1  -2  -7   16.00    0.78
   1   2   7   14.66    0.74
   1   2   7   13.68    0.75
   1   2   7   13.95    0.69
   1   2   7   13.63    0.74
  -2  -2  -7   57.95    1.88
  -2  -2  -7   58.19    2.13
  -2  -2  -7   56.18    2.06
   2   2   7   56.06    2.05
   2   2   7   56.29    2.13
   2   2   7   55.13    2.13
   2   2   7   57.03    2.11
  -3  -2  -7    0.24    0.21
  -3  -2  -7    0.29    0.10
  -3  -2  -7    0.44    0.17
   3   2   7    0.19    0.20
   3   2   7    0.23    0.20
   3   2   7    0.17    0.20
   3   2   7    0.31    0.18
  -4  -2  -7   -0.11    0.18
  -4  -2  -7    0.05    0.14
  -4  -2  -7    0.00    0.09
   4   2   7   -0.02    0.20
   4   2   7   -0.11    0.16
   4   2   7    0.38    0.22
   4   2   7    0.08    0.21
  -5  -2  -7    0.60    0.27
  -5  -2  -7    0.83    0.26
  -5  -2  -7    0.36    0.13
  -5  -2  -7    0.56    0.18
   5   2   7    0.67    0.16
   5   2   7    0.56    0.24
   5   2   7    0.94    0.28
   5   2   7    0.62    0.22
  -6  -2  -7    5.44    0.60
  -6  -2  -7    6.33    0.43
  -6  -2  -7    6.00    0.61
   6   2   7    5.76    0.61
   6   2   7    5.55    0.60
   6   2   7    6.29    0.40
   6   2   7    6.12    0.62
  -7  -2  -7    0.08    0.27
  -7  -2  -7    0.34    0.26
   7   2   7    0.17    0.31
   7   2   7    0.07    0.25
   7   2   7    0.10    0.16
   7   2   7    0.19    0.25
  -8  -2  -7   35.68    1.60
  -8  -2  -7   33.23    1.64
   8   2   7   34.99    1.66
   8   2   7   34.17    1.66
   8   2   7   34.29    1.63
  -9  -2  -7    0.55    0.35
  -9  -2  -7    0.30    0.33
  -9  -2  -7    0.14    0.27
   9   2   7    0.77    0.37
   9   2   7    0.51    0.38
 -10  -2  -7   -0.33    0.22
 -10  -2  -7    0.04    0.29
 -10  -2  -7    0.47    0.37
  10   2   7    0.35    0.33
  10   2   7    0.43    0.31
 -11  -2  -7    0.00    0.29
 -11  -2  -7    0.06    0.32
 -11  -2  -7   -0.30    0.24
  11   2   7   -0.22    0.40
  11   2   7    0.27    0.31
 -12  -2  -7    0.60    0.47
 -12  -2  -7    0.56    0.46
  12   2   7    0.96    0.48
  12   2   7    0.74    0.50
 -13  -2  -7    0.56    0.54
 -13  -2  -7    0.65    0.57
  13   2   7    0.07    0.50
  13   2   7    0.72    0.58
  13  -2  -6    0.42    0.46
 -13   2   6    1.21    0.55
 -13   2   6    0.55    0.48
  12  -2  -6    1.04    0.40
 -12   2   6    0.71    0.49
 -12   2   6    0.66    0.48
 -12   2   6    1.45    0.49
  11  -2  -6    0.87    0.38
  11  -2  -6    0.46    0.39
 -11   2   6    0.48    0.35
 -11   2   6    0.98    0.45
 -11   2   6    1.02    0.40
  10  -2  -6    2.98    0.56
  10  -2  -6    2.77    0.51
 -10   2   6    3.31    0.57
 -10   2   6    3.25    0.57
 -10   2   6    1.80    0.51
   9  -2  -6    5.70    0.66
   9  -2  -6    4.50    0.62
  -9   2   6    5.11    0.64
  -9   2   6    4.66    0.65
  -9   2   6    4.97    0.61
   8  -2  -6    1.70    0.40
  -8   2   6    1.64    0.40
  -8   2   6    1.45    0.39
  -8   2   6    1.10    0.38
   7  -2  -6   -0.03    0.21
   7  -2  -6    0.14    0.25
  -7   2   6   -0.04    0.20
  -7   2   6    0.03    0.21
  -7   2   6    0.08    0.20
   6  -2  -6    2.82    0.40
   6  -2  -6    2.22    0.36
  -6   2   6    2.51    0.24
  -6   2   6    2.42    0.38
  -6   2   6    2.56    0.42
  -6   2   6    2.33    0.38
   5  -2  -6    5.14    0.49
   5  -2  -6    3.69    0.46
  -5   2   6    3.63    0.31
  -5   2   6    3.19    0.42
  -5   2   6    4.22    0.45
  -5   2   6    4.11    0.43
   4  -2  -6    0.69    0.23
   4  -2  -6    1.38    0.26
  -4   2   6    1.40    0.28
  -4   2   6    1.19    0.23
  -4   2   6    1.15    0.27
  -4   2   6    1.35    0.20
   3  -2  -6   30.24    1.22
   3  -2  -6   30.64    1.29
  -3   2   6   29.73    1.26
  -3   2   6   31.02    1.26
  -3   2   6   31.35    1.16
  -3   2   6   30.50    1.21
   2  -2  -6    2.06    0.25
   2  -2  -6    1.37    0.26
  -2   2   6    1.63    0.24
  -2   2   6    1.38    0.26
  -2   2   6    1.74    0.27
  -2   2   6    1.50    0.23
   1  -2  -6   13.80    0.60
   1  -2  -6   14.63    0.72
  -1   2   6   13.65    0.69
  -1   2   6   14.38    0.64
  -1   2   6   13.54    0.66
  -1   2   6   13.99    0.70
   0  -2  -6   14.68    0.56
   0  -2  -6   12.13    0.64
   0  -2  -6   13.21    0.67
   0   2   6   13.31    0.68
   0   2   6   12.49    0.65
   0   2   6   13.15    0.66
   0   2   6   13.93    0.62
  -1  -2  -6    0.88    0.12
  -1  -2  -6    1.12    0.22
  -1  -2  -6    0.63    0.20
   1   2   6    0.55    0.16
   1   2   6    1.09    0.22
   1   2   6    0.81    0.22
   1   2   6    0.09    0.17
  -2  -2  -6    3.77    0.35
  -2  -2  -6    4.05    0.21
  -2  -2  -6    3.70    0.39
   2   2   6    3.67    0.39
   2   2   6    3.63    0.38
   2   2   6    3.21    0.37
   2   2   6    3.94    0.33
  -3  -2  -6    0.25    0.09
  -3  -2  -6    0.25    0.15
  -3  -2  -6    0.27    0.14
   3   2   6    0.24    0.18
   3   2   6    0.40    0.20
   3   2   6   -0.02    0.15
   3   2   6    0.27    0.17
  -4  -2  -6    1.23    0.17
  -4  -2  -6    1.48    0.28
  -4  -2  -6    1.79    0.24
   4   2   6    1.43    0.28
   4   2   6    0.91    0.23
   4   2   6    1.72    0.19
   4   2   6    1.02    0.26
   4   2   6    2.04    0.35
  -5  -2  -6    1.22    0.28
  -5  -2  -6    1.10    0.28
  -5  -2  -6    1.60    0.23
   5   2   6    1.69    0.22
   5   2   6    1.10    0.28
   5   2   6    1.29    0.28
   5   2   6    1.71    0.32
  -6  -2  -6    0.31    0.24
  -6  -2  -6    0.44    0.25
  -6  -2  -6    0.24    0.15
   6   2   6    0.38    0.16
   6   2   6    0.19    0.24
   6   2   6    0.12    0.17
   6   2   6    0.47    0.25
  -7  -2  -6   21.43    1.13
  -7  -2  -6   24.77    1.23
   7   2   6   22.81    1.20
   7   2   6   24.09    1.21
   7   2   6   25.41    1.03
   7   2   6   22.46    1.20
  -8  -2  -6    0.35    0.28
  -8  -2  -6   -0.13    0.27
  -8  -2  -6    0.01    0.27
   8   2   6    0.29    0.22
   8   2   6    0.11    0.29
   8   2   6    0.01    0.27
  -9  -2  -6    0.32    0.33
  -9  -2  -6    0.17    0.32
  -9  -2  -6    0.12    0.25
   9   2   6    0.15    0.32
   9   2   6   -0.03    0.30
 -10  -2  -6   -0.26    0.30
 -10  -2  -6    0.61    0.40
 -10  -2  -6   -0.15    0.26
  10   2   6    0.55    0.31
  10   2   6    0.23    0.34
 -11  -2  -6    0.88    0.43
 -11  -2  -6    1.16    0.48
  11   2   6    1.71    0.51
  11   2   6    2.08    0.55
 -12  -2  -6    1.12    0.50
 -12  -2  -6    0.47    0.46
  12   2   6    0.13    0.42
  12   2   6    0.17    0.44
 -13  -2  -6   10.14    1.07
 -13  -2  -6    9.20    1.09
  13   2   6    9.32    1.13
  13  -2  -5   -0.17    0.39
 -13   2   5    0.31    0.35
 -13   2   5   -0.72    0.41
  12  -2  -5    9.76    1.03
 -12   2   5   10.11    1.01
 -12   2   5    9.31    1.01
 -12   2   5    9.34    0.93
  11  -2  -5    0.15    0.37
  11  -2  -5    0.21    0.30
 -11   2   5   -0.14    0.35
 -11   2   5    0.37    0.35
 -11   2   5   -0.52    0.33
  10  -2  -5    0.14    0.23
  10  -2  -5    0.53    0.33
 -10   2   5    0.49    0.34
 -10   2   5    0.45    0.31
 -10   2   5    0.62    0.37
   9  -2  -5    1.58    0.42
   9  -2  -5    0.71    0.30
  -9   2   5    1.77    0.37
  -9   2   5    1.80    0.44
  -9   2   5    0.46    0.32
   8  -2  -5   36.25    1.62
   8  -2  -5   34.73    1.58
  -8   2   5   35.42    1.60
  -8   2   5   36.88    1.64
  -8   2   5   35.27    1.56
   7  -2  -5    2.57    0.39
   7  -2  -5    2.52    0.42
  -7   2   5    3.05    0.44
  -7   2   5    4.16    0.51
  -7   2   5    3.37    0.44
   6  -2  -5    7.67    0.58
   6  -2  -5    7.79    0.57
  -6   2   5    7.75    0.55
  -6   2   5    6.05    0.59
  -6   2   5    7.60    0.53
   5  -2  -5   35.70    1.47
   5  -2  -5   37.21    1.50
  -5   2   5   36.03    1.45
  -5   2   5   37.65    1.46
  -5   2   5   34.92    1.48
  -5   2   5   35.15    1.26
   4  -2  -5   23.52    1.03
   4  -2  -5   25.82    1.09
  -4   2   5   24.21    1.02
  -4   2   5   23.54    1.03
  -4   2   5   24.10    1.07
  -4   2   5   24.35    0.90
   3  -2  -5    5.95    0.41
   3  -2  -5    6.30    0.46
  -3   2   5    6.44    0.41
  -3   2   5    7.16    0.37
  -3   2   5    6.22    0.44
  -3   2   5    6.40    0.43
   2  -2  -5    4.08    0.30
   2  -2  -5    4.29    0.40
  -2   2   5    3.62    0.32
  -2   2   5    4.07    0.33
  -2   2   5    3.16    0.34
  -2   2   5    3.67    0.27
   1  -2  -5    1.35    0.18
   1  -2  -5    1.13    0.21
  -1   2   5    1.25    0.20
  -1   2   5    0.98    0.21
  -1   2   5    0.96    0.17
  -1   2   5    0.77    0.20
   0  -2  -5    1.92    0.24
   0  -2  -5    1.67    0.16
   0  -2  -5    2.03    0.25
   0   2   5    1.31    0.22
   0   2   5    1.79    0.25
   0   2   5    1.42    0.20
   0   2   5    2.08    0.27
  -1  -2  -5   12.01    0.57
  -1  -2  -5   11.40    0.58
  -1  -2  -5   11.85    0.44
   1   2   5   10.79    0.58
   1   2   5   11.92    0.58
   1   2   5   11.71    0.56
   1   2   5   11.32    0.58
  -2  -2  -5  114.10    3.55
  -2  -2  -5  111.65    3.68
  -2  -2  -5  113.19    3.76
   2   2   5  107.81    3.75
   2   2   5  110.41    3.74
   2   2   5  111.79    3.72
   2   2   5  112.65    3.77
  -3  -2  -5   62.02    2.14
  -3  -2  -5   64.34    2.26
  -3  -2  -5   63.75    2.05
   3   2   5   62.53    2.26
   3   2   5   62.58    2.23
   3   2   5   60.50    2.23
   3   2   5   63.49    2.06
   3   2   5   61.67    2.25
  -4  -2  -5   23.88    1.07
  -4  -2  -5   23.72    1.05
  -4  -2  -5   25.24    0.94
   4   2   5   22.43    1.05
   4   2   5   24.88    1.06
   4   2   5   24.14    1.07
   4   2   5   24.85    0.90
  -5  -2  -5    1.94    0.32
  -5  -2  -5    1.93    0.22
  -5  -2  -5    2.52    0.35
   5   2   5    1.98    0.23
   5   2   5    2.00    0.33
   5   2   5    1.41    0.29
   5   2   5    1.94    0.33
  -6  -2  -5   10.43    0.52
  -6  -2  -5   10.80    0.66
  -6  -2  -5    9.66    0.66
   6   2   5   10.07    0.67
   6   2   5    9.74    0.54
   6   2   5   10.74    0.53
   6   2   5   10.73    0.68
   6   2   5   10.50    0.69
  -7  -2  -5    2.93    0.31
  -7  -2  -5    2.95    0.45
  -7  -2  -5    3.22    0.43
   7   2   5    3.01    0.42
   7   2   5    3.34    0.32
   7   2   5    2.95    0.45
   7   2   5    2.87    0.35
   7   2   5    3.16    0.47
  -8  -2  -5   17.55    0.93
  -8  -2  -5   16.41    0.98
  -8  -2  -5   15.80    0.95
   8   2   5   16.98    0.86
   8   2   5   17.52    1.03
   8   2   5   15.12    0.93
  -9  -2  -5    1.29    0.42
  -9  -2  -5    0.66    0.36
  -9  -2  -5    0.90    0.31
   9   2   5    1.46    0.38
   9   2   5    1.21    0.32
   9   2   5    1.51    0.42
 -10  -2  -5    2.65    0.53
 -10  -2  -5    2.02    0.41
 -10  -2  -5    1.73    0.47
  10   2   5    1.97    0.48
  10   2   5    1.41    0.34
  10   2   5    2.57    0.55
 -11  -2  -5    0.45    0.40
 -11  -2  -5    1.52    0.46
  11   2   5    0.40    0.42
  11   2   5    0.08    0.37
 -12  -2  -5    4.11    0.73
 -12  -2  -5    4.00    0.71
  12   2   5    3.70    0.70
 -13  -2  -5    1.68    0.53
 -13  -2  -5    2.11    0.59
 -13  -2  -5    0.16    0.55
  13   2   5    2.10    0.64
  13  -2  -4    3.28    0.63
 -13   2   4    4.18    0.80
 -13   2   4    2.82    0.66
  12  -2  -4    0.88    0.42
 -12   2   4    0.61    0.36
 -12   2   4    0.28    0.43
 -12   2   4    0.63    0.39
  11  -2  -4    4.21    0.59
  11  -2  -4    5.45    0.74
 -11   2   4    4.46    0.69
 -11   2   4    3.92    0.66
 -11   2   4    4.69    0.66
  10  -2  -4    3.43    0.58
  10  -2  -4    2.87    0.46
 -10   2   4    2.66    0.54
 -10   2   4    1.72    0.42
 -10   2   4    3.31    0.59
   9  -2  -4   15.65    0.99
   9  -2  -4   14.43    0.92
  -9   2   4   14.70    0.98
  -9   2   4   16.79    0.95
  -9   2   4   17.69    1.02
   8  -2  -4    6.94    0.58
   8  -2  -4    7.29    0.70
  -8   2   4    8.15    0.62
  -8   2   4    8.32    0.66
  -8   2   4    7.81    0.74
   7  -2  -4   43.31    1.70
   7  -2  -4   40.94    1.72
  -7   2   4   42.35    1.67
  -7   2   4   38.70    1.70
  -7   2   4   38.81    1.68
   6  -2  -4    0.08    0.17
   6  -2  -4    0.26    0.20
  -6   2   4    0.62    0.11
  -6   2   4    0.38    0.21
  -6   2   4    0.24    0.21
  -6   2   4    0.27    0.21
   5  -2  -4    5.71    0.45
   5  -2  -4    5.66    0.45
  -5   2   4    5.50    0.42
  -5   2   4    4.99    0.42
  -5   2   4    5.17    0.48
  -5   2   4    5.67    0.27
   4  -2  -4   44.98    1.71
   4  -2  -4   42.70    1.68
  -4   2   4   46.79    1.67
  -4   2   4   45.49    1.68
  -4   2   4   45.88    1.51
  -4   2   4   44.41    1.70
   3  -2  -4  103.00    3.51
   3  -2  -4  102.05    3.46
  -3   2   4  103.25    3.46
  -3   2   4  105.17    3.46
  -3   2   4  104.63    3.35
  -3   2   4  103.98    3.49
   2  -2  -4    2.89    0.30
   2  -2  -4    2.75    0.27
  -2   2   4    2.67    0.27
  -2   2   4    3.06    0.22
  -2   2   4    2.47    0.28
  -2   2   4    2.70    0.26
   1  -2  -4  137.20    4.52
   1  -2  -4  139.59    4.44
  -1   2   4  137.09    4.51
  -1   2   4  137.60    4.46
  -1   2   4  139.78    4.47
  -1   2   4  137.95    4.50
   0  -2  -4    0.07    0.07
   0  -2  -4    0.16    0.10
   0  -2  -4   -0.09    0.08
   0   2   4    0.08    0.09
   0   2   4    0.16    0.12
   0   2   4    0.10    0.11
   0   2   4   -0.20    0.10
  -1  -2  -4  157.02    5.03
  -1  -2  -4  156.03    4.99
  -1  -2  -4  156.54    4.87
   1   2   4  151.51    5.02
   1   2   4  157.78    5.00
   1   2   4  151.26    5.03
   1   2   4  152.93    5.03
  -2  -2  -4   88.95    2.79
  -2  -2  -4   86.53    2.89
  -2  -2  -4   84.87    2.96
   2   2   4   88.22    2.80
   2   2   4   86.28    2.96
   2   2   4   88.03    2.97
   2   2   4   91.36    2.96
   2   2   4   87.72    2.95
  -3  -2  -4   -0.08    0.09
  -3  -2  -4    0.01    0.08
   3   2   4    0.17    0.14
   3   2   4   -0.04    0.07
   3   2   4    0.12    0.15
   3   2   4    0.05    0.11
   3   2   4    0.02    0.10
  -4  -2  -4   18.22    0.84
  -4  -2  -4   18.40    0.87
  -4  -2  -4   18.68    0.72
   4   2   4   17.94    0.85
   4   2   4   18.06    0.83
   4   2   4   19.07    0.73
   4   2   4   18.36    0.86
  -5  -2  -4   18.87    0.92
  -5  -2  -4   19.55    0.90
  -5  -2  -4   19.59    0.76
   5   2   4   19.21    0.91
   5   2   4   19.48    0.92
   5   2   4   19.65    0.76
   5   2   4   18.93    0.93
   5   2   4   19.00    0.80
  -6  -2  -4   -0.03    0.18
  -6  -2  -4    0.32    0.20
  -6  -2  -4    0.21    0.12
   6   2   4    0.16    0.19
   6   2   4    0.18    0.20
   6   2   4    0.28    0.13
   6   2   4    0.09    0.20
   6   2   4    0.19    0.15
  -7  -2  -4   54.33    1.92
  -7  -2  -4   55.94    2.10
  -7  -2  -4   54.15    2.15
  -7  -2  -4   55.37    2.18
   7   2   4   54.69    1.92
   7   2   4   55.58    2.16
   7   2   4   55.60    2.21
   7   2   4   55.78    2.03
  -8  -2  -4   10.16    0.64
  -8  -2  -4    8.93    0.69
  -8  -2  -4    7.94    0.66
   8   2   4    7.88    0.74
   8   2   4    7.89    0.56
   8   2   4    8.51    0.67
  -9  -2  -4    2.11    0.37
  -9  -2  -4    1.60    0.40
  -9  -2  -4    1.43    0.40
   9   2   4    0.84    0.35
   9   2   4    1.37    0.35
   9   2   4    1.04    0.36
 -10  -2  -4    0.34    0.25
 -10  -2  -4    0.24    0.34
 -10  -2  -4    0.92    0.37
  10   2   4    0.57    0.28
  10   2   4    0.15    0.28
  10   2   4    0.15    0.34
 -11  -2  -4    9.30    0.94
 -11  -2  -4    8.23    0.90
  11   2   4    9.88    0.99
  11   2   4   10.04    0.76
  11   2   4    8.01    0.87
 -12  -2  -4    0.56    0.44
 -12  -2  -4    0.22    0.41
  12   2   4    0.73    0.39
 -13  -2  -4    8.69    1.07
 -13  -2  -4    9.31    1.04
 -13  -2  -4    9.25    1.08
  13   2   4   12.70    1.26
  14  -2  -3    3.19    0.69
 -14   2   3    3.88    0.76
 -14   2   3    3.19    0.78
  13  -2  -3    0.48    0.44
 -13   2   3    0.41    0.44
 -13   2   3   -0.70    0.35
  12  -2  -3   10.15    1.02
 -12   2   3   10.78    1.10
 -12   2   3    9.77    1.01
 -12   2   3    9.48    0.93
  11  -2  -3    0.05    0.24
  11  -2  -3    0.25    0.26
  11  -2  -3   -0.18    0.27
 -11   2   3    0.21    0.30
 -11   2   3    0.24    0.37
 -11   2   3   -0.09    0.29
  10  -2  -3    0.60    0.34
  10  -2  -3    0.70    0.32
  10  -2  -3    0.26    0.27
 -10   2   3    0.81    0.30
 -10   2   3    0.46    0.29
 -10   2   3    0.94    0.34
   9  -2  -3    0.32    0.30
   9  -2  -3    0.60    0.29
   9  -2  -3    0.60    0.34
  -9   2   3    0.59    0.26
  -9   2   3    0.89    0.36
  -9   2   3    1.18    0.38
   8  -2  -3   10.89    0.71
   8  -2  -3   11.94    0.77
   8  -2  -3   12.19    0.77
  -8   2   3   11.43    0.78
  -8   2   3   11.07    0.75
  -8   2   3   12.32    0.74
   7  -2  -3   14.02    0.82
   7  -2  -3   13.63    0.76
   7  -2  -3   13.35    0.80
  -7   2   3   14.89    0.61
  -7   2   3   11.71    0.72
  -7   2   3   14.74    0.81
  -7   2   3   14.58    0.83
   6  -2  -3   45.13    1.81
   6  -2  -3   45.13    1.78
   6  -2  -3   46.38    1.82
  -6   2   3   44.67    1.76
  -6   2   3   47.66    1.53
  -6   2   3   48.43    1.84
  -6   2   3   49.22    1.84
   5  -2  -3    4.50    0.36
   5  -2  -3    3.25    0.38
  -5   2   3    3.94    0.41
  -5   2   3    4.58    0.40
  -5   2   3    4.98    0.38
  -5   2   3    4.20    0.21
   4  -2  -3  177.40    5.98
   4  -2  -3  184.57    5.99
  -4   2   3  187.82    5.95
  -4   2   3  185.77    5.78
  -4   2   3  182.20    5.98
  -4   2   3  182.29    5.99
   3  -2  -3   14.08    0.65
   3  -2  -3   14.81    0.64
  -3   2   3   13.68    0.62
  -3   2   3   13.98    0.63
  -3   2   3   14.39    0.52
  -3   2   3   13.91    0.65
   2  -2  -3   34.20    1.22
   2  -2  -3   34.14    1.26
  -2   2   3   33.92    1.25
  -2   2   3   33.54    1.22
  -2   2   3   34.93    1.23
  -2   2   3   33.84    1.15
   1  -2  -3    1.72    0.20
   1  -2  -3    1.26    0.15
  -1   2   3    1.16    0.16
  -1   2   3    1.60    0.20
  -1   2   3    1.35    0.18
  -1   2   3    1.17    0.17
   0  -2  -3   88.30    2.91
   0  -2  -3   88.72    2.92
   0  -2  -3   89.10    2.84
   0   2   3   86.72    2.92
   0   2   3   91.93    2.91
   0   2   3   88.83    2.92
   0   2   3   91.00    2.93
  -1  -2  -3  231.30    7.28
  -1  -2  -3  234.74    7.31
  -1  -2  -3  230.85    7.25
  -1  -2  -3  233.30    7.35
   1   2   3  232.53    7.35
   1   2   3  228.75    7.35
   1   2   3  226.38    7.35
   1   2   3  230.03    7.34
  -2  -2  -3   60.12    2.02
  -2  -2  -3   64.11    2.11
   2   2   3   61.41    2.10
   2   2   3   61.14    2.11
   2   2   3   61.65    1.97
   2   2   3   60.55    2.10
   2   2   3   60.46    2.09
  -3  -2  -3    8.62    0.49
  -3  -2  -3    9.99    0.51
  -3  -2  -3   10.04    0.41
   3   2   3   10.23    0.51
   3   2   3   10.23    0.51
   3   2   3    9.09    0.51
   3   2   3    9.25    0.40
  -4  -2  -3   11.41    0.59
  -4  -2  -3   11.31    0.48
  -4  -2  -3   11.39    0.62
   4   2   3   11.17    0.58
   4   2   3   11.37    0.61
   4   2   3   12.10    0.49
   4   2   3   11.87    0.62
   4   2   3   12.26    0.52
  -5  -2  -3    3.01    0.34
  -5  -2  -3    3.44    0.38
   5   2   3    4.01    0.42
   5   2   3    3.26    0.37
   5   2   3    3.65    0.32
   5   2   3    3.01    0.23
   5   2   3    4.31    0.40
  -6  -2  -3   -0.01    0.16
  -6  -2  -3    0.15    0.19
  -6  -2  -3    0.26    0.17
   6   2   3    0.09    0.11
   6   2   3    0.25    0.15
   6   2   3    0.32    0.20
   6   2   3    0.18    0.19
  -7  -2  -3   11.47    0.66
  -7  -2  -3   11.90    0.73
  -7  -2  -3   10.59    0.72
   7   2   3   12.81    0.57
   7   2   3   12.21    0.77
   7   2   3   11.91    0.74
   7   2   3   12.39    0.67
  -8  -2  -3    0.15    0.19
  -8  -2  -3    0.39    0.27
  -8  -2  -3    0.13    0.18
   8   2   3   -0.02    0.25
   8   2   3    0.25    0.26
   8   2   3    0.24    0.20
  -9  -2  -3    8.41    0.80
  -9  -2  -3    7.74    0.75
  -9  -2  -3    7.60    0.59
   9   2   3    8.22    0.62
   9   2   3    7.47    0.75
   9   2   3    8.10    0.81
 -10  -2  -3    4.73    0.66
 -10  -2  -3    6.23    0.58
 -10  -2  -3    5.09    0.66
  10   2   3    4.91    0.64
  10   2   3    6.49    0.76
  10   2   3    4.84    0.57
 -11  -2  -3    8.36    0.92
 -11  -2  -3    8.60    0.91
  11   2   3    8.17    0.76
  11   2   3    7.24    0.88
 -12  -2  -3    8.11    0.97
 -12  -2  -3    9.45    0.99
 -12  -2  -3   10.64    1.03
  12   2   3    8.55    0.86
  12   2   3   10.86    1.10
 -13  -2  -3    6.44    0.87
 -13  -2  -3    6.32    0.90
 -13  -2  -3    9.25    1.05
  13   2   3    5.76    0.88
  13   2   3    8.04    0.92
 -14  -2  -3   -0.13    0.50
  14  -2  -2    0.34    0.35
 -14   2   2   -0.35    0.42
 -14   2   2   -0.47    0.48
  13  -2  -2    2.25    0.57
  13  -2  -2    2.36    0.53
 -13   2   2    2.62    0.58
 -13   2   2    2.70    0.64
  12  -2  -2    0.58    0.42
  12  -2  -2    0.36    0.37
 -12   2   2    0.11    0.37
 -12   2   2    0.07    0.33
 -12   2   2   -0.40    0.37
  11  -2  -2   13.32    0.99
  11  -2  -2   14.41    1.00
 -11   2   2   13.16    0.98
 -11   2   2   15.08    1.06
 -11   2   2   13.82    0.94
  10  -2  -2   -0.02    0.21
  10  -2  -2   -0.14    0.16
 -10   2   2   -0.23    0.29
 -10   2   2   -0.35    0.26
 -10   2   2    0.33    0.28
   9  -2  -2   15.85    0.88
   9  -2  -2   16.09    0.97
   9  -2  -2   16.72    0.97
  -9   2   2   13.51    0.91
  -9   2   2   15.53    0.92
  -9   2   2   16.14    0.97
   8  -2  -2    1.39    0.34
   8  -2  -2    1.59    0.32
   8  -2  -2    1.09    0.32
  -8   2   2    1.71    0.32
  -8   2   2    1.47    0.36
  -8   2   2    1.80    0.38
   7  -2  -2   25.10    1.14
   7  -2  -2   27.76    1.23
   7  -2  -2   26.61    1.23
  -7   2   2   27.28    1.17
  -7   2   2   26.23    1.23
  -7   2   2   26.92    0.93
  -7   2   2   24.62    1.18
   6  -2  -2    0.53    0.20
   6  -2  -2    0.29    0.20
   6  -2  -2    0.28    0.16
  -6   2   2    0.04    0.14
  -6   2   2    0.45    0.18
  -6   2   2    0.26    0.20
  -6   2   2    0.34    0.08
   5  -2  -2   27.59    1.11
   5  -2  -2   26.29    1.13
   5  -2  -2   26.34    1.13
  -5   2   2   25.49    1.08
  -5   2   2   27.49    1.14
  -5   2   2   28.47    0.92
  -5   2   2   27.86    1.15
   4  -2  -2   -0.04    0.12
   4  -2  -2   -0.11    0.13
   4  -2  -2    0.06    0.11
  -4   2   2   -0.30    0.08
  -4   2   2    0.00    0.05
  -4   2   2    0.06    0.14
  -4   2   2    0.22    0.15
   3  -2  -2    2.65    0.12
   3  -2  -2    2.59    0.25
   3  -2  -2    2.16    0.24
  -3   2   2    2.45    0.26
  -3   2   2    2.81    0.13
  -3   2   2    2.75    0.27
  -3   2   2    2.89    0.25
   2  -2  -2   44.39    1.51
   2  -2  -2   43.99    1.53
   2  -2  -2   45.11    1.41
  -2   2   2   42.97    1.51
  -2   2   2   42.57    1.41
  -2   2   2   43.63    1.48
  -2   2   2   42.79    1.51
   1  -2  -2  281.25    8.78
   1  -2  -2  276.50    8.72
   1  -2  -2  275.18    8.76
  -1   2   2  276.02    8.73
  -1   2   2  280.37    8.75
  -1   2   2  279.42    8.74
  -1   2   2  273.14    8.78
   0  -2  -2   35.11    1.13
   0  -2  -2   35.54    1.19
   0  -2  -2   35.54    1.19
   0   2   2   34.16    1.19
   0   2   2   35.06    1.19
   0   2   2   35.05    1.13
   0   2   2   34.58    1.19
   0   2   2   34.99    1.19
  -1  -2  -2   48.14    1.57
   1   2   2   47.37    1.62
   1   2   2   46.60    1.62
   1   2   2   49.87    1.62
  -2  -2  -2    7.53    0.36
  -2  -2  -2    7.57    0.39
  -2  -2  -2    7.55    0.29
   2   2   2    7.31    0.36
   2   2   2    6.82    0.38
   2   2   2    7.15    0.38
   2   2   2    6.88    0.29
  -3  -2  -2   45.00    1.60
  -3  -2  -2   43.02    1.56
   3   2   2   43.23    1.58
   3   2   2   45.43    1.60
   3   2   2   44.61    1.60
   3   2   2   45.32    1.51
   3   2   2   45.06    1.46
  -4  -2  -2   75.75    2.59
  -4  -2  -2   74.69    2.63
   4   2   2   76.60    2.65
   4   2   2   75.99    2.62
   4   2   2   78.10    2.55
  -5  -2  -2  151.76    5.11
  -5  -2  -2  147.53    5.02
  -5  -2  -2  153.77    5.10
   5   2   2  153.81    5.02
   5   2   2  156.82    5.10
   5   2   2  156.94    4.92
   5   2   2  155.64    5.13
  -6  -2  -2   24.47    1.10
  -6  -2  -2   24.06    1.01
  -6  -2  -2   24.36    1.10
   6   2   2   23.59    1.11
   6   2   2   24.67    1.10
   6   2   2   22.95    1.01
   6   2   2   25.18    0.92
  -7  -2  -2   29.77    1.31
  -7  -2  -2   30.00    1.31
  -7  -2  -2   28.24    1.18
   7   2   2   28.42    1.08
   7   2   2   29.13    1.22
   7   2   2   27.73    1.31
   7   2   2   26.49    1.26
  -8  -2  -2   10.23    0.71
  -8  -2  -2    8.19    0.55
  -8  -2  -2    8.75    0.67
   8   2   2    9.21    0.71
   8   2   2    9.77    0.70
   8   2   2    8.88    0.61
   8   2   2    9.44    0.51
  -9  -2  -2   31.66    1.50
  -9  -2  -2   32.34    1.33
  -9  -2  -2   29.69    1.46
   9   2   2   31.72    1.41
   9   2   2   29.15    1.49
 -10  -2  -2    2.46    0.48
 -10  -2  -2    2.35    0.48
  10   2   2    2.96    0.48
  10   2   2    2.91    0.55
 -11  -2  -2    1.15    0.41
 -11  -2  -2    0.54    0.38
  11   2   2    0.85    0.36
  11   2   2    0.36    0.36
 -12  -2  -2   -0.12    0.34
 -12  -2  -2   -0.50    0.32
 -12  -2  -2   -0.05    0.36
  12   2   2    0.08    0.33
  12   2   2    0.09    0.37
 -13  -2  -2    0.42    0.47
 -13  -2  -2    0.14    0.37
 -13  -2  -2    0.27    0.36
  13   2   2    0.39    0.46
  13   2   2    0.37    0.36
 -14  -2  -2    0.45    0.46
 -14  -2  -2   -0.59    0.50
 -14  -2  -2   -0.10    0.45
  14   2   2    0.06    0.40
  14   2   2   -0.62    0.44
  14  -2  -1    0.61    0.56
  14  -2  -1    1.80    0.55
 -14   2   1    1.33    0.55
 -14   2   1    0.24    0.54
  13  -2  -1    0.00    0.37
  13  -2  -1    0.08    0.35
 -13   2   1    0.13    0.37
 -13   2   1    0.43    0.44
 -13   2   1    0.15    0.38
  12  -2  -1   13.87    1.04
  12  -2  -1   15.51    1.07
 -12   2   1   11.30    0.93
 -12   2   1   13.29    1.08
 -12   2   1   14.54    1.09
  11  -2  -1    9.31    0.90
  11  -2  -1    9.81    0.96
 -11   2   1   10.26    0.81
 -11   2   1    8.34    0.92
 -11   2   1    8.53    0.87
  10  -2  -1    9.25    0.84
  10  -2  -1    8.63    0.73
  10  -2  -1    8.70    0.63
 -10   2   1    8.66    0.70
 -10   2   1    7.09    0.79
 -10   2   1    8.50    0.82
   9  -2  -1    0.03    0.22
   9  -2  -1    0.44    0.30
   9  -2  -1    0.46    0.32
  -9   2   1    0.46    0.26
  -9   2   1    0.21    0.29
  -9   2   1    0.94    0.30
   8  -2  -1    1.93    0.32
   8  -2  -1    1.66    0.35
   8  -2  -1    2.07    0.41
  -8   2   1    2.20    0.36
  -8   2   1    2.03    0.41
  -8   2   1    1.56    0.33
   7  -2  -1    1.00    0.29
   7  -2  -1    0.92    0.23
   7  -2  -1    1.43    0.28
  -7   2   1    0.77    0.25
  -7   2   1    0.83    0.27
  -7   2   1    1.74    0.18
  -7   2   1    1.36    0.28
   6  -2  -1  124.84    4.18
   6  -2  -1  123.61    4.12
   6  -2  -1  118.34    4.19
  -6   2   1  121.22    4.20
  -6   2   1  119.77    4.17
  -6   2   1  126.58    3.94
  -6   2   1  124.02    4.13
   5  -2  -1   58.30    2.01
   5  -2  -1   55.81    2.07
   5  -2  -1   54.81    2.04
  -5   2   1   55.34    2.04
  -5   2   1   56.79    2.00
  -5   2   1   57.46    2.08
  -5   2   1   56.55    1.85
   4  -2  -1   17.41    0.77
   4  -2  -1   16.49    0.75
   4  -2  -1   16.04    0.72
  -4   2   1   17.40    0.77
  -4   2   1   17.18    0.75
  -4   2   1   16.25    0.70
  -4   2   1   17.84    0.59
   3  -2  -1    0.15    0.12
   3  -2  -1    0.07    0.04
   3  -2  -1    0.43    0.14
   3  -2  -1    0.02    0.11
  -3   2   1    0.02    0.11
  -3   2   1    0.14    0.04
  -3   2   1    0.19    0.09
  -3   2   1   -0.02    0.12
  -3   2   1    0.13    0.04
   2  -2  -1    2.25    0.20
   2  -2  -1    2.23    0.20
  -2   2   1    2.49    0.20
  -2   2   1    2.33    0.17
  -2   2   1    2.72    0.19
   1  -2  -1   56.88    1.81
   1  -2  -1   57.51    1.81
   1  -2  -1   55.64    1.88
   1  -2  -1   63.56    1.86
   1  -2  -1   55.91    1.86
  -1   2   1   57.35    1.81
  -1   2   1   55.80    1.87
  -1   2   1   56.81    1.84
  -1   2   1   57.04    1.87
   0  -2  -1    3.38    0.16
   0  -2  -1    3.42    0.14
   0  -2  -1    3.37    0.17
   0   2   1    3.44    0.18
   0   2   1    3.44    0.16
   0   2   1    3.00    0.16
   0   2   1    3.23    0.14
  -1  -2  -1    6.94    0.24
  -1  -2  -1    6.76    0.25
  -1  -2  -1    6.95    0.30
  -1  -2  -1    6.33    0.30
   1   2   1    7.00    0.31
   1   2   1    6.53    0.29
   1   2   1    6.92    0.25
   1   2   1    6.83    0.24
   1   2   1    6.63    0.30
  -2  -2  -1  133.92    4.35
  -2  -2  -1  137.24    4.37
  -2  -2  -1  137.65    4.26
   2   2   1  135.77    4.37
   2   2   1  134.63    4.38
   2   2   1  132.52    4.36
   2   2   1  135.42    4.32
   2   2   1  139.52    4.26
  -3  -2  -1   79.86    2.62
  -3  -2  -1   76.83    2.62
  -3  -2  -1   78.64    2.58
   3   2   1   79.99    2.50
   3   2   1   74.54    2.61
   3   2   1   80.31    2.57
   3   2   1   76.17    2.63
  -4  -2  -1   71.47    2.49
  -4  -2  -1   70.17    2.43
  -4  -2  -1   71.14    2.49
   4   2   1   72.27    2.49
   4   2   1   74.45    2.35
   4   2   1   73.28    2.44
   4   2   1   72.98    2.51
  -5  -2  -1   20.41    0.92
  -5  -2  -1   21.50    0.85
  -5  -2  -1   20.48    0.92
   5   2   1   20.65    0.92
   5   2   1   20.33    0.92
   5   2   1   19.40    0.86
   5   2   1   20.67    0.78
  -6  -2  -1   17.96    0.78
  -6  -2  -1   17.65    0.87
  -6  -2  -1   18.36    0.87
   6   2   1   16.76    0.87
   6   2   1   18.61    0.73
   6   2   1   17.62    0.86
   6   2   1   17.79    0.83
  -7  -2  -1   19.77    0.98
  -7  -2  -1   18.41    0.94
  -7  -2  -1   18.21    0.83
   7   2   1   18.27    0.95
   7   2   1   20.00    0.80
   7   2   1   19.08    0.91
   7   2   1   18.10    0.98
  -8  -2  -1   -0.07    0.21
  -8  -2  -1    0.07    0.17
  -8  -2  -1    0.12    0.19
   8   2   1    0.09    0.23
   8   2   1    0.35    0.16
   8   2   1    0.05    0.19
  -9  -2  -1   24.40    1.05
  -9  -2  -1   23.67    1.20
  -9  -2  -1   22.34    1.18
   9   2   1   21.09    1.12
   9   2   1   21.99    1.23
 -10  -2  -1   40.34    1.81
 -10  -2  -1   41.53    1.84
  10   2   1   37.57    1.82
  10   2   1   38.44    1.73
 -11  -2  -1   -0.12    0.32
 -11  -2  -1    0.07    0.34
 -11  -2  -1    0.18    0.32
  11   2   1    0.15    0.31
  11   2   1    0.06    0.36
 -12  -2  -1    2.97    0.61
 -12  -2  -1    3.89    0.69
 -12  -2  -1    3.31    0.63
  12   2   1    2.48    0.62
  12   2   1    3.17    0.57
 -13  -2  -1    1.59    0.57
 -13  -2  -1    1.75    0.55
 -13  -2  -1    1.14    0.49
  13   2   1    1.33    0.52
  13   2   1    2.50    0.55
 -14  -2  -1    1.26    0.60
 -14  -2  -1    2.08    0.58
 -14  -2  -1    1.27    0.60
  14   2   1    0.24    0.52
  14   2   1    1.01    0.47
  14  -2   0    3.50    0.78
  14  -2   0    4.38    0.76
 -14   2   0    4.59    0.82
 -14   2   0    3.85    0.75
  13  -2   0    0.17    0.38
  13  -2   0    0.27    0.38
 -13   2   0   -0.05    0.33
 -13   2   0    0.05    0.33
 -13   2   0   -0.15    0.36
  12  -2   0    2.00    0.49
  12  -2   0    1.55    0.55
 -12   2   0    1.60    0.47
 -12   2   0    1.93    0.47
 -12   2   0    1.57    0.55
  11  -2   0    0.37    0.36
  11  -2   0   -0.02    0.31
 -11   2   0    0.33    0.35
 -11   2   0    0.28    0.35
 -11   2   0    0.03    0.26
  10  -2   0   15.40    0.98
  10  -2   0   15.36    0.88
  10  -2   0   16.19    1.02
 -10   2   0   15.65    0.96
 -10   2   0   14.58    0.98
 -10   2   0   15.48    1.01
   9  -2   0    9.29    0.77
   9  -2   0   11.82    0.79
   9  -2   0   11.67    0.70
  -9   2   0   10.40    0.80
  -9   2   0   10.25    0.78
  -9   2   0   11.64    0.75
   8  -2   0   45.61    1.76
   8  -2   0   45.06    1.90
   8  -2   0   46.01    1.87
  -8   2   0   44.79    1.90
  -8   2   0   45.92    1.83
  -8   2   0   45.61    1.88
  -8   2   0   46.05    1.62
   7  -2   0   46.92    1.86
   7  -2   0   45.20    1.90
   7  -2   0   47.54    1.78
  -7   2   0   46.14    1.82
  -7   2   0   48.00    1.91
  -7   2   0   47.62    1.65
  -7   2   0   51.11    1.89
   6  -2   0    0.69    0.22
   6  -2   0    0.52    0.21
  -6   2   0    0.84    0.24
  -6   2   0    0.25    0.17
  -6   2   0    0.16    0.18
  -6   2   0    0.72    0.14
   5  -2   0   94.01    3.35
   5  -2   0   98.79    3.28
   5  -2   0   96.93    3.32
  -5   2   0   99.52    3.17
  -5   2   0   99.79    3.36
  -5   2   0   96.82    3.33
  -5   2   0   97.90    3.29
   4  -2   0   18.78    0.79
   4  -2   0   17.72    0.75
   4  -2   0   18.52    0.80
  -4   2   0   17.70    0.75
  -4   2   0   18.74    0.67
  -4   2   0   18.80    0.80
  -4   2   0   18.48    0.78
   3  -2   0   11.21    0.50
   3  -2   0   10.96    0.50
   3  -2   0   10.60    0.51
  -3   2   0   11.57    0.42
  -3   2   0   11.84    0.52
  -3   2   0   10.93    0.52
  -3   2   0   11.11    0.48
   2  -2   0    1.02    0.15
   2  -2   0    1.05    0.15
   2  -2   0    1.02    0.14
   2  -2   0    1.17    0.09
  -2   2   0    1.09    0.09
  -2   2   0    0.74    0.13
  -2   2   0    0.76    0.13
  -2   2   0    1.20    0.12
  -2   2   0    1.00    0.09
   1  -2   0   28.61    0.98
   1  -2   0   29.27    0.94
   1  -2   0   28.22    0.98
   1  -2   0   29.42    0.94
  -1   2   0   29.24    0.94
  -1   2   0   29.32    0.96
  -1   2   0   28.90    0.93
  -1   2   0   29.10    0.93
  -1   2   0   29.12    0.98
   0  -2   0   30.25    0.94
   0  -2   0   25.26    0.93
   0  -2   0   30.27    0.94
   0   2   0   30.76    0.94
   0   2   0   26.12    0.93
   0   2   0   29.10    0.92
   0   2   0   29.46    0.93
  -1  -2   0   28.77    0.97
  -1  -2   0   28.89    0.93
  -1  -2   0   29.97    0.98
  -1  -2   0   28.98    0.97
   1   2   0   28.70    0.96
   1   2   0   29.37    0.97
   1   2   0   29.24    0.93
   1   2   0   28.30    0.97
  -2  -2   0    1.12    0.15
  -2  -2   0    0.99    0.13
  -2  -2   0    0.97    0.14
   2   2   0    1.01    0.09
   2   2   0    0.92    0.15
   2   2   0    1.02    0.14
   2   2   0    1.16    0.15
  -3  -2   0   10.23    0.51
  -3  -2   0   11.22    0.46
  -3  -2   0   11.07    0.51
   3   2   0   10.51    0.49
   3   2   0   10.72    0.43
   3   2   0   11.06    0.51
   3   2   0   11.14    0.51
  -4  -2   0   18.62    0.79
  -4  -2   0   17.46    0.77
  -4  -2   0   17.19    0.70
   4   2   0   17.98    0.76
   4   2   0   19.03    0.69
   4   2   0   17.59    0.77
   4   2   0   17.56    0.78
  -5  -2   0   97.90    3.37
  -5  -2   0   99.53    3.26
  -5  -2   0   94.85    3.35
   5   2   0  101.69    3.23
   5   2   0   96.85    3.37
   5   2   0  100.06    3.34
  -6  -2   0    0.72    0.16
  -6  -2   0    0.94    0.24
  -6  -2   0    0.64    0.21
   6   2   0    0.57    0.21
   6   2   0    0.80    0.17
   6   2   0    0.56    0.23
  -7  -2   0   46.60    1.71
  -7  -2   0   48.24    1.88
  -7  -2   0   48.95    1.88
   7   2   0   47.47    1.71
   7   2   0   45.69    1.87
   7   2   0   46.59    1.83
  -8  -2   0   45.68    1.89
  -8  -2   0   44.59    1.87
  -8  -2   0   46.22    1.70
   8   2   0   44.71    1.84
   8   2   0   46.93    1.70
   8   2   0   46.29    1.92
  -9  -2   0   11.56    0.63
  -9  -2   0    9.09    0.75
  -9  -2   0   11.03    0.78
   9   2   0   11.24    0.73
   9   2   0   10.32    0.79
   9   2   0   11.84    0.65
 -10  -2   0   15.84    1.03
 -10  -2   0   15.11    0.99
 -10  -2   0   13.93    1.00
  10   2   0   16.47    1.06
  10   2   0   17.22    1.00
 -11  -2   0    0.65    0.34
 -11  -2   0    0.22    0.32
 -11  -2   0    0.03    0.28
  11   2   0   -0.11    0.24
  11   2   0    0.04    0.31
 -12  -2   0    1.28    0.44
 -12  -2   0    1.65    0.47
 -12  -2   0    1.27    0.48
  12   2   0    2.55    0.53
  12   2   0    2.09    0.55
 -13  -2   0    0.51    0.49
 -13  -2   0   -0.25    0.36
 -13  -2   0   -0.16    0.33
  13   2   0   -0.26    0.38
  13   2   0    0.06    0.33
 -14  -2   0    2.23    0.64
 -14  -2   0    4.04    0.83
 -14  -2   0    3.45    0.71
  14   2   0    2.40    0.58
  14   2   0    3.08    0.73
  14  -2   1    1.07    0.49
  14  -2   1    1.24    0.57
 -14   2  -1    1.26    0.60
 -14   2  -1    1.65    0.62
  13  -2   1    1.06    0.42
  13  -2   1    1.70    0.59
 -13   2  -1    1.01    0.43
 -13   2  -1    1.30    0.44
 -13   2  -1    1.15    0.56
  12  -2   1    3.34    0.64
  12  -2   1    3.57    0.61
 -12   2  -1    2.64    0.61
 -12   2  -1    3.97    0.63
 -12   2  -1    3.32    0.69
  11  -2   1   -0.51    0.31
  11  -2   1    0.40    0.32
 -11   2  -1   -0.10    0.35
 -11   2  -1    0.36    0.35
 -11   2  -1    0.08    0.32
  10  -2   1   39.12    1.85
  10  -2   1   39.99    1.77
 -10   2  -1   37.22    1.72
 -10   2  -1   40.67    1.82
 -10   2  -1   38.36    1.84
   9  -2   1   23.58    1.26
   9  -2   1   25.48    1.10
   9  -2   1   19.53    1.12
  -9   2  -1   21.26    1.21
  -9   2  -1   25.36    1.23
  -9   2  -1   23.77    1.17
   8  -2   1    0.25    0.19
   8  -2   1    0.15    0.21
   8  -2   1    0.35    0.22
  -8   2  -1    0.14    0.21
  -8   2  -1   -0.17    0.13
  -8   2  -1   -0.13    0.22
  -8   2  -1    0.11    0.14
   7  -2   1   19.79    0.94
   7  -2   1   19.35    0.87
   7  -2   1   18.90    0.99
  -7   2  -1   19.09    0.94
  -7   2  -1   17.47    0.94
  -7   2  -1   18.84    0.92
  -7   2  -1   18.04    0.79
   6  -2   1   18.81    0.83
   6  -2   1   19.42    0.89
   6  -2   1   17.42    0.91
  -6   2  -1   18.99    0.76
  -6   2  -1   18.74    0.90
  -6   2  -1   17.89    0.86
   5  -2   1   20.45    0.93
   5  -2   1   20.21    0.89
   5  -2   1   20.35    0.86
   5  -2   1   21.27    0.92
  -5   2  -1   19.91    0.91
  -5   2  -1   22.16    0.82
  -5   2  -1   21.19    0.89
   4  -2   1   72.11    2.45
   4  -2   1   70.32    2.44
   4  -2   1   71.78    2.48
   4  -2   1   76.05    2.43
  -4   2  -1   70.20    2.43
  -4   2  -1   71.25    2.46
  -4   2  -1   69.82    2.36
   3  -2   1   81.24    2.63
   3  -2   1   79.18    2.65
   3  -2   1   79.01    2.68
   3  -2   1   78.59    2.65
   3  -2   1   81.13    2.60
   3  -2   1   79.51    2.63
  -3   2  -1   79.07    2.65
  -3   2  -1   80.43    2.64
  -3   2  -1   79.63    2.59
   2  -2   1  140.21    4.34
   2  -2   1  135.88    4.35
   2  -2   1  136.17    4.37
   2  -2   1  133.21    4.32
   2  -2   1  136.36    4.35
   2  -2   1  135.16    4.35
  -2   2  -1  135.77    4.34
  -2   2  -1  135.80    4.35
   1  -2   1    6.41    0.27
   1  -2   1    6.71    0.29
   1  -2   1    7.09    0.30
   1  -2   1    6.74    0.28
   1  -2   1    7.30    0.29
   1  -2   1    6.70    0.28
  -1   2  -1    6.21    0.28
   0  -2   1    3.50    0.18
   0  -2   1    3.45    0.14
   0  -2   1    3.32    0.17
   0  -2   1    3.27    0.18
   0   2  -1    3.38    0.17
   0   2  -1    3.32    0.14
   0   2  -1    3.59    0.17
  -1  -2   1   56.32    1.86
  -1  -2   1   57.27    1.83
  -1  -2   1   57.59    1.84
   1   2  -1   57.35    1.84
   1   2  -1   56.30    1.82
   1   2  -1   55.08    1.85
  -2  -2   1    2.31    0.17
  -2  -2   1    2.51    0.18
  -2  -2   1    2.41    0.19
   2   2  -1    2.51    0.19
   2   2  -1    2.82    0.23
   2   2  -1    2.84    0.18
  -3  -2   1    0.01    0.09
  -3  -2   1    0.04    0.11
  -3  -2   1    0.05    0.11
   3   2  -1    0.02    0.10
   3   2  -1    0.00    0.09
   3   2  -1    0.08    0.09
  -4  -2   1   18.08    0.68
  -4  -2   1   18.34    0.77
  -4  -2   1   17.31    0.76
   4   2  -1   17.10    0.76
   4   2  -1   16.83    0.69
   4   2  -1   16.25    0.74
  -5  -2   1   55.77    1.89
  -5  -2   1   55.52    2.01
  -5  -2   1   56.04    2.02
   5   2  -1   56.49    2.01
   5   2  -1   51.59    2.00
   5   2  -1   56.41    1.92
  -6  -2   1  123.75    4.20
  -6  -2   1  120.86    4.04
  -6  -2   1  124.01    4.20
   6   2  -1  125.89    4.20
   6   2  -1  122.66    4.21
   6   2  -1  124.23    4.08
  -7  -2   1    1.39    0.22
  -7  -2   1    1.78    0.32
  -7  -2   1    1.50    0.32
   7   2  -1    0.84    0.24
   7   2  -1    1.52    0.24
   7   2  -1    1.99    0.34
  -8  -2   1    1.80    0.37
  -8  -2   1    2.14    0.27
  -8  -2   1    2.04    0.38
  -8  -2   1    2.15    0.39
   8   2  -1    2.64    0.35
   8   2  -1    2.20    0.40
   8   2  -1    1.87    0.36
  -9  -2   1    0.46    0.33
  -9  -2   1    0.23    0.28
  -9  -2   1    0.28    0.27
   9   2  -1    0.59    0.29
   9   2  -1    0.36    0.21
   9   2  -1    0.40    0.30
 -10  -2   1    8.75    0.82
 -10  -2   1    8.43    0.84
 -10  -2   1    8.41    0.81
  10   2  -1    7.22    0.80
  10   2  -1    8.87    0.80
 -11  -2   1    9.69    0.98
 -11  -2   1    8.41    0.89
 -11  -2   1   10.15    0.93
  11   2  -1    9.66    0.96
  11   2  -1   10.05    0.92
 -12  -2   1   16.58    1.16
 -12  -2   1   14.36    1.11
 -12  -2   1   14.21    1.05
  12   2  -1   14.60    1.05
  12   2  -1   12.65    1.05
 -13  -2   1   -0.35    0.29
 -13  -2   1    0.24    0.42
 -13  -2   1    0.01    0.36
  13   2  -1    0.51    0.36
  13   2  -1   -0.11    0.23
 -14  -2   1    0.63    0.50
 -14  -2   1    1.51    0.56
 -14  -2   1    0.00    0.53
  14   2  -1    0.20    0.41
  14   2  -1    0.71    0.54
  14  -2   2    0.63    0.48
  14  -2   2    1.14    0.56
 -14   2  -2    1.18    0.58
 -14   2  -2    0.65    0.56
  13  -2   2   -0.21    0.42
  13  -2   2    0.53    0.38
 -13   2  -2    0.29    0.44
 -13   2  -2    0.44    0.37
 -13   2  -2    0.69    0.37
  12  -2   2   -0.18    0.33
  12  -2   2   -0.02    0.37
 -12   2  -2   -0.82    0.31
 -12   2  -2    0.15    0.31
  11  -2   2    0.57    0.35
  11  -2   2    0.69    0.39
 -11   2  -2    1.03    0.40
 -11   2  -2    0.76    0.36
 -11   2  -2    0.62    0.40
  10  -2   2    3.44    0.53
  10  -2   2    2.38    0.51
 -10   2  -2    2.99    0.53
 -10   2  -2    3.21    0.56
 -10   2  -2    2.85    0.49
   9  -2   2   31.15    1.32
   9  -2   2   29.71    1.42
   9  -2   2   33.81    1.56
  -9   2  -2   32.33    1.52
  -9   2  -2   29.00    1.46
  -9   2  -2   32.36    1.46
   8  -2   2    8.07    0.64
   8  -2   2    9.33    0.64
   8  -2   2    8.65    0.56
  -8   2  -2    7.79    0.65
  -8   2  -2    8.87    0.66
  -8   2  -2   10.97    0.69
  -8   2  -2   10.08    0.55
   7  -2   2   29.09    1.28
   7  -2   2   28.63    1.17
   7  -2   2   28.45    1.30
   7  -2   2   28.16    1.24
  -7   2  -2   28.61    1.28
  -7   2  -2   29.16    1.26
  -7   2  -2   29.01    1.14
   6  -2   2   23.54    1.04
   6  -2   2   23.89    1.08
   6  -2   2   24.56    1.03
   6  -2   2   21.73    0.95
  -6   2  -2   23.81    1.05
  -6   2  -2   22.67    1.02
  -6   2  -2   22.68    0.94
   5  -2   2  152.22    5.05
   5  -2   2  153.70    5.03
   5  -2   2  148.44    4.98
   5  -2   2  151.55    5.09
  -5   2  -2  154.55    5.06
  -5   2  -2  152.60    5.04
  -5   2  -2  157.55    4.97
   4  -2   2   76.82    2.68
   4  -2   2   77.81    2.61
   4  -2   2   76.29    2.65
   4  -2   2   77.97    2.60
   4  -2   2   78.78    2.63
   4  -2   2   79.27    2.65
  -4   2  -2   77.33    2.65
  -4   2  -2   76.57    2.60
  -4   2  -2   78.20    2.65
   3  -2   2   45.00    1.56
   3  -2   2   45.33    1.55
   3  -2   2   44.07    1.54
   3  -2   2   43.53    1.55
   3  -2   2   45.34    1.59
   3  -2   2   44.52    1.54
  -3   2  -2   45.25    1.54
  -3   2  -2   43.02    1.56
   2  -2   2    7.33    0.35
   2  -2   2    7.24    0.35
   2  -2   2    6.75    0.35
   2  -2   2    7.12    0.35
   2  -2   2    7.68    0.36
   2  -2   2    7.34    0.35
   1  -2   2   47.91    1.60
   1  -2   2   47.43    1.60
   1  -2   2   48.68    1.57
   1  -2   2   47.55    1.60
   1  -2   2   48.62    1.58
   1  -2   2   46.65    1.56
  -1   2  -2   47.29    1.57
  -1   2  -2   46.08    1.60
   0  -2   2   35.84    1.19
   0  -2   2   34.60    1.15
   0  -2   2   35.09    1.19
   0   2  -2   34.74    1.17
   0   2  -2   33.48    1.19
  -1  -2   2  277.80    8.73
  -1  -2   2  278.70    8.78
  -1  -2   2  273.54    8.71
  -1  -2   2  278.52    8.70
   1   2  -2  274.78    8.72
   1   2  -2  277.64    8.75
   1   2  -2  274.74    8.73
  -2  -2   2   42.58    1.45
  -2  -2   2   43.79    1.45
  -2  -2   2   43.19    1.48
  -2  -2   2   41.95    1.49
   2   2  -2   44.30    1.49
   2   2  -2   43.09    1.49
   2   2  -2   41.57    1.44
  -3  -2   2    3.15    0.24
  -3  -2   2    2.81    0.27
  -3  -2   2    2.59    0.20
   3   2  -2    2.61    0.26
   3   2  -2    3.01    0.24
   3   2  -2    2.99    0.24
  -4  -2   2    0.02    0.08
  -4  -2   2   -0.04    0.13
  -4  -2   2    0.03    0.09
   4   2  -2   -0.01    0.13
   4   2  -2   -0.02    0.09
   4   2  -2   -0.09    0.09
  -5  -2   2   27.16    1.14
  -5  -2   2   27.17    1.14
  -5  -2   2   28.10    1.02
   5   2  -2   27.35    1.07
   5   2  -2   27.05    1.13
   5   2  -2   27.14    1.14
  -6  -2   2    0.29    0.17
  -6  -2   2    0.28    0.16
  -6  -2   2    0.29    0.14
  -6  -2   2   -0.02    0.13
   6   2  -2    0.29    0.17
   6   2  -2    0.05    0.17
   6   2  -2    0.25    0.15
  -7  -2   2   27.99    1.04
  -7  -2   2   26.66    1.22
  -7  -2   2   25.58    1.19
  -7  -2   2   27.14    1.23
   7   2  -2   25.59    1.21
   7   2  -2   25.55    1.11
   7   2  -2   27.27    1.23
  -8  -2   2    1.24    0.36
  -8  -2   2    1.83    0.36
  -8  -2   2    1.89    0.26
  -8  -2   2    1.46    0.32
   8   2  -2    1.88    0.37
   8   2  -2    1.35    0.34
   8   2  -2    1.79    0.30
  -9  -2   2   15.48    0.96
  -9  -2   2   14.12    0.89
  -9  -2   2   15.11    0.93
   9   2  -2   15.67    0.81
   9   2  -2   13.19    0.86
   9   2  -2   13.73    0.89
 -10  -2   2   -0.17    0.28
 -10  -2   2    0.18    0.32
 -10  -2   2   -0.21    0.27
  10   2  -2   -0.19    0.25
  10   2  -2   -0.48    0.23
 -11  -2   2   14.36    1.02
 -11  -2   2   15.23    1.08
 -11  -2   2   16.87    1.10
  11   2  -2   13.19    1.02
  11   2  -2   14.24    0.96
 -12  -2   2    0.26    0.40
 -12  -2   2    0.65    0.37
 -12  -2   2    0.22    0.41
  12   2  -2   -0.13    0.24
  12   2  -2   -0.08    0.36
 -13  -2   2    4.04    0.76
 -13  -2   2    4.06    0.78
 -13  -2   2    2.79    0.62
  13   2  -2    3.73    0.72
  13   2  -2    3.30    0.63
 -14  -2   2    0.54    0.53
 -14  -2   2    0.10    0.52
 -14  -2   2    1.44    0.48
  14   2  -2   -0.39    0.43
  14   2  -2    0.44    0.46
 -14   2  -3    0.25    0.50
  13  -2   3    5.93    0.79
  13  -2   3    7.79    0.97
 -13   2  -3    7.57    0.96
 -13   2  -3    9.13    0.96
 -13   2  -3    6.97    0.91
  12  -2   3    9.41    0.92
  12  -2   3    7.56    0.93
 -12   2  -3   11.46    1.08
 -12   2  -3    9.22    1.00
 -12   2  -3    9.24    0.94
  11  -2   3    6.68    0.73
  11  -2   3    8.49    0.94
 -11   2  -3    6.76    0.78
 -11   2  -3    8.19    0.87
 -11   2  -3    6.54    0.86
  10  -2   3    4.94    0.58
  10  -2   3    5.32    0.71
 -10   2  -3    5.72    0.73
 -10   2  -3    4.34    0.59
 -10   2  -3    4.97    0.66
   9  -2   3    7.73    0.56
   9  -2   3    8.15    0.68
   9  -2   3    7.75    0.62
  -9   2  -3    6.53    0.50
  -9   2  -3    8.09    0.75
  -9   2  -3    7.62    0.71
   8  -2   3    0.20    0.20
   8  -2   3    0.52    0.19
   8  -2   3    0.18    0.21
   8  -2   3    0.04    0.22
  -8   2  -3    0.17    0.17
  -8   2  -3    0.20    0.23
  -8   2  -3    0.00    0.18
   7  -2   3   11.04    0.71
   7  -2   3   11.56    0.62
   7  -2   3   12.39    0.69
   7  -2   3   11.95    0.74
  -7   2  -3   11.12    0.69
  -7   2  -3   11.93    0.63
  -7   2  -3   12.82    0.74
   6  -2   3    0.10    0.15
   6  -2   3    0.28    0.20
   6  -2   3    0.20    0.20
   6  -2   3    0.05    0.13
  -6   2  -3    0.04    0.14
  -6   2  -3    0.24    0.16
  -6   2  -3    0.17    0.16
   5  -2   3    3.63    0.34
   5  -2   3    3.84    0.32
   5  -2   3    3.38    0.33
   5  -2   3    3.48    0.36
   5  -2   3    3.28    0.36
   5  -2   3    3.77    0.41
  -5   2  -3    3.14    0.31
  -5   2  -3    3.89    0.39
  -5   2  -3    2.77    0.34
   4  -2   3   10.87    0.55
   4  -2   3   12.64    0.60
   4  -2   3   11.59    0.58
   4  -2   3   12.94    0.63
   4  -2   3   12.89    0.61
  -4   2  -3   11.23    0.59
  -4   2  -3   11.30    0.56
   3  -2   3    9.73    0.50
   3  -2   3    9.73    0.50
   3  -2   3   10.18    0.47
   3  -2   3   10.23    0.50
   3  -2   3    9.95    0.48
   3  -2   3   10.84    0.52
   2  -2   3   60.87    2.08
   2  -2   3   62.24    2.05
   2  -2   3   61.27    2.07
   2  -2   3   60.08    2.10
   2  -2   3   61.34    2.10
   2  -2   3   61.02    2.07
  -2   2  -3   62.29    2.05
  -2   2  -3   63.00    2.09
   1  -2   3  228.96    7.30
   1  -2   3  233.06    7.30
   1  -2   3  224.27    7.29
   1  -2   3  228.32    7.23
   1  -2   3  231.82    7.26
  -1   2  -3  229.61    7.29
  -1   2  -3  228.82    7.24
   0  -2   3   90.64    2.90
   0  -2   3   86.96    2.94
   0  -2   3   90.56    2.95
   0  -2   3   90.28    2.84
   0   2  -3   90.69    2.90
   0   2  -3   88.23    2.95
   0   2  -3   89.82    2.84
  -1  -2   3    1.05    0.16
  -1  -2   3    1.37    0.11
  -1  -2   3    1.23    0.19
  -1  -2   3    1.20    0.17
   1   2  -3    1.09    0.19
   1   2  -3    0.86    0.15
  -2  -2   3   33.08    1.25
  -2  -2   3   33.63    1.22
  -2  -2   3   33.23    1.17
  -2  -2   3   34.82    1.20
   2   2  -3   35.40    1.25
   2   2  -3   34.70    1.17
   2   2  -3   33.17    1.24
  -3  -2   3   14.28    0.60
  -3  -2   3   14.46    0.64
  -3  -2   3   14.59    0.59
  -3  -2   3   14.16    0.66
   3   2  -3   13.30    0.63
   3   2  -3   14.26    0.60
   3   2  -3   13.24    0.63
  -4  -2   3  181.83    5.94
  -4  -2   3  180.95    5.88
  -4  -2   3  178.77    5.81
  -4  -2   3  185.13    5.93
   4   2  -3  178.97    5.93
   4   2  -3  182.10    5.90
   4   2  -3  183.28    5.89
  -5  -2   3    4.15    0.39
  -5  -2   3    3.94    0.28
  -5  -2   3    3.52    0.38
  -5  -2   3    4.51    0.43
   5   2  -3    2.86    0.32
   5   2  -3    4.21    0.35
   5   2  -3    3.88    0.40
  -6  -2   3   45.92    1.65
  -6  -2   3   49.64    1.85
  -6  -2   3   48.58    1.82
  -6  -2   3   46.55    1.82
   6   2  -3   45.63    1.80
   6   2  -3   46.54    1.76
   6   2  -3   46.47    1.83
  -7  -2   3   13.20    0.78
  -7  -2   3   15.13    0.82
  -7  -2   3   15.16    0.65
  -7  -2   3   13.00    0.80
   7   2  -3   14.19    0.80
   7   2  -3   13.88    0.81
   7   2  -3   13.48    0.73
  -8  -2   3    8.89    0.73
  -8  -2   3   12.99    0.80
  -8  -2   3   12.57    0.79
  -8  -2   3   12.42    0.59
   8   2  -3   11.86    0.69
   8   2  -3   10.40    0.74
   8   2  -3   12.82    0.81
  -9  -2   3    1.18    0.34
  -9  -2   3    0.61    0.32
  -9  -2   3    0.38    0.23
   9   2  -3    0.38    0.29
   9   2  -3    0.84    0.28
   9   2  -3    0.78    0.33
 -10  -2   3    0.71    0.38
 -10  -2   3    0.42    0.36
 -10  -2   3    0.36    0.26
  10   2  -3    0.55    0.29
  10   2  -3    0.66    0.28
  10   2  -3    0.50    0.33
 -11  -2   3   -0.08    0.33
 -11  -2   3    0.32    0.35
 -11  -2   3    0.28    0.33
  11   2  -3   -0.27    0.29
  11   2  -3    0.18    0.26
 -12  -2   3   14.29    1.05
 -12  -2   3    9.45    1.00
 -12  -2   3    8.54    0.94
  12   2  -3   10.76    1.01
  12   2  -3   11.53    1.08
 -13  -2   3   -0.30    0.39
 -13  -2   3    0.59    0.44
 -13  -2   3   -0.24    0.37
  13   2  -3    0.68    0.45
  13   2  -3   -0.44    0.35
 -14  -2   3    3.26    0.74
 -14  -2   3    4.96    0.77
 -14  -2   3    3.89    0.73
  14   2  -3    2.71    0.68
  14   2  -3    3.29    0.68
  13  -2   4    9.90    1.11
  13  -2   4    8.17    0.89
 -13   2  -4    9.89    1.09
 -13   2  -4    9.59    1.09
  12  -2   4    0.31    0.35
  12  -2   4    0.42    0.46
 -12   2  -4   -0.06    0.37
 -12   2  -4    0.73    0.42
 -12   2  -4   -0.06    0.42
  11  -2   4    7.83    0.78
  11  -2   4   10.47    1.04
 -11   2  -4   10.56    0.85
 -11   2  -4   10.07    1.01
 -11   2  -4   10.21    0.99
  10  -2   4    0.17    0.25
  10  -2   4   -0.09    0.29
  10  -2   4    0.19    0.30
 -10   2  -4    0.07    0.25
 -10   2  -4    0.09    0.29
 -10   2  -4    0.24    0.33
   9  -2   4    1.49    0.38
   9  -2   4    0.93    0.35
   9  -2   4    1.09    0.31
  -9   2  -4    0.87    0.32
  -9   2  -4    1.39    0.30
  -9   2  -4    1.40    0.38
   8  -2   4    7.84    0.65
   8  -2   4    7.54    0.58
   8  -2   4    8.89    0.71
   8  -2   4    8.39    0.55
  -8   2  -4    9.33    0.59
  -8   2  -4    8.84    0.68
  -8   2  -4    9.42    0.67
   7  -2   4   56.56    2.07
   7  -2   4   51.98    2.15
   7  -2   4   56.68    2.15
   7  -2   4   55.02    2.02
  -7   2  -4   54.56    2.14
  -7   2  -4   55.25    2.05
  -7   2  -4   53.41    2.12
   6  -2   4    0.26    0.19
   6  -2   4    0.35    0.21
   6  -2   4    0.15    0.18
   6  -2   4    0.29    0.19
   6  -2   4    0.01    0.17
   6  -2   4    0.13    0.16
  -6   2  -4    0.43    0.19
  -6   2  -4    0.53    0.22
  -6   2  -4    0.17    0.17
   5  -2   4   19.23    0.89
   5  -2   4   18.75    0.83
   5  -2   4   18.50    0.88
   5  -2   4   19.12    0.86
   5  -2   4   18.62    0.82
   5  -2   4   18.19    0.90
  -5   2  -4   18.71    0.89
  -5   2  -4   19.46    0.86
   4  -2   4   17.72    0.76
   4  -2   4   17.08    0.80
   4  -2   4   17.25    0.80
   4  -2   4   16.86    0.80
   4  -2   4   17.55    0.79
   4  -2   4   17.03    0.74
  -4   2  -4   18.38    0.76
  -4   2  -4   17.80    0.80
   3  -2   4    0.10    0.13
   3  -2   4   -0.09    0.09
   3  -2   4    0.09    0.11
   3  -2   4    0.07    0.12
   3  -2   4    0.15    0.14
   3  -2   4    0.02    0.10
  -3   2  -4    0.06    0.12
   2  -2   4   86.35    2.95
   2  -2   4   88.72    2.94
   2  -2   4   86.47    2.89
   2  -2   4   87.05    2.91
   2  -2   4   87.74    2.96
   2  -2   4   87.69    2.87
  -2   2  -4   88.40    2.93
  -2   2  -4   88.34    2.87
   1  -2   4  156.38    5.02
   1  -2   4  157.29    4.96
   1  -2   4  156.37    5.06
   1  -2   4  155.22    5.06
  -1   2  -4  152.67    4.98
  -1   2  -4  156.54    5.05
   0  -2   4    0.07    0.10
   0  -2   4    0.05    0.10
   0  -2   4    0.07    0.06
   0  -2   4    0.14    0.11
   0   2  -4    0.06    0.13
   0   2  -4    0.13    0.10
  -1  -2   4  133.57    4.46
  -1  -2   4  137.19    4.38
  -1  -2   4  139.95    4.52
  -1  -2   4  138.91    4.48
   1   2  -4  140.81    4.52
   1   2  -4  137.87    4.47
  -2  -2   4    2.92    0.30
  -2  -2   4    2.55    0.25
  -2  -2   4    2.59    0.27
   2   2  -4    2.55    0.26
   2   2  -4    2.26    0.28
  -3  -2   4  107.03    3.53
  -3  -2   4  104.63    3.42
  -3  -2   4  102.22    3.49
  -3  -2   4  104.67    3.42
   3   2  -4  103.94    3.51
   3   2  -4  103.44    3.50
  -4  -2   4   44.13    1.69
  -4  -2   4   46.73    1.61
  -4  -2   4   46.84    1.66
  -4  -2   4   44.53    1.71
   4   2  -4   44.92    1.65
   4   2  -4   46.40    1.71
   4   2  -4   46.30    1.72
  -5  -2   4    5.47    0.44
  -5  -2   4    6.23    0.45
  -5  -2   4    5.78    0.41
  -5  -2   4    5.97    0.35
   5   2  -4    5.33    0.42
   5   2  -4    5.55    0.52
   5   2  -4    5.26    0.40
  -6  -2   4    0.55    0.21
  -6  -2   4    0.58    0.24
  -6  -2   4    0.17    0.19
  -6  -2   4    0.44    0.15
   6   2  -4    0.39    0.20
   6   2  -4    0.25    0.20
   6   2  -4    0.33    0.21
  -7  -2   4   39.85    1.65
  -7  -2   4   40.17    1.69
  -7  -2   4   40.70    1.47
  -7  -2   4   41.41    1.70
   7   2  -4   37.86    1.67
   7   2  -4   40.47    1.63
   7   2  -4   40.37    1.65
  -8  -2   4    8.45    0.63
  -8  -2   4    7.06    0.60
  -8  -2   4    5.77    0.63
   8   2  -4    6.76    0.67
   8   2  -4    8.07    0.59
   8   2  -4    8.03    0.60
  -9  -2   4   15.34    0.98
  -9  -2   4   15.84    0.97
  -9  -2   4   14.27    0.95
   9   2  -4   15.41    0.87
   9   2  -4   15.52    0.96
   9   2  -4   17.01    0.98
 -10  -2   4    2.49    0.51
 -10  -2   4    2.97    0.55
 -10  -2   4    2.34    0.50
  10   2  -4    3.04    0.49
  10   2  -4    3.67    0.58
  10   2  -4    3.26    0.52
 -11  -2   4    4.12    0.67
 -11  -2   4    5.87    0.76
 -11  -2   4    5.81    0.71
  11   2  -4    5.26    0.72
  11   2  -4    4.82    0.66
 -12  -2   4    0.50    0.46
 -12  -2   4    0.71    0.47
 -12  -2   4    0.37    0.42
  12   2  -4    1.06    0.48
  12   2  -4    1.64    0.50
 -13  -2   4    3.20    0.67
 -13  -2   4    2.88    0.67
 -13  -2   4    3.68    0.68
  13   2  -4    2.66    0.61
  13  -2   5    2.03    0.64
 -13   2  -5    1.96    0.66
 -13   2  -5    2.30    0.60
 -13   2  -5    1.46    0.55
  12  -2   5    4.82    0.76
  12  -2   5    4.58    0.65
 -12   2  -5    2.93    0.58
 -12   2  -5    5.00    0.75
 -12   2  -5    5.04    0.77
  11  -2   5    1.04    0.45
  11  -2   5    0.85    0.35
 -11   2  -5    0.91    0.42
 -11   2  -5    1.11    0.45
 -11   2  -5    1.28    0.47
  10  -2   5    1.59    0.47
  10  -2   5    1.84    0.38
  10  -2   5    1.83    0.48
 -10   2  -5    2.72    0.55
 -10   2  -5    2.28    0.48
   9  -2   5    1.41    0.38
   9  -2   5    1.80    0.45
   9  -2   5    1.32    0.35
  -9   2  -5    1.40    0.39
  -9   2  -5    1.74    0.40
  -9   2  -5    1.45    0.34
   8  -2   5   17.34    1.01
   8  -2   5   17.37    0.91
   8  -2   5   16.42    0.96
   8  -2   5   16.89    0.84
  -8   2  -5   15.13    0.93
  -8   2  -5   15.30    0.94
  -8   2  -5   15.45    0.87
   7  -2   5    2.56    0.34
   7  -2   5    2.91    0.41
   7  -2   5    2.35    0.41
   7  -2   5    2.78    0.41
   7  -2   5    3.18    0.38
  -7   2  -5    2.71    0.38
  -7   2  -5    3.78    0.46
  -7   2  -5    3.24    0.45
   6  -2   5    8.21    0.62
   6  -2   5    9.69    0.64
   6  -2   5   10.38    0.58
   6  -2   5    9.46    0.64
   6  -2   5   12.27    0.67
  -6   2  -5    9.85    0.61
  -6   2  -5   11.28    0.59
  -6   2  -5   10.11    0.65
   5  -2   5    1.55    0.28
   5  -2   5    1.65    0.30
   5  -2   5    1.74    0.28
   5  -2   5    1.73    0.26
   5  -2   5    1.52    0.25
   5  -2   5    1.59    0.29
  -5   2  -5    1.32    0.28
  -5   2  -5    1.40    0.23
  -5   2  -5    1.84    0.30
   4  -2   5   23.00    1.04
   4  -2   5   23.17    1.03
   4  -2   5   24.86    0.96
   4  -2   5   23.39    1.02
   4  -2   5   24.44    1.01
   4  -2   5   23.92    1.02
  -4   2  -5   23.22    1.02
  -4   2  -5   24.96    1.00
   3  -2   5   60.65    2.23
   3  -2   5   63.04    2.20
   3  -2   5   61.76    2.20
   3  -2   5   62.57    2.18
   3  -2   5   61.91    2.23
   3  -2   5   62.37    2.13
  -3   2  -5   63.10    2.19
  -3   2  -5   62.67    2.12
   2  -2   5  110.73    3.61
   2  -2   5  107.05    3.65
   2  -2   5  112.11    3.70
   2  -2   5  113.21    3.71
  -2   2  -5  107.70    3.58
  -2   2  -5  109.24    3.66
   1  -2   5   11.64    0.60
   1  -2   5   11.20    0.55
   1  -2   5   12.70    0.61
   1  -2   5   11.90    0.49
  -1   2  -5   11.00    0.57
  -1   2  -5   11.01    0.50
   0  -2   5    1.61    0.16
   0  -2   5    1.45    0.22
   0  -2   5    1.73    0.22
   0  -2   5    1.84    0.25
   0   2  -5    1.61    0.19
   0   2  -5    1.22    0.22
  -1  -2   5    1.05    0.21
  -1  -2   5    1.31    0.14
  -1  -2   5    1.15    0.21
  -1  -2   5    0.88    0.19
   1   2  -5    1.19    0.21
   1   2  -5    1.27    0.19
  -2  -2   5    3.63    0.36
  -2  -2   5    3.62    0.34
  -2  -2   5    3.62    0.33
  -2  -2   5    3.55    0.23
   2   2  -5    4.18    0.40
   2   2  -5    3.48    0.33
  -3  -2   5    6.08    0.42
  -3  -2   5    5.65    0.41
  -3  -2   5    5.82    0.37
  -3  -2   5    6.23    0.36
   3   2  -5    5.95    0.40
   3   2  -5    5.82    0.44
  -4  -2   5   24.52    1.00
  -4  -2   5   27.15    1.12
  -4  -2   5   24.30    1.07
  -4  -2   5   25.20    0.98
   4   2  -5   23.84    1.07
   4   2  -5   23.66    1.07
  -5  -2   5   37.05    1.50
  -5  -2   5   36.71    1.48
  -5  -2   5   35.55    1.33
  -5  -2   5   35.34    1.40
   5   2  -5   36.29    1.47
   5   2  -5   35.07    1.46
  -6  -2   5    8.42    0.56
  -6  -2   5    8.18    0.57
  -6  -2   5    7.61    0.58
  -6  -2   5    8.02    0.46
   6   2  -5    8.42    0.58
   6   2  -5    9.17    0.60
  -7  -2   5    2.53    0.28
  -7  -2   5    1.85    0.35
  -7  -2   5    2.63    0.40
  -7  -2   5    2.84    0.43
   7   2  -5    2.87    0.41
   7   2  -5    4.11    0.46
   7   2  -5    2.27    0.37
  -8  -2   5   36.34    1.63
  -8  -2   5   36.02    1.62
  -8  -2   5   36.77    1.60
   8   2  -5   37.29    1.57
   8   2  -5   34.14    1.60
   8   2  -5   36.05    1.59
  -9  -2   5    0.61    0.35
  -9  -2   5    1.85    0.40
  -9  -2   5    1.09    0.36
   9   2  -5    0.81    0.34
   9   2  -5    0.87    0.35
   9   2  -5    0.96    0.33
 -10  -2   5    0.35    0.37
 -10  -2   5    0.62    0.38
 -10  -2   5    0.64    0.36
  10   2  -5    0.10    0.33
  10   2  -5    0.36    0.28
  10   2  -5    0.40    0.34
 -11  -2   5    0.36    0.35
 -11  -2   5   -0.47    0.33
 -11  -2   5   -0.20    0.34
  11   2  -5   -0.36    0.29
 -12  -2   5   11.17    1.10
 -12  -2   5    9.21    0.98
 -12  -2   5    7.04    0.88
  12   2  -5   10.38    1.02
 -13  -2   5   -0.57    0.39
 -13  -2   5    0.34    0.42
 -13  -2   5   -0.29    0.43
  13   2  -5   -0.06    0.38
  13  -2   6    7.89    1.00
 -13   2  -6   10.31    1.12
 -13   2  -6    5.24    0.79
 -13   2  -6    9.03    1.13
  12  -2   6    0.43    0.46
 -12   2  -6    0.49    0.43
 -12   2  -6    0.22    0.39
 -12   2  -6   -0.23    0.43
  11  -2   6    2.28    0.57
  11  -2   6    2.30    0.55
 -11   2  -6    2.52    0.56
 -11   2  -6    2.03    0.50
 -11   2  -6    1.16    0.47
  10  -2   6    0.25    0.31
  10  -2   6    0.61    0.36
  10  -2   6    0.42    0.32
 -10   2  -6    0.58    0.31
 -10   2  -6    0.18    0.32
 -10   2  -6    0.39    0.34
   9  -2   6    0.34    0.33
   9  -2   6   -0.02    0.30
   9  -2   6    0.46    0.26
  -9   2  -6    0.00    0.27
  -9   2  -6    0.35    0.25
  -9   2  -6   -0.04    0.31
   8  -2   6    0.32    0.26
   8  -2   6    0.62    0.32
   8  -2   6    0.11    0.22
   8  -2   6    0.04    0.21
   8  -2   6    0.12    0.25
  -8   2  -6   -0.06    0.25
  -8   2  -6    0.20    0.22
  -8   2  -6   -0.04    0.23
  -8   2  -6    0.49    0.27
   7  -2   6   22.75    1.07
   7  -2   6   24.03    1.21
   7  -2   6   24.93    1.22
   7  -2   6   24.15    1.09
   7  -2   6   23.89    1.19
  -7   2  -6   26.45    1.10
  -7   2  -6   22.85    1.19
  -7   2  -6   24.64    1.16
   6  -2   6    0.49    0.23
   6  -2   6    0.36    0.23
   6  -2   6    0.31    0.17
   6  -2   6    0.32    0.24
   6  -2   6    0.03    0.20
   6  -2   6    0.31    0.18
  -6   2  -6    0.52    0.23
  -6   2  -6    0.47    0.24
  -6   2  -6    0.06    0.14
   5  -2   6    1.10    0.22
   5  -2   6    1.71    0.28
   5  -2   6    1.12    0.29
   5  -2   6    1.70    0.33
   5  -2   6    1.70    0.31
   5  -2   6    1.72    0.31
  -5   2  -6    1.04    0.27
  -5   2  -6    1.19    0.24
  -5   2  -6    1.41    0.24
   4  -2   6    1.53    0.30
   4  -2   6    2.09    0.29
   4  -2   6    1.72    0.29
   4  -2   6    2.13    0.30
   4  -2   6    1.62    0.29
   4  -2   6    1.70    0.24
  -4   2  -6    1.71    0.30
  -4   2  -6    1.29    0.24
  -4   2  -6    1.77    0.24
   3  -2   6    0.13    0.13
   3  -2   6    0.21    0.16
   3  -2   6    0.14    0.14
   3  -2   6    0.22    0.15
  -3   2  -6    0.10    0.12
  -3   2  -6    0.16    0.14
   2  -2   6    4.20    0.43
   2  -2   6    4.11    0.38
   2  -2   6    3.94    0.41
   2  -2   6    3.66    0.29
  -2   2  -6    4.00    0.27
  -2   2  -6    4.55    0.36
   1  -2   6    0.98    0.15
   1  -2   6    0.32    0.16
   1  -2   6    0.90    0.21
   1  -2   6    0.77    0.19
  -1   2  -6    0.85    0.21
  -1   2  -6    1.06    0.17
   0  -2   6   13.20    0.64
   0  -2   6   13.12    0.68
   0  -2   6   13.58    0.55
   0  -2   6   13.92    0.70
   0   2  -6   13.34    0.61
   0   2  -6   13.44    0.69
  -1  -2   6   16.13    0.71
  -1  -2   6   14.04    0.56
  -1  -2   6   13.01    0.64
  -1  -2   6   13.53    0.69
   1   2  -6   13.86    0.72
   1   2  -6   13.26    0.63
  -2  -2   6    1.53    0.25
  -2  -2   6    1.74    0.27
  -2  -2   6    2.09    0.20
  -2  -2   6    1.44    0.26
   2   2  -6    1.79    0.26
  -3  -2   6   29.58    1.24
  -3  -2   6   30.38    1.28
  -3  -2   6   29.21    1.18
  -3  -2   6   32.20    1.15
   3   2  -6   31.59    1.30
   3   2  -6   29.49    1.23
  -4  -2   6    1.18    0.23
  -4  -2   6    0.85    0.24
  -4  -2   6    1.19    0.22
  -4  -2   6    0.81    0.26
   4   2  -6    1.67    0.29
   4   2  -6    0.81    0.24
  -5  -2   6    2.75    0.40
  -5  -2   6    3.59    0.45
  -5  -2   6    3.46    0.34
  -5  -2   6    4.51    0.41
   5   2  -6    4.20    0.47
   5   2  -6    3.35    0.41
  -6  -2   6    2.45    0.37
  -6  -2   6    2.23    0.39
  -6  -2   6    2.85    0.31
  -6  -2   6    2.68    0.36
   6   2  -6    3.04    0.43
   6   2  -6    2.28    0.38
  -7  -2   6    0.34    0.23
  -7  -2   6    0.15    0.16
  -7  -2   6    0.25    0.24
  -7  -2   6   -0.04    0.23
   7   2  -6   -0.01    0.20
   7   2  -6    0.14    0.20
  -8  -2   6    1.36    0.33
  -8  -2   6    1.10    0.35
  -8  -2   6    1.09    0.37
   8   2  -6    1.33    0.37
   8   2  -6    1.30    0.38
  -9  -2   6    4.41    0.58
  -9  -2   6    5.16    0.68
  -9  -2   6    5.67    0.67
   9   2  -6    5.25    0.62
   9   2  -6    4.19    0.57
 -10  -2   6    2.04    0.50
 -10  -2   6    2.80    0.52
 -10  -2   6    3.97    0.63
  10   2  -6    2.21    0.45
  10   2  -6    1.86    0.49
 -11  -2   6    0.80    0.41
 -11  -2   6    0.79    0.42
 -11  -2   6    0.48    0.39
  11   2  -6    0.87    0.43
 -12  -2   6    1.15    0.49
 -12  -2   6    1.36    0.50
 -12  -2   6    1.05    0.46
  12   2  -6    0.94    0.46
 -13  -2   6    0.51    0.48
 -13  -2   6    0.85    0.47
 -13  -2   6    0.00    0.47
  13   2  -6    0.26    0.44
  13  -2   7    0.63    0.52
 -13   2  -7    0.62    0.53
 -13   2  -7   -0.61    0.39
 -13   2  -7   -0.23    0.53
  12  -2   7    0.62    0.37
  12  -2   7    0.70    0.47
 -12   2  -7    1.08    0.49
 -12   2  -7    1.35    0.53
 -12   2  -7    0.16    0.45
  11  -2   7    0.00    0.32
  11  -2   7    0.37    0.43
 -11   2  -7   -0.09    0.28
 -11   2  -7    0.10    0.32
  10  -2   7    0.37    0.36
  10  -2   7    0.58    0.40
 -10   2  -7    0.48    0.32
 -10   2  -7    0.31    0.31
 -10   2  -7    0.26    0.37
   9  -2   7    0.17    0.35
   9  -2   7    0.56    0.35
   9  -2   7    0.48    0.30
   9  -2   7    0.19    0.33
  -9   2  -7    0.18    0.29
  -9   2  -7    0.84    0.34
  -9   2  -7    0.19    0.31
   8  -2   7   35.80    1.51
   8  -2   7   34.61    1.67
   8  -2   7   35.32    1.64
   8  -2   7   35.38    1.66
  -8   2  -7   36.25    1.61
  -8   2  -7   34.43    1.66
  -8   2  -7   38.55    1.68
   7  -2   7    0.27    0.24
   7  -2   7   -0.06    0.23
   7  -2   7    0.06    0.18
   7  -2   7   -0.16    0.24
   7  -2   7   -0.12    0.15
   7  -2   7   -0.05    0.25
  -7   2  -7    0.07    0.18
  -7   2  -7    0.56    0.29
  -7   2  -7    0.37    0.20
   6  -2   7    6.04    0.60
   6  -2   7    5.84    0.62
   6  -2   7    5.81    0.59
   6  -2   7    6.66    0.50
   6  -2   7    6.14    0.46
   6  -2   7    6.08    0.60
  -6   2  -7    5.89    0.63
  -6   2  -7    5.69    0.44
  -6   2  -7    5.51    0.45
  -6   2  -7    6.34    0.60
   5  -2   7    0.79    0.25
   5  -2   7    0.93    0.26
   5  -2   7    0.69    0.24
   5  -2   7    0.42    0.21
   5  -2   7    0.54    0.18
  -5   2  -7    0.54    0.26
  -5   2  -7    0.53    0.16
  -5   2  -7    0.78    0.22
   4  -2   7    0.08    0.16
   4  -2   7   -0.14    0.20
   4  -2   7    0.02    0.21
   4  -2   7   -0.05    0.17
   4  -2   7   -0.04    0.13
  -4   2  -7    0.09    0.17
  -4   2  -7    0.15    0.20
  -4   2  -7    0.13    0.13
   3  -2   7    0.35    0.19
   3  -2   7    0.04    0.13
   3  -2   7   -0.03    0.19
   3  -2   7    0.16    0.22
  -3   2  -7    0.45    0.19
  -3   2  -7    0.18    0.12
   2  -2   7   58.99    2.19
   2  -2   7   56.10    2.17
   2  -2   7   58.57    2.04
   2  -2   7   59.62    2.13
  -2   2  -7   57.60    2.14
  -2   2  -7   58.76    2.02
   1  -2   7   13.59    0.73
   1  -2   7   13.34    0.68
   1  -2   7   15.38    0.63
   1  -2   7   14.55    0.77
  -1   2  -7   13.51    0.73
  -1   2  -7   14.22    0.64
   0  -2   7   14.25    0.71
   0  -2   7   13.43    0.73
   0  -2   7   13.93    0.75
   0  -2   7   14.00    0.59
   0   2  -7   14.46    0.74
   0   2  -7   14.32    0.65
  -1  -2   7    9.20    0.59
  -1  -2   7    9.54    0.55
  -1  -2   7    9.48    0.43
  -1  -2   7    8.68    0.53
   1   2  -7    8.85    0.50
   1   2  -7    8.67    0.56
  -2  -2   7    4.90    0.40
  -2  -2   7    5.83    0.53
  -2  -2   7    5.68    0.32
  -2  -2   7    4.69    0.44
   2   2  -7    5.64    0.54
   2   2  -7    5.01    0.39
  -3  -2   7    1.17    0.24
  -3  -2   7    1.90    0.23
  -3  -2   7    1.39    0.26
  -3  -2   7    1.38    0.29
   3   2  -7    1.40    0.31
   3   2  -7    1.43    0.27
  -4  -2   7    4.55    0.48
  -4  -2   7    3.85    0.38
  -4  -2   7    4.54    0.36
  -4  -2   7    3.89    0.44
   4   2  -7    3.19    0.41
   4   2  -7    3.99    0.48
  -5  -2   7   15.40    0.75
  -5  -2   7   15.22    0.73
  -5  -2   7   14.17    0.83
  -5  -2   7   15.21    0.87
   5   2  -7   14.27    0.83
   5   2  -7   14.14    0.83
  -6  -2   7    5.59    0.59
  -6  -2   7    6.94    0.65
  -6  -2   7    6.25    0.44
  -6  -2   7    5.58    0.46
   6   2  -7    5.49    0.57
   6   2  -7    5.42    0.60
  -7  -2   7    6.64    0.54
  -7  -2   7    6.53    0.67
  -7  -2   7    5.07    0.59
   7   2  -7    6.24    0.64
   7   2  -7    6.94    0.68
  -8  -2   7   25.17    1.36
  -8  -2   7   29.56    1.33
  -8  -2   7   27.22    1.37
   8   2  -7   26.66    1.39
   8   2  -7   26.97    1.35
  -9  -2   7   10.08    0.78
  -9  -2   7   11.18    0.89
  -9  -2   7   10.71    0.87
   9   2  -7   12.86    0.92
   9   2  -7   12.10    0.85
 -10  -2   7    0.05    0.36
 -10  -2   7   -0.08    0.30
 -10  -2   7   -0.14    0.33
  10   2  -7    0.07    0.28
  10   2  -7   -0.37    0.32
 -11  -2   7   17.49    1.22
 -11  -2   7   16.17    1.12
 -11  -2   7   19.11    1.23
  11   2  -7   15.92    1.09
  11   2  -7   19.15    1.25
 -12  -2   7   -0.03    0.42
 -12  -2   7   -0.23    0.29
 -12  -2   7    0.06    0.39
  12   2  -7    0.40    0.42
 -13  -2   7    1.04    0.55
 -13  -2   7    1.10    0.54
 -13  -2   7    0.75    0.52
  13   2  -7    1.17    0.54
  12  -2   8    0.74    0.51
  12  -2   8    0.51    0.50
 -12   2  -8    0.25    0.49
 -12   2  -8    1.09    0.50
 -12   2  -8    0.28    0.43
  11  -2   8    1.30    0.49
  11  -2   8    0.71    0.45
 -11   2  -8    0.06    0.38
 -11   2  -8    0.52    0.39
  10  -2   8    0.44    0.42
  10  -2   8    0.31    0.41
 -10   2  -8    0.68    0.41
 -10   2  -8    0.98    0.40
 -10   2  -8    0.62    0.36
   9  -2   8    0.06    0.34
   9  -2   8   -0.01    0.33
   9  -2   8    0.01    0.31
  -9   2  -8    0.11    0.31
  -9   2  -8   -0.05    0.28
  -9   2  -8    0.19    0.32
   8  -2   8   15.38    1.00
   8  -2   8   14.07    0.96
   8  -2   8   15.70    1.02
  -8   2  -8   14.44    0.95
  -8   2  -8   15.95    1.02
   7  -2   8    0.40    0.22
   7  -2   8    0.10    0.26
   7  -2   8    0.12    0.29
   7  -2   8    0.54    0.29
   7  -2   8    0.00    0.28
  -7   2  -8    0.43    0.24
  -7   2  -8   -0.06    0.28
  -7   2  -8    0.11    0.20
  -7   2  -8    0.33    0.19
   6  -2   8   15.41    0.95
   6  -2   8   15.89    0.91
   6  -2   8   14.80    0.92
   6  -2   8   15.29    0.89
   6  -2   8   14.97    0.77
  -6   2  -8   14.89    0.91
  -6   2  -8   15.59    0.83
  -6   2  -8   15.22    0.75
   5  -2   8    0.50    0.25
   5  -2   8    0.19    0.21
   5  -2   8    0.55    0.27
   5  -2   8    0.43    0.19
   5  -2   8    0.10    0.19
  -5   2  -8    0.21    0.18
  -5   2  -8    0.28    0.19
  -5   2  -8    0.35    0.22
   4  -2   8    0.34    0.25
   4  -2   8    0.45    0.26
   4  -2   8    0.38    0.23
   4  -2   8    0.42    0.20
  -4   2  -8    0.65    0.27
  -4   2  -8   -0.05    0.17
  -4   2  -8    0.41    0.15
   3  -2   8   46.30    1.86
   3  -2   8   49.09    1.93
   3  -2   8   47.69    1.93
   3  -2   8   48.74    1.81
  -3   2  -8   48.42    1.73
  -3   2  -8   49.07    1.87
   2  -2   8   46.16    1.63
   2  -2   8   43.67    1.72
   2  -2   8   43.70    1.79
   2  -2   8   43.45    1.77
  -2   2  -8   45.23    1.59
  -2   2  -8   41.38    1.73
   1  -2   8    3.38    0.27
   1  -2   8    3.17    0.38
   1  -2   8    2.59    0.39
   1  -2   8    3.00    0.41
  -1   2  -8    3.06    0.39
  -1   2  -8    2.72    0.29
   0  -2   8    9.04    0.63
   0  -2   8    8.14    0.60
   0  -2   8   10.53    0.60
   0  -2   8   10.46    0.49
   0   2  -8    9.19    0.62
   0   2  -8   10.43    0.54
  -1  -2   8    0.28    0.12
  -1  -2   8    0.19    0.15
  -1  -2   8    0.19    0.21
  -1  -2   8    0.28    0.20
   1   2  -8    0.10    0.15
   1   2  -8    0.07    0.19
  -2  -2   8    1.07    0.26
  -2  -2   8    1.35    0.28
  -2  -2   8    1.28    0.30
  -2  -2   8    1.25    0.19
   2   2  -8    0.82    0.22
   2   2  -8    1.30    0.29
  -3  -2   8   41.32    1.60
  -3  -2   8   41.01    1.69
  -3  -2   8   41.61    1.64
  -3  -2   8   41.68    1.49
   3   2  -8   39.23    1.61
   3   2  -8   38.03    1.68
  -4  -2   8   -0.06    0.19
  -4  -2   8   -0.01    0.16
  -4  -2   8   -0.26    0.14
  -4  -2   8    0.02    0.14
   4   2  -8   -0.01    0.20
   4   2  -8   -0.05    0.19
  -5  -2   8    0.56    0.27
  -5  -2   8    0.64    0.21
  -5  -2   8    0.71    0.30
  -5  -2   8    0.92    0.23
   5   2  -8    0.48    0.23
   5   2  -8    0.53    0.26
  -6  -2   8    1.78    0.33
  -6  -2   8    2.49    0.44
  -6  -2   8    2.23    0.44
  -6  -2   8    1.84    0.31
   6   2  -8    2.08    0.42
   6   2  -8    2.83    0.47
  -7  -2   8    2.81    0.45
  -7  -2   8    2.13    0.47
  -7  -2   8    3.60    0.51
   7   2  -8    2.91    0.51
   7   2  -8    2.32    0.44
  -8  -2   8    6.77    0.75
  -8  -2   8    6.77    0.66
  -8  -2   8    6.66    0.73
   8   2  -8    7.09    0.73
   8   2  -8    6.79    0.76
  -9  -2   8    0.56    0.38
  -9  -2   8    1.22    0.43
  -9  -2   8    1.06    0.34
   9   2  -8    0.81    0.41
   9   2  -8    0.66    0.37
 -10  -2   8    3.95    0.61
 -10  -2   8    2.83    0.56
 -10  -2   8    2.73    0.61
  10   2  -8    3.03    0.58
  10   2  -8    3.27    0.57
 -11  -2   8   -0.24    0.37
 -11  -2   8    0.04    0.37
 -11  -2   8    0.05    0.32
  11   2  -8    0.49    0.42
  11   2  -8    0.34    0.30
 -12  -2   8    0.38    0.48
 -12  -2   8    0.71    0.51
 -12  -2   8    0.89    0.49
  12   2  -8   -0.17    0.28
  12  -2   9   11.12    1.11
  12  -2   9    7.02    0.96
 -12   2  -9    6.37    0.93
 -12   2  -9    7.50    0.99
 -12   2  -9    8.11    1.02
  11  -2   9    1.37    0.46
  11  -2   9    2.18    0.60
 -11   2  -9    2.41    0.61
 -11   2  -9    2.02    0.57
  10  -2   9    3.96    0.69
  10  -2   9    4.72    0.72
  10  -2   9    2.57    0.58
 -10   2  -9    4.02    0.67
 -10   2  -9    2.92    0.61
 -10   2  -9    3.32    0.58
   9  -2   9   -0.07    0.30
   9  -2   9   -0.10    0.32
   9  -2   9    0.24    0.35
  -9   2  -9    0.25    0.31
  -9   2  -9    0.11    0.32
  -9   2  -9    0.22    0.33
   8  -2   9    4.07    0.60
   8  -2   9    3.63    0.60
   8  -2   9    4.62    0.66
  -8   2  -9    3.20    0.55
  -8   2  -9    3.71    0.62
   7  -2   9    3.26    0.50
   7  -2   9    2.49    0.52
   7  -2   9    3.08    0.54
   7  -2   9    2.90    0.49
  -7   2  -9    2.98    0.54
  -7   2  -9    3.28    0.55
  -7   2  -9    2.68    0.43
   6  -2   9    0.17    0.28
   6  -2   9    0.17    0.32
   6  -2   9    0.29    0.21
   6  -2   9    0.20    0.27
  -6   2  -9    0.25    0.29
  -6   2  -9    0.31    0.26
   5  -2   9   -0.02    0.19
   5  -2   9   -0.16    0.21
   5  -2   9    0.02    0.21
   5  -2   9   -0.15    0.22
  -5   2  -9   -0.11    0.17
  -5   2  -9    0.05    0.17
  -5   2  -9    0.25    0.16
   4  -2   9    0.08    0.21
   4  -2   9   -0.17    0.23
   4  -2   9   -0.10    0.17
   4  -2   9   -0.28    0.19
  -4   2  -9    0.25    0.20
  -4   2  -9   -0.04    0.13
  -4   2  -9   -0.05    0.17
   3  -2   9   40.27    1.56
   3  -2   9   37.83    1.69
   3  -2   9   39.56    1.72
   3  -2   9   40.76    1.66
  -3   2  -9   39.14    1.69
  -3   2  -9   41.24    1.49
  -3   2  -9   39.83    1.65
   2  -2   9    1.03    0.22
   2  -2   9    1.53    0.34
   2  -2   9    0.99    0.31
   2  -2   9    1.44    0.31
  -2   2  -9    1.35    0.22
  -2   2  -9    0.88    0.27
   1  -2   9    3.72    0.44
   1  -2   9    3.26    0.46
   1  -2   9    4.65    0.34
   1  -2   9    4.98    0.54
  -1   2  -9    2.67    0.42
  -1   2  -9    4.27    0.33
   0  -2   9    1.93    0.34
   0  -2   9    1.92    0.34
   0  -2   9    1.86    0.24
   0  -2   9    1.27    0.33
   0   2  -9    2.28    0.30
   0   2  -9    1.76    0.36
  -1  -2   9   -0.19    0.16
  -1  -2   9    0.00    0.11
  -1  -2   9    0.10    0.16
  -1  -2   9    0.14    0.23
   1   2  -9    0.07    0.15
   1   2  -9    0.03    0.21
  -2  -2   9   26.02    1.24
  -2  -2   9   25.33    1.01
  -2  -2   9   26.32    1.18
  -2  -2   9   23.08    1.15
   2   2  -9   26.88    1.25
   2   2  -9   27.63    1.15
  -3  -2   9   75.57    2.81
  -3  -2   9   80.90    2.69
  -3  -2   9   78.41    2.87
  -3  -2   9   78.03    2.93
   3   2  -9   79.69    2.84
   3   2  -9   76.62    2.94
  -4  -2   9    1.65    0.37
  -4  -2   9    2.02    0.38
  -4  -2   9    2.42    0.30
  -4  -2   9    2.49    0.37
   4   2  -9    2.28    0.42
   4   2  -9    3.08    0.43
  -5  -2   9    9.91    0.60
  -5  -2   9   10.14    0.75
  -5  -2   9    9.74    0.64
  -5  -2   9    8.95    0.70
   5   2  -9    8.61    0.72
   5   2  -9   10.31    0.72
  -6  -2   9    5.90    0.66
  -6  -2   9    4.90    0.63
  -6  -2   9    6.57    0.51
  -6  -2   9    5.72    0.53
   6   2  -9    5.96    0.66
   6   2  -9    5.82    0.67
  -7  -2   9    4.58    0.53
  -7  -2   9    5.34    0.65
  -7  -2   9    4.55    0.62
   7   2  -9    4.35    0.61
   7   2  -9    4.25    0.61
  -8  -2   9   25.70    1.24
  -8  -2   9   24.57    1.36
  -8  -2   9   23.87    1.35
   8   2  -9   25.51    1.34
   8   2  -9   23.21    1.31
  -9  -2   9    1.43    0.41
  -9  -2   9    1.09    0.45
  -9  -2   9    1.77    0.51
   9   2  -9    0.85    0.41
   9   2  -9    1.35    0.46
 -10  -2   9    0.75    0.39
 -10  -2   9    1.22    0.49
 -10  -2   9    0.65    0.45
  10   2  -9    0.56    0.45
  10   2  -9    0.67    0.39
 -11  -2   9    0.50    0.47
 -11  -2   9    1.92    0.58
  11   2  -9    1.08    0.49
  11   2  -9    1.69    0.51
 -12  -2   9   -0.04    0.42
 -12  -2   9    0.14    0.44
  12   2  -9   -0.16    0.40
  11  -2  10    1.54    0.55
  11  -2  10    1.15    0.50
 -11   2 -10    0.32    0.44
 -11   2 -10    1.12    0.45
  10  -2  10    6.93    0.85
  10  -2  10    6.04    0.82
  10  -2  10    6.22    0.83
 -10   2 -10    7.24    0.91
 -10   2 -10    6.92    0.83
 -10   2 -10    5.22    0.76
   9  -2  10    1.67    0.50
   9  -2  10    1.86    0.52
   9  -2  10    1.28    0.49
  -9   2 -10    1.57    0.49
  -9   2 -10    0.89    0.43
   8  -2  10    6.01    0.74
   8  -2  10    5.19    0.68
   8  -2  10    6.39    0.77
  -8   2 -10    5.71    0.73
  -8   2 -10    5.48    0.71
   7  -2  10   12.34    0.97
   7  -2  10   13.13    0.89
   7  -2  10   14.85    1.01
   7  -2  10   13.61    0.92
  -7   2 -10   13.98    0.97
  -7   2 -10   13.87    0.99
   6  -2  10    0.43    0.28
   6  -2  10    0.08    0.25
   6  -2  10    0.43    0.36
   6  -2  10    0.06    0.28
  -6   2 -10    0.26    0.34
  -6   2 -10    0.47    0.26
   5  -2  10    7.42    0.59
   5  -2  10    6.89    0.76
   5  -2  10    5.79    0.64
   5  -2  10    5.98    0.71
  -5   2 -10    6.50    0.62
  -5   2 -10    6.81    0.73
   4  -2  10    1.90    0.35
   4  -2  10    2.55    0.50
   4  -2  10    1.94    0.41
   4  -2  10    1.74    0.38
  -4   2 -10    1.67    0.40
  -4   2 -10    2.44    0.39
  -4   2 -10    2.01    0.29
   3  -2  10    8.44    0.65
   3  -2  10   10.01    0.76
   3  -2  10    8.29    0.67
   3  -2  10   10.32    0.61
  -3   2 -10    8.73    0.67
  -3   2 -10    9.91    0.54
  -3   2 -10    9.18    0.67
   2  -2  10    0.45    0.29
   2  -2  10    0.03    0.26
   2  -2  10    0.36    0.23
   2  -2  10    0.19    0.16
  -2   2 -10   -0.07    0.19
  -2   2 -10    0.11    0.14
   1  -2  10    9.45    0.68
   1  -2  10   12.02    0.81
   1  -2  10   10.66    0.57
   1  -2  10   11.56    0.78
  -1   2 -10   11.01    0.72
  -1   2 -10   10.18    0.58
   0  -2  10    5.55    0.60
   0  -2  10    6.28    0.59
   0  -2  10    6.46    0.65
   0  -2  10    5.69    0.39
   0   2 -10    6.10    0.61
   0   2 -10    6.30    0.46
  -1  -2  10    2.33    0.41
  -1  -2  10    2.49    0.28
  -1  -2  10    2.06    0.37
  -1  -2  10    1.36    0.34
   1   2 -10    2.67    0.35
   1   2 -10    1.77    0.36
  -2  -2  10   44.68    1.91
  -2  -2  10   46.23    1.85
  -2  -2  10   44.00    1.62
  -2  -2  10   44.09    1.83
   2   2 -10   44.89    1.77
   2   2 -10   45.10    1.92
  -3  -2  10    4.66    0.38
  -3  -2  10    4.24    0.51
  -3  -2  10    4.75    0.52
  -3  -2  10    4.04    0.52
   3   2 -10    4.56    0.59
   3   2 -10    4.66    0.51
  -4  -2  10    1.10    0.39
  -4  -2  10    2.17    0.37
  -4  -2  10    1.90    0.30
  -4  -2  10    1.98    0.40
   4   2 -10    1.47    0.36
   4   2 -10    2.19    0.38
  -5  -2  10   11.27    0.74
  -5  -2  10   12.10    0.69
  -5  -2  10   10.38    0.84
  -5  -2  10   12.37    0.84
   5   2 -10   12.03    0.87
   5   2 -10   12.38    0.81
  -6  -2  10    0.27    0.30
  -6  -2  10    0.66    0.26
  -6  -2  10    0.63    0.37
   6   2 -10    0.17    0.25
   6   2 -10    0.26    0.28
  -7  -2  10    7.09    0.77
  -7  -2  10    6.54    0.76
   7   2 -10    6.22    0.76
   7   2 -10    7.80    0.80
  -8  -2  10   11.77    0.96
  -8  -2  10   12.52    0.97
   8   2 -10   11.64    0.93
   8   2 -10   11.68    0.93
  -9  -2  10   -0.11    0.35
   9   2 -10    0.04    0.31
   9   2 -10    0.14    0.28
 -10  -2  10    1.50    0.53
 -10  -2  10    1.66    0.53
  10   2 -10    2.42    0.62
  10   2 -10    0.93    0.43
 -11  -2  10    6.71    0.90
 -11  -2  10    6.31    0.85
  11   2 -10    8.08    0.99
  11   2 -10    7.35    0.93
  11  -2  11    1.10    0.52
  11  -2  11    0.90    0.55
 -11   2 -11    1.79    0.64
 -11   2 -11    1.69    0.52
 -11   2 -11    1.26    0.56
  10  -2  11    0.59    0.45
  10  -2  11    0.86    0.48
  10  -2  11    0.47    0.44
 -10   2 -11    0.54    0.44
 -10   2 -11    0.01    0.43
 -10   2 -11    0.25    0.44
   9  -2  11    8.86    0.98
   9  -2  11    6.39    0.83
   9  -2  11    8.03    0.90
  -9   2 -11    6.32    0.80
  -9   2 -11    5.83    0.82
   8  -2  11    2.50    0.52
   8  -2  11    1.33    0.46
   8  -2  11    3.26    0.59
  -8   2 -11    2.10    0.48
  -8   2 -11    1.38    0.46
   7  -2  11    0.10    0.38
   7  -2  11    0.17    0.32
   7  -2  11    0.22    0.29
   7  -2  11    0.12    0.37
  -7   2 -11    0.05    0.34
  -7   2 -11    0.82    0.41
   6  -2  11   15.96    1.04
   6  -2  11   15.51    1.07
   6  -2  11   13.97    0.97
  -6   2 -11   14.87    0.93
  -6   2 -11   14.69    1.04
   5  -2  11   19.71    1.16
   5  -2  11   19.45    1.05
   5  -2  11   20.45    1.22
   5  -2  11   19.34    1.13
  -5   2 -11   21.01    1.18
  -5   2 -11   19.60    1.09
   4  -2  11    0.22    0.32
   4  -2  11    0.04    0.31
   4  -2  11   -0.21    0.20
   4  -2  11    0.00    0.26
  -4   2 -11    0.14    0.30
  -4   2 -11    0.06    0.25
   3  -2  11    2.87    0.52
   3  -2  11    2.36    0.44
   3  -2  11    3.41    0.55
   3  -2  11    3.22    0.40
  -3   2 -11    2.37    0.47
  -3   2 -11    2.77    0.49
   2  -2  11    5.67    0.62
   2  -2  11    7.18    0.71
   2  -2  11    6.44    0.48
   2  -2  11    6.16    0.70
  -2   2 -11    7.54    0.48
  -2   2 -11    7.06    0.70
   1  -2  11    9.91    0.75
   1  -2  11   11.42    0.72
   1  -2  11    8.43    0.69
   1  -2  11    9.42    0.76
  -1   2 -11   10.30    0.59
  -1   2 -11    8.80    0.72
   0  -2  11   13.19    0.91
   0  -2  11   16.59    0.97
   0  -2  11   16.12    0.91
   0   2 -11   14.48    0.91
   0   2 -11   15.80    0.79
  -1  -2  11   10.08    0.73
  -1  -2  11   11.42    0.82
  -1  -2  11    9.39    0.70
   1   2 -11   10.33    0.79
   1   2 -11   10.42    0.66
  -2  -2  11    5.70    0.61
  -2  -2  11    6.50    0.71
  -2  -2  11    6.66    0.64
   2   2 -11    5.66    0.67
   2   2 -11    5.49    0.54
  -3  -2  11    5.32    0.60
  -3  -2  11    5.50    0.66
  -3  -2  11    5.42    0.61
   3   2 -11    5.45    0.67
   3   2 -11    5.23    0.55
  -4  -2  11    2.52    0.47
  -4  -2  11    2.68    0.43
  -4  -2  11    2.95    0.50
   4   2 -11    1.97    0.48
   4   2 -11    3.00    0.45
  -5  -2  11    1.39    0.44
  -5  -2  11    0.73    0.36
  -5  -2  11    1.15    0.37
   5   2 -11    0.97    0.40
   5   2 -11    1.10    0.37
  -6  -2  11    8.30    0.80
  -6  -2  11    7.49    0.84
   6   2 -11    7.41    0.77
   6   2 -11    7.38    0.79
  -7  -2  11    0.57    0.37
  -7  -2  11    0.62    0.39
   7   2 -11    1.57    0.44
   7   2 -11    0.09    0.33
  -8  -2  11    2.71    0.58
  -8  -2  11    3.04    0.60
   8   2 -11    3.21    0.56
   8   2 -11    3.30    0.64
  -9  -2  11    1.24    0.51
  -9  -2  11    1.35    0.51
   9   2 -11    1.24    0.50
   9   2 -11    1.52    0.52
 -10  -2  11    3.36    0.69
 -10  -2  11    3.01    0.64
  10   2 -11    2.52    0.58
  10   2 -11    3.22    0.67
 -11  -2  11    4.67    0.79
 -11  -2  11    5.30    0.82
  11   2 -11    4.05    0.75
  11   2 -11    4.14    0.81
  10  -2  12    0.16    0.39
  10  -2  12    0.51    0.47
  10  -2  12    0.57    0.48
 -10   2 -12    0.02    0.40
 -10   2 -12   -0.03    0.46
 -10   2 -12   -0.14    0.44
   9  -2  12    1.33    0.55
   9  -2  12    1.37    0.56
   9  -2  12    1.39    0.53
  -9   2 -12    0.97    0.52
  -9   2 -12    0.73    0.49
   8  -2  12    6.20    0.80
   8  -2  12    5.65    0.73
   8  -2  12    5.64    0.85
  -8   2 -12    6.37    0.83
  -8   2 -12    4.97    0.77
   7  -2  12    7.41    0.89
   7  -2  12    7.17    0.77
   7  -2  12    6.76    0.85
   7  -2  12    5.80    0.74
  -7   2 -12    7.73    0.87
   6  -2  12    8.54    0.95
   6  -2  12    9.84    0.96
   6  -2  12    9.88    0.92
  -6   2 -12    8.55    0.91
  -6   2 -12   10.45    0.77
   5  -2  12    0.67    0.40
   5  -2  12    1.38    0.47
   5  -2  12    1.40    0.38
  -5   2 -12    0.85    0.34
  -5   2 -12    0.43    0.41
   4  -2  12    0.37    0.30
   4  -2  12    0.93    0.45
   4  -2  12    0.33    0.37
  -4   2 -12    0.69    0.32
  -4   2 -12    0.29    0.34
   3  -2  12    0.73    0.33
   3  -2  12    0.91    0.38
   3  -2  12    0.84    0.38
  -3   2 -12    0.69    0.33
  -3   2 -12    1.21    0.38
   2  -2  12   30.83    1.57
   2  -2  12   32.68    1.61
   2  -2  12   31.78    1.51
  -2   2 -12   31.06    1.51
  -2   2 -12   31.20    1.56
   1  -2  12    7.75    0.78
   1  -2  12    8.78    0.71
   1  -2  12    8.24    0.82
  -1   2 -12    7.80    0.79
   0  -2  12   11.05    0.80
   0  -2  12    9.99    0.82
   0  -2  12   12.01    0.89
   0   2 -12   12.13    0.84
   0   2 -12   11.86    0.68
  -1  -2  12    1.48    0.37
  -1  -2  12    1.37    0.40
  -1  -2  12   -0.21    0.29
   1   2 -12    0.55    0.35
   1   2 -12    1.15    0.29
  -2  -2  12    0.50    0.31
  -2  -2  12    0.21    0.23
  -2  -2  12    0.11    0.28
   2   2 -12    0.58    0.30
   2   2 -12   -0.12    0.19
  -3  -2  12    3.17    0.56
  -3  -2  12    3.86    0.55
  -3  -2  12    3.82    0.57
   3   2 -12    3.43    0.49
   3   2 -12    2.08    0.48
  -4  -2  12    3.01    0.51
  -4  -2  12    1.74    0.46
  -4  -2  12    1.72    0.39
   4   2 -12    2.04    0.43
   4   2 -12    2.63    0.53
  -5  -2  12   11.29    0.90
  -5  -2  12    9.31    0.89
  -5  -2  12    9.96    0.74
   5   2 -12   10.72    0.81
   5   2 -12    9.49    0.97
  -6  -2  12    1.77    0.47
  -6  -2  12    1.95    0.51
   6   2 -12    0.79    0.35
   6   2 -12    1.86    0.47
  -7  -2  12    2.33    0.56
  -7  -2  12    3.16    0.61
   7   2 -12    2.83    0.55
   7   2 -12    2.31    0.56
  -8  -2  12    0.65    0.46
  -8  -2  12    0.35    0.40
   8   2 -12    1.42    0.48
   8   2 -12    1.03    0.49
  -9  -2  12    2.56    0.63
  -9  -2  12    2.51    0.62
   9   2 -12    3.57    0.68
   9   2 -12    1.99    0.57
 -10  -2  12    0.19    0.40
 -10  -2  12    0.53    0.48
  10   2 -12    0.16    0.45
  10   2 -12    0.69    0.50
   9  -2  13   -0.02    0.48
   9  -2  13    0.95    0.51
  -9   2 -13    0.28    0.49
  -9   2 -13   -0.34    0.40
   8  -2  13    0.92    0.49
   8  -2  13    1.80    0.59
  -8   2 -13    2.01    0.56
  -8   2 -13    2.82    0.66
   7  -2  13    0.15    0.32
   7  -2  13    0.56    0.42
   7  -2  13    0.12    0.30
  -7   2 -13   -0.36    0.22
   6  -2  13    0.51    0.48
   6  -2  13    0.49    0.38
   6  -2  13    0.21    0.32
  -6   2 -13    0.97    0.49
   5  -2  13    6.25    0.84
   5  -2  13    5.71    0.76
   5  -2  13    6.57    0.77
  -5   2 -13    5.76    0.70
  -5   2 -13    5.59    0.80
   4  -2  13    7.35    0.87
   4  -2  13    6.39    0.77
   4  -2  13    6.50    0.75
  -4   2 -13    6.40    0.80
  -4   2 -13    7.33    0.78
   3  -2  13    3.44    0.63
   3  -2  13    2.46    0.50
   3  -2  13    2.84    0.59
  -3   2 -13    3.77    0.62
  -3   2 -13    1.56    0.46
   2  -2  13   15.32    1.10
   2  -2  13   14.96    1.08
   2  -2  13   16.12    1.02
  -2   2 -13   17.40    1.08
  -2   2 -13   15.12    1.01
   1  -2  13   11.69    0.93
   1  -2  13   11.49    0.95
   1  -2  13   13.24    0.91
  -1   2 -13   12.66    0.93
   0  -2  13    3.20    0.60
   0  -2  13    3.69    0.61
   0  -2  13    3.60    0.57
   0   2 -13    3.13    0.52
  -1  -2  13    3.96    0.62
  -1  -2  13    3.25    0.55
  -1  -2  13    4.93    0.67
   1   2 -13    4.59    0.51
   1   2 -13    5.50    0.69
  -2  -2  13    2.34    0.50
  -2  -2  13    2.25    0.49
  -2  -2  13    1.82    0.45
   2   2 -13    3.01    0.58
   2   2 -13    2.81    0.44
  -3  -2  13    2.85    0.51
  -3  -2  13    3.06    0.55
  -3  -2  13    4.15    0.66
   3   2 -13    2.87    0.47
   3   2 -13    2.59    0.58
  -4  -2  13    2.21    0.46
  -4  -2  13    1.56    0.48
  -4  -2  13    2.90    0.53
   4   2 -13    1.44    0.41
   4   2 -13    1.95    0.44
  -5  -2  13    0.86    0.36
  -5  -2  13    0.77    0.42
  -5  -2  13    0.56    0.43
   5   2 -13    0.36    0.39
   5   2 -13    0.29    0.33
  -6  -2  13    0.60    0.44
  -6  -2  13    0.30    0.39
   6   2 -13    0.03    0.29
   6   2 -13    0.45    0.39
  -7  -2  13    0.48    0.44
  -7  -2  13   -0.39    0.34
   7   2 -13    0.39    0.42
   7   2 -13   -0.16    0.21
  -8  -2  13    0.34    0.37
  -8  -2  13    0.84    0.51
   8   2 -13    0.26    0.30
   8   2 -13    0.76    0.37
  -9  -2  13    0.44    0.44
  -9  -2  13    0.19    0.35
   9   2 -13    0.61    0.47
   9   2 -13    0.13    0.33
 -10  -2  13    1.85    0.63
   8  -2  14    1.36    0.53
   8  -2  14    1.99    0.61
  -8   2 -14    2.54    0.68
  -8   2 -14    1.05    0.52
   7  -2  14   -0.16    0.41
   7  -2  14   -0.22    0.40
   7  -2  14    0.49    0.47
  -7   2 -14    0.01    0.40
   6  -2  14    3.54    0.64
   6  -2  14    4.04    0.78
   6  -2  14    3.52    0.66
  -6   2 -14    3.10    0.70
   5  -2  14    0.79    0.46
   5  -2  14    0.55    0.39
   5  -2  14    0.86    0.50
  -5   2 -14    0.39    0.43
  -5   2 -14    0.54    0.36
   4  -2  14    0.97    0.40
   4  -2  14    1.38    0.50
   4  -2  14    0.93    0.51
  -4   2 -14    1.48    0.45
  -4   2 -14    1.47    0.47
   3  -2  14    2.74    0.56
   3  -2  14    2.74    0.63
   3  -2  14    3.35    0.66
  -3   2 -14    3.76    0.63
  -3   2 -14    2.77    0.58
   2  -2  14   -0.22    0.34
   2  -2  14    0.33    0.36
   2  -2  14    0.06    0.41
  -2   2 -14   -0.03    0.30
  -2   2 -14    0.02    0.35
   1  -2  14    0.70    0.35
   1  -2  14   -0.02    0.31
   1  -2  14    0.33    0.39
  -1   2 -14    0.32    0.34
  -1   2 -14    0.32    0.37
   0  -2  14   20.88    1.33
   0  -2  14   20.33    1.28
   0  -2  14   22.27    1.26
   0   2 -14   20.51    1.25
  -1  -2  14    6.04    0.77
  -1  -2  14    3.77    0.61
  -1  -2  14    5.04    0.72
   1   2 -14    5.93    0.77
  -2  -2  14    5.75    0.73
  -2  -2  14    4.14    0.70
  -2  -2  14    4.25    0.67
   2   2 -14    4.84    0.72
  -3  -2  14    0.34    0.37
  -3  -2  14    0.57    0.36
  -3  -2  14    0.05    0.32
   3   2 -14   -0.04    0.36
   3   2 -14    0.27    0.28
  -4  -2  14    0.91    0.38
  -4  -2  14    0.02    0.36
  -4  -2  14    0.19    0.42
   4   2 -14    0.75    0.35
   4   2 -14   -0.20    0.24
  -5  -2  14    1.77    0.53
  -5  -2  14    2.47    0.61
   5   2 -14    2.22    0.61
   5   2 -14    3.33    0.54
  -6  -2  14   19.70    1.27
  -6  -2  14   15.08    1.20
   6   2 -14   16.95    1.22
   6   2 -14   18.95    1.19
  -7  -2  14    1.70    0.56
  -7  -2  14    2.51    0.64
   7   2 -14    3.17    0.61
   7   2 -14    2.83    0.67
  -8  -2  14    0.37    0.48
  -8  -2  14    0.08    0.45
   8   2 -14    0.24    0.44
   8   2 -14    0.50    0.41
  -9  -2  14    0.89    0.58
  -9  -2  14    0.35    0.50
   9   2 -14   -0.15    0.50
   9   2 -14    0.11    0.43
   7  -2  15    6.34    0.96
   7  -2  15    5.31    0.89
   7  -2  15    4.48    0.76
  -7   2 -15    5.34    0.89
   6  -2  15    0.69    0.44
   6  -2  15    0.60    0.43
   6  -2  15   -0.41    0.46
  -6   2 -15    0.53    0.52
   5  -2  15    8.48    0.95
   5  -2  15    9.64    1.08
   5  -2  15    7.36    0.99
  -5   2 -15    7.19    0.94
   4  -2  15   10.31    1.08
   4  -2  15   10.69    1.09
   4  -2  15   11.82    1.06
  -4   2 -15   10.57    1.01
  -4   2 -15   11.12    1.11
   3  -2  15    0.02    0.45
   3  -2  15    0.47    0.43
   3  -2  15    0.42    0.48
  -3   2 -15    0.66    0.41
  -3   2 -15    0.23    0.40
   2  -2  15   -0.01    0.36
   2  -2  15    0.21    0.47
   2  -2  15   -0.31    0.39
  -2   2 -15    0.22    0.40
  -2   2 -15   -0.01    0.36
   1  -2  15    1.04    0.48
   1  -2  15    1.28    0.52
   1  -2  15    0.88    0.45
  -1   2 -15    0.81    0.45
  -1   2 -15    0.57    0.41
   0  -2  15    2.16    0.59
   0  -2  15    1.58    0.50
   0  -2  15    1.66    0.56
   0   2 -15    2.41    0.52
   0   2 -15    2.17    0.55
  -1  -2  15    1.54    0.52
  -1  -2  15    1.34    0.45
  -1  -2  15    1.80    0.52
   1   2 -15    0.99    0.48
   1   2 -15    0.96    0.38
  -2  -2  15    2.60    0.57
  -2  -2  15    2.59    0.60
  -2  -2  15    2.54    0.62
   2   2 -15    4.23    0.70
  -3  -2  15    0.66    0.40
  -3  -2  15    0.75    0.49
  -3  -2  15    0.54    0.42
   3   2 -15    0.03    0.32
  -4  -2  15    0.58    0.43
  -4  -2  15    0.22    0.43
  -4  -2  15   -0.06    0.34
   4   2 -15    0.05    0.36
  -5  -2  15    8.88    1.03
  -5  -2  15    9.18    0.97
   5   2 -15    8.12    0.83
   5   2 -15    7.34    0.96
  -6  -2  15    7.07    0.91
  -6  -2  15    6.24    0.88
   6   2 -15    5.91    0.75
   6   2 -15    6.17    0.91
  -7  -2  15   -0.03    0.49
  -7  -2  15    0.15    0.49
   7   2 -15    0.29    0.39
   7   2 -15    0.10    0.35
  -8  -2  15   -0.44    0.40
  -8  -2  15    0.13    0.51
   8   2 -15   -0.17    0.43
   8   2 -15    0.07    0.40
   6  -2  16    2.12    0.66
   6  -2  16    1.74    0.56
   6  -2  16    2.49    0.70
  -6   2 -16    3.06    0.76
   5  -2  16    9.88    1.17
   5  -2  16   11.47    1.21
  -5   2 -16   11.89    1.25
   4  -2  16    0.50    0.44
   4  -2  16    1.02    0.56
   4  -2  16    0.05    0.50
  -4   2 -16   -0.42    0.36
  -4   2 -16    0.29    0.39
   3  -2  16    0.30    0.46
   3  -2  16    0.52    0.44
   3  -2  16    0.16    0.36
  -3   2 -16    0.03    0.40
  -3   2 -16   -0.07    0.27
   2  -2  16    4.38    0.72
   2  -2  16    4.99    0.76
   2  -2  16    5.76    0.83
  -2   2 -16    6.18    0.81
  -2   2 -16    5.66    0.80
   1  -2  16   -0.25    0.36
   1  -2  16    1.29    0.54
   1  -2  16   -0.17    0.29
  -1   2 -16    0.01    0.33
  -1   2 -16    0.15    0.42
   0  -2  16    1.27    0.55
   0  -2  16    1.01    0.48
   0  -2  16    1.40    0.48
   0   2 -16    1.00    0.48
   0   2 -16    0.56    0.43
  -1  -2  16    5.27    0.80
  -1  -2  16    6.42    0.85
  -1  -2  16    4.30    0.71
   1   2 -16    5.80    0.84
   1   2 -16    5.13    0.76
  -2  -2  16    0.14    0.47
  -2  -2  16   -0.01    0.37
  -2  -2  16    0.44    0.47
   2   2 -16    0.10    0.26
   2   2 -16    0.18    0.41
  -3  -2  16    0.50    0.43
  -3  -2  16    1.15    0.49
  -3  -2  16   -0.20    0.43
   3   2 -16    0.40    0.39
   3   2 -16    0.44    0.48
  -4  -2  16    1.33    0.48
  -4  -2  16    0.51    0.47
   4   2 -16    2.49    0.63
  -5  -2  16    3.18    0.67
  -5  -2  16    1.56    0.56
   5   2 -16    1.81    0.63
  -6  -2  16    0.66    0.59
  -6  -2  16    1.00    0.50
   6   2 -16    0.46    0.44
   4  -2  17    0.40    0.59
   4  -2  17    0.58    0.57
   4  -2  17    0.20    0.47
  -4   2 -17    0.08    0.48
  -4   2 -17   -0.23    0.46
   3  -2  17    1.13    0.51
   3  -2  17    0.52    0.62
   3  -2  17    1.60    0.63
  -3   2 -17    1.02    0.53
  -3   2 -17    1.68    0.57
   2  -2  17    0.77    0.63
   2  -2  17    0.05    0.50
   2  -2  17    0.51    0.47
  -2   2 -17    0.50    0.45
  -2   2 -17    0.12    0.43
   1  -2  17    0.54    0.45
   1  -2  17    0.48    0.47
   1  -2  17    0.78    0.57
  -1   2 -17   -0.06    0.46
  -1   2 -17    0.45    0.38
   0  -2  17    2.79    0.65
   0  -2  17    2.52    0.70
   0  -2  17    4.47    0.75
   0   2 -17    3.76    0.71
   0   2 -17    2.88    0.70
  -1  -2  17   -0.06    0.45
  -1  -2  17    0.04    0.43
  -1  -2  17    0.24    0.51
   1   2 -17    0.18    0.38
   1   2 -17    0.10    0.41
  -2  -2  17    0.92    0.49
  -2  -2  17    2.07    0.64
  -2  -2  17    0.08    0.46
   2   2 -17    0.71    0.50
   2   2 -17    0.21    0.48
  -3  -2  17    3.44    0.81
  -3  -2  17    1.56    0.58
  -3  -2  17    2.75    0.68
   3   2 -17    2.40    0.56
   3   2 -17    2.02    0.68
  -4  -2  17    1.28    0.54
  -4  -2  17    0.20    0.59
   4   2 -17    0.61    0.54
  -5  -2  17    0.00    0.45
   1  -2  18    0.22    0.53
   0  -2  18    0.14    0.62
   0  -2  18    0.99    0.66
   0  -2  18    0.40    0.48
   0   2 -18    0.25    0.46
   0   2 -18   -0.29    0.43
  -1  -2  18    0.35    0.58
  -1  -2  18    0.77    0.65
   1   2 -18    1.37    0.53
  -1   3  18    4.19    0.84
   0  -3 -18    1.30    0.52
   0   3  18    0.24    0.58
   0   3  18    1.04    0.56
   4  -3 -17    0.63    0.54
  -4   3  17    0.87    0.53
  -4   3  17    1.41    0.63
   3  -3 -17    0.90    0.58
  -3   3  17    0.26    0.47
  -3   3  17    0.04    0.46
   2  -3 -17    6.68    0.92
   2  -3 -17    5.74    0.80
  -2   3  17    6.98    0.93
  -2   3  17    7.63    0.94
  -2   3  17    5.90    0.92
   1  -3 -17    0.54    0.48
   1  -3 -17    0.45    0.43
  -1   3  17    0.62    0.51
  -1   3  17    1.04    0.46
  -1   3  17    0.70    0.54
   0  -3 -17    2.60    0.63
   0  -3 -17    1.30    0.53
   0   3  17    2.51    0.65
   0   3  17    1.77    0.63
   0   3  17    2.46    0.65
  -1  -3 -17   -0.24    0.38
  -1  -3 -17    0.21    0.44
   1   3  17   -0.66    0.42
   1   3  17    0.18    0.48
   1   3  17   -0.19    0.41
  -2  -3 -17   -0.13    0.38
  -2  -3 -17    0.28    0.46
   2   3  17    0.42    0.51
   2   3  17   -0.63    0.36
   2   3  17    0.72    0.41
  -3  -3 -17    3.56    0.73
   3   3  17    3.72    0.81
   3   3  17    4.33    0.79
   3   3  17    5.64    0.97
  -4  -3 -17    7.54    1.00
   4   3  17    5.42    0.95
   4   3  17    7.12    0.94
   6  -3 -16   -0.11    0.43
  -6   3  16    0.10    0.44
  -6   3  16    0.50    0.47
   5  -3 -16    2.39    0.71
  -5   3  16    1.29    0.54
  -5   3  16    2.53    0.66
   4  -3 -16    1.07    0.43
  -4   3  16    1.71    0.51
  -4   3  16    1.76    0.57
   3  -3 -16   -0.40    0.39
   3  -3 -16    0.43    0.41
  -3   3  16    0.53    0.52
  -3   3  16   -0.35    0.38
  -3   3  16   -0.20    0.45
   2  -3 -16    0.04    0.32
   2  -3 -16   -0.13    0.36
  -2   3  16    0.21    0.43
  -2   3  16   -0.17    0.34
  -2   3  16   -0.29    0.28
   1  -3 -16   -0.14    0.36
   1  -3 -16    0.16    0.38
  -1   3  16   -0.22    0.44
  -1   3  16    0.49    0.46
  -1   3  16   -0.21    0.40
   0  -3 -16   -0.08    0.37
   0  -3 -16   -0.50    0.38
   0   3  16   -0.39    0.26
   0   3  16    0.59    0.41
   0   3  16    0.62    0.48
  -1  -3 -16    0.07    0.41
  -1  -3 -16    0.41    0.40
   1   3  16   -0.09    0.42
   1   3  16    0.48    0.45
   1   3  16    0.10    0.48
  -2  -3 -16    2.16    0.51
  -2  -3 -16    1.96    0.55
   2   3  16    2.46    0.67
   2   3  16    2.18    0.55
   2   3  16    2.58    0.65
  -3  -3 -16    7.18    0.83
  -3  -3 -16    7.54    0.93
   3   3  16    6.04    0.83
   3   3  16    5.33    0.86
   3   3  16    3.90    0.73
  -4  -3 -16    0.05    0.44
   4   3  16    0.15    0.34
   4   3  16    0.59    0.46
  -5  -3 -16    5.43    0.87
   5   3  16    5.43    0.81
   5   3  16    4.57    0.83
  -6  -3 -16    4.61    0.79
   6   3  16    6.14    0.90
   6   3  16    5.03    0.85
  -8   3  15    1.56    0.64
   7  -3 -15    0.26    0.45
  -7   3  15    1.69    0.56
  -7   3  15   -0.21    0.48
   6  -3 -15    2.94    0.66
  -6   3  15    2.92    0.65
  -6   3  15    2.53    0.67
   5  -3 -15    0.36    0.35
  -5   3  15    0.42    0.41
  -5   3  15    0.03    0.40
   4  -3 -15    0.30    0.40
  -4   3  15    0.63    0.45
  -4   3  15    0.74    0.45
   3  -3 -15    1.90    0.48
   3  -3 -15    2.87    0.61
  -3   3  15    2.20    0.54
  -3   3  15    2.14    0.54
  -3   3  15    1.38    0.53
   2  -3 -15    1.25    0.41
   2  -3 -15    0.72    0.39
  -2   3  15    0.87    0.46
  -2   3  15   -0.74    0.39
  -2   3  15    1.57    0.49
   1  -3 -15   -0.04    0.37
   1  -3 -15   -0.17    0.32
  -1   3  15   -0.02    0.38
  -1   3  15   -1.01    0.32
  -1   3  15   -0.69    0.31
   0  -3 -15   17.46    1.17
   0  -3 -15   15.67    1.16
   0   3  15   18.75    1.28
   0   3  15   17.76    1.20
   0   3  15   18.02    1.22
  -1  -3 -15    5.56    0.73
  -1  -3 -15    5.52    0.75
   1   3  15    4.11    0.74
   1   3  15    6.29    0.85
   1   3  15    5.17    0.79
  -2  -3 -15    0.34    0.37
  -2  -3 -15    0.16    0.38
   2   3  15   -0.02    0.40
   2   3  15    0.56    0.39
   2   3  15    0.39    0.43
  -3  -3 -15    0.02    0.37
  -3  -3 -15    0.09    0.33
   3   3  15   -1.01    0.37
   3   3  15   -0.18    0.37
   3   3  15    0.09    0.32
  -4  -3 -15    0.01    0.41
   4   3  15   -0.13    0.48
   4   3  15   -0.76    0.38
   4   3  15    0.12    0.38
  -5  -3 -15    0.18    0.34
   5   3  15   -0.03    0.39
   5   3  15   -0.09    0.43
  -6  -3 -15    7.00    0.96
   6   3  15    5.52    0.84
   6   3  15    7.60    0.97
  -7  -3 -15   -0.03    0.48
  -7  -3 -15   -0.33    0.45
   7   3  15    0.06    0.49
   7   3  15   -0.48    0.44
   9  -3 -14    0.06    0.43
   9  -3 -14    0.26    0.47
  -9   3  14    0.22    0.46
  -9   3  14    0.89    0.50
   8  -3 -14    0.02    0.41
   8  -3 -14    0.35    0.38
  -8   3  14    1.74    0.57
  -8   3  14    0.74    0.52
   7  -3 -14    0.24    0.42
   7  -3 -14    0.90    0.46
  -7   3  14    1.04    0.50
  -7   3  14   -0.09    0.44
   6  -3 -14    0.33    0.43
   6  -3 -14    0.88    0.38
  -6   3  14   -0.11    0.43
  -6   3  14    1.48    0.51
   5  -3 -14   18.43    1.31
  -5   3  14   21.60    1.34
  -5   3  14   19.36    1.29
   4  -3 -14    0.22    0.39
  -4   3  14    0.11    0.39
  -4   3  14    0.61    0.42
   3  -3 -14    1.25    0.46
   3  -3 -14    1.79    0.40
  -3   3  14    1.77    0.52
  -3   3  14    1.22    0.47
  -3   3  14    2.78    0.54
   2  -3 -14    0.84    0.37
   2  -3 -14    0.96    0.37
  -2   3  14    1.17    0.48
  -2   3  14    1.58    0.44
  -2   3  14    1.08    0.45
   1  -3 -14    1.32    0.44
   1  -3 -14    1.02    0.42
  -1   3  14    1.44    0.49
  -1   3  14    0.78    0.44
  -1   3  14    1.48    0.45
   0  -3 -14    0.73    0.39
   0  -3 -14    1.08    0.39
   0   3  14    1.86    0.53
   0   3  14    1.34    0.46
   0   3  14    2.09    0.55
  -1  -3 -14   18.85    1.15
  -1  -3 -14   14.54    1.03
   1   3  14   18.17    1.17
   1   3  14   16.51    1.10
   1   3  14   16.91    1.19
  -2  -3 -14    1.65    0.51
  -2  -3 -14    2.65    0.52
   2   3  14    0.77    0.48
   2   3  14    2.42    0.54
   2   3  14    1.52    0.46
  -3  -3 -14    0.89    0.39
  -3  -3 -14    0.26    0.39
   3   3  14    1.22    0.49
   3   3  14    1.07    0.50
   3   3  14    0.50    0.45
  -4  -3 -14    2.78    0.55
  -4  -3 -14    2.91    0.58
   4   3  14    2.73    0.56
   4   3  14    3.70    0.64
   4   3  14    3.70    0.70
  -5  -3 -14   15.06    1.15
   5   3  14   13.68    1.08
   5   3  14   14.41    1.16
  -6  -3 -14    1.05    0.49
   6   3  14    0.21    0.45
   6   3  14   -0.03    0.42
  -7  -3 -14   -0.23    0.41
  -7  -3 -14    0.04    0.45
   7   3  14    0.53    0.47
   7   3  14    0.37    0.48
  -8  -3 -14    0.07    0.53
  -8  -3 -14   -0.33    0.51
   8   3  14   -0.06    0.44
   8   3  14    0.15    0.50
   9  -3 -13    0.78    0.49
   9  -3 -13    2.58    0.59
  -9   3  13    2.92    0.63
  -9   3  13    1.97    0.62
   8  -3 -13    1.07    0.47
   8  -3 -13    0.45    0.43
  -8   3  13    0.72    0.46
  -8   3  13    0.71    0.49
   7  -3 -13    2.60    0.62
   7  -3 -13    1.18    0.43
  -7   3  13    2.61    0.63
  -7   3  13    1.72    0.51
   6  -3 -13   13.99    1.01
   6  -3 -13   12.78    1.09
  -6   3  13   16.73    1.13
  -6   3  13   16.43    1.16
   5  -3 -13    1.24    0.46
   5  -3 -13    1.49    0.40
  -5   3  13    1.39    0.45
  -5   3  13    1.34    0.50
   4  -3 -13   -0.01    0.22
   4  -3 -13   -0.22    0.19
   4  -3 -13    0.17    0.27
  -4   3  13    0.07    0.33
  -4   3  13    0.20    0.37
  -4   3  13    0.26    0.35
   3  -3 -13    0.37    0.30
   3  -3 -13    0.19    0.27
  -3   3  13    0.23    0.35
  -3   3  13    0.38    0.31
  -3   3  13   -0.18    0.28
   2  -3 -13    9.62    0.93
   2  -3 -13   10.08    0.76
  -2   3  13    9.31    0.91
  -2   3  13    6.60    0.74
  -2   3  13    9.65    0.91
   1  -3 -13    0.35    0.31
   1  -3 -13    0.21    0.31
  -1   3  13    0.01    0.34
  -1   3  13    0.28    0.37
  -1   3  13   -0.07    0.31
   0  -3 -13   22.96    1.29
   0  -3 -13   24.47    1.34
   0   3  13   25.94    1.41
   0   3  13   24.78    1.34
   0   3  13   23.29    1.29
  -1  -3 -13    0.53    0.35
  -1  -3 -13    0.74    0.36
   1   3  13    0.29    0.28
   1   3  13    0.50    0.38
   1   3  13    0.81    0.43
  -2  -3 -13    1.25    0.41
  -2  -3 -13    1.65    0.43
   2   3  13    1.35    0.46
   2   3  13    0.76    0.40
   2   3  13    1.62    0.39
   2   3  13    1.88    0.52
  -3  -3 -13    3.59    0.54
  -3  -3 -13    2.45    0.50
   3   3  13    1.42    0.47
   3   3  13    2.43    0.53
   3   3  13    2.64    0.52
   3   3  13    2.60    0.45
  -4  -3 -13    1.04    0.43
  -4  -3 -13    1.46    0.39
   4   3  13    1.31    0.43
   4   3  13    1.56    0.50
   4   3  13    0.91    0.42
   4   3  13    1.54    0.45
  -5  -3 -13    0.10    0.36
   5   3  13    0.14    0.38
   5   3  13   -0.08    0.38
   5   3  13    0.70    0.39
  -6  -3 -13    5.23    0.76
   6   3  13    3.90    0.67
   6   3  13    3.92    0.60
   6   3  13    2.62    0.64
  -7  -3 -13    8.50    0.97
  -7  -3 -13    5.76    0.84
   7   3  13    5.50    0.75
   7   3  13    5.07    0.75
   7   3  13    7.52    0.89
  -8  -3 -13    0.02    0.45
  -8  -3 -13    0.05    0.45
   8   3  13    0.44    0.51
   8   3  13   -0.07    0.42
   8   3  13    0.22    0.43
  -9  -3 -13    4.95    0.87
  -9  -3 -13    3.69    0.75
   9   3  13    4.48    0.80
   9   3  13    3.67    0.68
   9   3  13    4.59    0.78
  10  -3 -12    0.97    0.51
  10  -3 -12   -0.19    0.40
 -10   3  12    1.16    0.76
 -10   3  12    0.67    0.49
   9  -3 -12    0.28    0.34
   9  -3 -12    0.71    0.42
  -9   3  12    0.21    0.39
  -9   3  12    0.13    0.42
   8  -3 -12    0.08    0.41
   8  -3 -12    0.04    0.33
  -8   3  12    0.49    0.39
  -8   3  12    0.09    0.39
   7  -3 -12    0.37    0.35
   7  -3 -12    0.07    0.30
  -7   3  12    0.04    0.41
  -7   3  12    0.41    0.41
   6  -3 -12    4.94    0.65
   6  -3 -12    5.00    0.73
  -6   3  12    4.35    0.70
  -6   3  12    3.89    0.61
   5  -3 -12    0.14    0.30
   5  -3 -12   -0.03    0.30
  -5   3  12   -0.01    0.35
  -5   3  12   -0.19    0.32
   4  -3 -12    5.90    0.62
   4  -3 -12    8.18    0.62
   4  -3 -12    6.23    0.77
  -4   3  12    6.21    0.66
  -4   3  12    6.20    0.62
  -4   3  12    5.98    0.72
  -4   3  12    5.53    0.69
   3  -3 -12    6.49    0.65
   3  -3 -12    6.00    0.75
   3  -3 -12    6.69    0.62
  -3   3  12    7.08    0.64
  -3   3  12    5.85    0.70
  -3   3  12    7.02    0.68
   2  -3 -12   10.93    0.65
   2  -3 -12   11.58    0.78
   2  -3 -12   11.23    0.86
  -2   3  12    9.75    0.76
  -2   3  12   10.84    0.70
  -2   3  12   10.18    0.84
  -2   3  12   10.15    0.82
   1  -3 -12   45.74    1.89
   1  -3 -12   43.70    1.95
  -1   3  12   41.99    1.94
  -1   3  12   42.19    1.88
  -1   3  12   45.17    1.94
  -1   3  12   41.86    1.74
   0  -3 -12    0.03    0.19
   0  -3 -12    0.06    0.27
   0   3  12    0.12    0.32
   0   3  12    0.04    0.22
   0   3  12   -0.27    0.20
   0   3  12    0.00    0.28
  -1  -3 -12    0.92    0.36
  -1  -3 -12    1.35    0.35
   1   3  12    1.77    0.40
   1   3  12    1.10    0.38
   1   3  12    1.17    0.42
   1   3  12    1.24    0.33
  -2  -3 -12    3.32    0.53
  -2  -3 -12    2.98    0.50
   2   3  12    2.99    0.49
   2   3  12    3.03    0.49
   2   3  12    2.28    0.47
   2   3  12    2.52    0.43
  -3  -3 -12   20.24    1.16
  -3  -3 -12   17.68    1.03
   3   3  12   18.33    1.12
   3   3  12   18.31    1.15
   3   3  12   15.78    1.07
  -4  -3 -12   10.88    0.97
  -4  -3 -12    8.76    0.70
   4   3  12    8.28    0.88
   4   3  12   11.00    0.86
   4   3  12    9.26    0.92
   4   3  12    8.48    0.70
  -5  -3 -12   28.88    1.57
   5   3  12   31.38    1.52
   5   3  12   29.90    1.57
   5   3  12   32.34    1.63
  -6  -3 -12    1.75    0.52
   6   3  12    0.88    0.39
   6   3  12    1.68    0.47
   6   3  12    1.80    0.50
  -7  -3 -12    1.16    0.50
  -7  -3 -12    1.27    0.46
   7   3  12    1.44    0.52
   7   3  12    1.55    0.47
   7   3  12    0.97    0.46
  -8  -3 -12    0.66    0.45
  -8  -3 -12    1.24    0.51
   8   3  12    1.21    0.53
   8   3  12    0.76    0.43
   8   3  12    0.78    0.44
  -9  -3 -12    3.15    0.70
  -9  -3 -12    2.30    0.61
   9   3  12    3.45    0.68
   9   3  12    2.83    0.64
   9   3  12    2.89    0.73
 -10  -3 -12    0.48    0.38
 -10  -3 -12    0.39    0.53
  10   3  12   -0.13    0.46
  10   3  12    0.72    0.56
  10   3  12    1.28    0.54
  11  -3 -11    0.65    0.53
  11  -3 -11    0.04    0.44
 -11   3  11    0.57    0.49
  10  -3 -11    0.30    0.47
  10  -3 -11    0.63    0.47
 -10   3  11    0.78    0.45
 -10   3  11    0.82    0.49
   9  -3 -11    0.19    0.39
   9  -3 -11   -0.09    0.36
  -9   3  11    0.33    0.44
  -9   3  11    0.99    0.49
  -9   3  11    0.77    0.45
   8  -3 -11   22.27    1.29
   8  -3 -11   23.31    1.41
  -8   3  11   23.46    1.34
  -8   3  11   25.09    1.43
  -8   3  11   19.95    1.21
   7  -3 -11    3.44    0.63
   7  -3 -11    3.48    0.58
  -7   3  11    3.35    0.62
  -7   3  11    3.71    0.59
  -7   3  11    3.88    0.54
   6  -3 -11    3.15    0.54
   6  -3 -11    2.95    0.51
  -6   3  11    3.60    0.62
  -6   3  11    2.73    0.48
  -6   3  11    3.69    0.59
   5  -3 -11   19.75    1.19
   5  -3 -11   18.18    1.03
  -5   3  11   18.19    1.10
  -5   3  11   18.55    1.00
  -5   3  11   19.53    1.12
   4  -3 -11    2.60    0.40
   4  -3 -11    2.25    0.47
   4  -3 -11    2.17    0.39
  -4   3  11    2.00    0.45
  -4   3  11    2.56    0.40
  -4   3  11    2.91    0.43
  -4   3  11    1.78    0.44
   3  -3 -11    0.59    0.25
   3  -3 -11    0.32    0.25
   3  -3 -11    0.84    0.35
  -3   3  11    0.25    0.31
  -3   3  11    0.70    0.25
  -3   3  11    1.29    0.39
  -3   3  11    0.59    0.30
   2  -3 -11    5.26    0.49
   2  -3 -11    4.72    0.55
   2  -3 -11    3.87    0.55
  -2   3  11    4.66    0.56
  -2   3  11    4.80    0.60
  -2   3  11    4.07    0.48
  -2   3  11    4.43    0.56
   1  -3 -11   18.91    0.86
   1  -3 -11   18.65    1.07
   1  -3 -11   18.76    1.01
  -1   3  11   18.08    0.92
  -1   3  11   18.15    1.07
  -1   3  11   16.59    1.02
  -1   3  11   19.91    1.05
   0  -3 -11    0.23    0.20
   0  -3 -11    0.09    0.27
   0   3  11    0.95    0.35
   0   3  11    0.66    0.26
   0   3  11    0.17    0.27
   0   3  11    0.33    0.24
  -1  -3 -11    5.66    0.61
  -1  -3 -11    5.97    0.64
   1   3  11    5.96    0.64
   1   3  11    5.18    0.62
   1   3  11    6.05    0.64
   1   3  11    6.31    0.51
  -2  -3 -11   42.88    1.91
  -2  -3 -11   45.55    1.87
   2   3  11   42.99    1.94
   2   3  11   44.18    1.79
   2   3  11   45.13    1.95
   2   3  11   44.05    1.91
  -3  -3 -11    0.24    0.25
  -3  -3 -11    0.41    0.25
   3   3  11    0.02    0.27
   3   3  11    0.11    0.23
   3   3  11   -0.06    0.22
   3   3  11    0.00    0.24
  -4  -3 -11    4.62    0.54
  -4  -3 -11    3.00    0.53
   4   3  11    3.10    0.53
   4   3  11    3.57    0.60
   4   3  11    3.45    0.57
   4   3  11    3.21    0.47
  -5  -3 -11    5.49    0.70
  -5  -3 -11    6.98    0.57
   5   3  11    5.72    0.67
   5   3  11    5.74    0.65
   5   3  11    6.48    0.78
  -6  -3 -11    3.48    0.60
   6   3  11    3.06    0.54
   6   3  11    2.68    0.56
   6   3  11    3.24    0.55
  -7  -3 -11    4.81    0.71
  -7  -3 -11    4.66    0.71
   7   3  11    5.01    0.67
   7   3  11    5.44    0.74
   7   3  11    3.74    0.67
  -8  -3 -11   19.27    1.25
  -8  -3 -11   14.54    1.12
   8   3  11   16.39    1.14
   8   3  11   18.16    1.24
   8   3  11   15.30    1.14
  -9  -3 -11    1.08    0.50
  -9  -3 -11    1.55    0.49
   9   3  11    2.48    0.61
   9   3  11    1.51    0.54
 -10  -3 -11    2.82    0.63
 -10  -3 -11    4.53    0.78
  10   3  11    3.23    0.67
  10   3  11    3.20    0.71
  10   3  11    3.05    0.66
 -11  -3 -11    1.73    0.60
 -11  -3 -11    0.85    0.55
 -11  -3 -11    1.11    0.54
  11   3  11    0.29    0.52
  11   3  11    0.88    0.54
  11  -3 -10    0.34    0.42
  11  -3 -10    0.50    0.41
 -11   3  10    0.26    0.46
 -11   3  10    0.34    0.42
  10  -3 -10   -0.01    0.27
  10  -3 -10    0.72    0.44
 -10   3  10    0.78    0.44
 -10   3  10    0.25    0.36
 -10   3  10    0.51    0.44
   9  -3 -10   17.54    1.20
   9  -3 -10   16.92    1.17
  -9   3  10   17.30    1.12
  -9   3  10   19.56    1.27
  -9   3  10   19.85    1.23
   8  -3 -10    0.02    0.33
   8  -3 -10    0.39    0.27
  -8   3  10   -0.18    0.35
  -8   3  10    0.13    0.31
  -8   3  10   -0.06    0.23
   7  -3 -10   -0.11    0.29
   7  -3 -10    0.10    0.30
  -7   3  10    0.25    0.36
  -7   3  10    0.05    0.29
  -7   3  10    0.06    0.32
   6  -3 -10    0.32    0.34
   6  -3 -10    0.34    0.30
  -6   3  10    0.33    0.33
  -6   3  10    0.23    0.23
  -6   3  10    0.45    0.35
   5  -3 -10    0.24    0.20
   5  -3 -10   -0.16    0.24
   5  -3 -10   -0.04    0.22
  -5   3  10    0.06    0.28
  -5   3  10   -0.12    0.29
  -5   3  10   -0.19    0.20
  -5   3  10    0.08    0.27
   4  -3 -10    8.42    0.56
   4  -3 -10    8.25    0.79
   4  -3 -10    6.96    0.57
  -4   3  10    8.10    0.65
  -4   3  10    6.60    0.55
  -4   3  10    7.39    0.71
  -4   3  10    7.99    0.58
   3  -3 -10   65.03    2.65
   3  -3 -10   69.33    2.49
   3  -3 -10   66.86    2.49
  -3   3  10   68.17    2.61
  -3   3  10   66.25    2.61
  -3   3  10   66.41    2.47
  -3   3  10   71.01    2.53
   2  -3 -10    3.03    0.35
   2  -3 -10    2.21    0.37
   2  -3 -10    3.03    0.48
  -2   3  10    3.41    0.48
  -2   3  10    2.01    0.37
  -2   3  10    2.27    0.34
  -2   3  10    2.66    0.44
   1  -3 -10    4.88    0.57
   1  -3 -10    3.95    0.48
   1  -3 -10    4.60    0.42
  -1   3  10    4.70    0.47
  -1   3  10    4.90    0.55
  -1   3  10    4.38    0.53
  -1   3  10    4.28    0.52
   0  -3 -10    0.54    0.25
   0  -3 -10    0.25    0.23
   0  -3 -10    0.38    0.15
   0   3  10    0.79    0.28
   0   3  10    0.52    0.21
   0   3  10    0.30    0.24
   0   3  10   -0.07    0.22
  -1  -3 -10    0.46    0.26
  -1  -3 -10    0.84    0.31
  -1  -3 -10    0.88    0.18
   1   3  10    1.36    0.37
   1   3  10    0.56    0.28
   1   3  10    0.91    0.25
   1   3  10    1.00    0.34
  -2  -3 -10   14.23    0.85
  -2  -3 -10   12.24    0.78
   2   3  10   13.54    0.85
   2   3  10   15.36    0.81
   2   3  10   14.28    0.86
   2   3  10   13.02    0.87
  -3  -3 -10    9.04    0.63
  -3  -3 -10    8.49    0.69
   3   3  10   10.03    0.73
   3   3  10    9.22    0.64
   3   3  10    8.71    0.73
   3   3  10    9.03    0.73
  -4  -3 -10   15.73    0.87
  -4  -3 -10   16.42    0.99
   4   3  10   14.04    0.96
   4   3  10   16.99    1.03
   4   3  10   13.77    0.92
   4   3  10   17.46    0.93
  -5  -3 -10    0.39    0.32
  -5  -3 -10    0.40    0.23
   5   3  10    0.12    0.23
   5   3  10    0.17    0.29
   5   3  10    0.23    0.33
  -6  -3 -10    0.14    0.25
  -6  -3 -10    0.36    0.34
   6   3  10    0.32    0.26
   6   3  10    0.67    0.31
   6   3  10    0.35    0.30
  -7  -3 -10   14.04    0.95
  -7  -3 -10   13.51    0.97
   7   3  10   14.60    0.98
   7   3  10   12.64    0.96
   7   3  10   13.16    0.96
  -8  -3 -10    1.29    0.46
  -8  -3 -10    2.14    0.54
   8   3  10    1.61    0.41
   8   3  10    1.46    0.52
   8   3  10    0.88    0.42
  -9  -3 -10    1.54    0.44
  -9  -3 -10    1.50    0.48
   9   3  10    2.21    0.55
   9   3  10    2.60    0.57
   9   3  10    3.61    0.66
 -10  -3 -10    4.69    0.76
 -10  -3 -10    3.19    0.67
 -10  -3 -10    4.64    0.73
  10   3  10    5.27    0.80
  10   3  10    4.90    0.78
 -11  -3 -10    2.79    0.62
 -11  -3 -10    3.33    0.71
 -11  -3 -10    2.46    0.63
  11   3  10    3.42    0.72
  11   3  10    3.08    0.69
  12  -3  -9    1.21    0.48
  12  -3  -9    1.92    0.64
 -12   3   9    2.37    0.64
 -12   3   9    1.87    0.58
  11  -3  -9    0.17    0.41
  11  -3  -9    0.50    0.38
 -11   3   9    0.31    0.37
 -11   3   9    0.47    0.48
  10  -3  -9    2.37    0.54
  10  -3  -9    2.01    0.55
 -10   3   9    2.55    0.52
 -10   3   9    2.89    0.56
 -10   3   9    2.72    0.61
   9  -3  -9    6.99    0.84
   9  -3  -9    6.74    0.79
  -9   3   9    7.28    0.85
  -9   3   9    6.89    0.78
  -9   3   9    7.66    0.81
   8  -3  -9    2.98    0.56
   8  -3  -9    3.72    0.58
  -8   3   9    3.01    0.57
  -8   3   9    3.31    0.56
  -8   3   9    2.49    0.47
   7  -3  -9    9.66    0.78
   7  -3  -9   10.31    0.83
  -7   3   9    8.54    0.84
  -7   3   9   10.06    0.74
  -7   3   9   10.31    0.78
   6  -3  -9    1.55    0.42
   6  -3  -9    1.67    0.39
  -6   3   9    0.74    0.32
  -6   3   9    1.37    0.35
  -6   3   9    1.77    0.43
   5  -3  -9    1.21    0.32
   5  -3  -9    1.09    0.35
  -5   3   9    0.73    0.33
  -5   3   9    0.62    0.26
  -5   3   9    0.98    0.25
  -5   3   9    0.66    0.28
   4  -3  -9   43.57    1.92
   4  -3  -9   44.45    1.80
  -4   3   9   44.55    1.73
  -4   3   9   44.50    1.89
  -4   3   9   46.42    1.88
  -4   3   9   47.82    1.80
   3  -3  -9    3.61    0.50
   3  -3  -9    3.56    0.40
  -3   3   9    3.97    0.50
  -3   3   9    3.45    0.46
  -3   3   9    2.70    0.39
  -3   3   9    3.87    0.42
   2  -3  -9    0.36    0.19
   2  -3  -9    0.35    0.18
   2  -3  -9    0.29    0.24
  -2   3   9    0.14    0.21
  -2   3   9   -0.06    0.22
  -2   3   9    0.35    0.25
  -2   3   9    0.45    0.20
   1  -3  -9    4.68    0.53
   1  -3  -9    4.47    0.47
   1  -3  -9    4.35    0.34
  -1   3   9    3.72    0.49
  -1   3   9    4.43    0.43
  -1   3   9    3.84    0.48
  -1   3   9    4.52    0.49
   0  -3  -9    1.23    0.29
   0  -3  -9    1.17    0.31
   0  -3  -9    0.94    0.18
   0   3   9    1.01    0.26
   0   3   9    0.76    0.28
   0   3   9    1.11    0.25
   0   3   9    0.56    0.27
  -1  -3  -9   11.46    0.73
  -1  -3  -9   13.21    0.76
  -1  -3  -9   13.39    0.57
   1   3   9   12.99    0.71
   1   3   9   13.75    0.78
   1   3   9   14.03    0.80
   1   3   9   12.44    0.75
  -2  -3  -9   36.56    1.52
  -2  -3  -9   36.76    1.58
  -2  -3  -9   36.91    1.27
   2   3   9   37.18    1.57
   2   3   9   36.24    1.59
   2   3   9   36.75    1.50
   2   3   9   36.36    1.60
  -3  -3  -9    1.81    0.38
  -3  -3  -9    3.22    0.39
   3   3   9    2.49    0.39
   3   3   9    2.06    0.40
   3   3   9    2.20    0.35
   3   3   9    2.30    0.39
  -4  -3  -9    3.09    0.45
  -4  -3  -9    3.30    0.41
   4   3   9    2.85    0.47
   4   3   9    3.13    0.43
   4   3   9    2.48    0.44
   4   3   9    3.66    0.51
  -5  -3  -9    3.05    0.46
  -5  -3  -9    2.73    0.37
   5   3   9    2.63    0.47
   5   3   9    3.09    0.47
   5   3   9    2.59    0.45
  -6  -3  -9    2.88    0.51
  -6  -3  -9    4.77    0.62
   6   3   9    4.11    0.57
   6   3   9    4.47    0.60
   6   3   9    4.56    0.58
  -7  -3  -9    7.43    0.82
  -7  -3  -9    7.61    0.78
   7   3   9    7.59    0.80
   7   3   9    7.50    0.77
   7   3   9    7.42    0.78
  -8  -3  -9   38.85    1.85
  -8  -3  -9   36.97    1.77
   8   3   9   36.63    1.80
   8   3   9   36.22    1.82
   8   3   9   36.57    1.78
  -9  -3  -9    0.19    0.36
  -9  -3  -9   -0.14    0.28
   9   3   9   -0.04    0.35
   9   3   9    0.29    0.39
   9   3   9    0.13    0.37
 -10  -3  -9    1.82    0.55
 -10  -3  -9    1.96    0.50
 -10  -3  -9    2.32    0.54
  10   3   9    1.79    0.54
  10   3   9    2.46    0.59
 -11  -3  -9    1.43    0.56
 -11  -3  -9    1.56    0.49
 -11  -3  -9    0.63    0.49
  11   3   9    2.04    0.58
  11   3   9    2.22    0.63
 -12  -3  -9    3.24    0.73
 -12  -3  -9    2.32    0.68
  12   3   9    2.19    0.64
  12   3   9    2.18    0.59
  12  -3  -8    0.83    0.54
  12  -3  -8    1.18    0.50
 -12   3   8    0.82    0.56
 -12   3   8    0.82    0.49
  11  -3  -8   -0.32    0.33
  11  -3  -8   -0.14    0.35
 -11   3   8    0.10    0.37
 -11   3   8    0.12    0.38
 -11   3   8   -0.23    0.31
  10  -3  -8    0.77    0.39
  10  -3  -8    0.66    0.40
 -10   3   8    0.31    0.33
 -10   3   8    0.94    0.41
 -10   3   8    0.63    0.42
   9  -3  -8   13.50    0.99
   9  -3  -8   12.86    0.97
  -9   3   8   13.24    0.94
  -9   3   8   14.08    0.94
  -9   3   8   13.40    1.01
   8  -3  -8    0.58    0.35
   8  -3  -8    1.06    0.38
  -8   3   8    0.28    0.27
  -8   3   8    0.87    0.34
  -8   3   8    0.18    0.33
   7  -3  -8   12.07    0.83
   7  -3  -8   12.49    0.84
  -7   3   8   10.66    0.77
  -7   3   8   12.16    0.81
  -7   3   8   10.53    0.83
   6  -3  -8    1.47    0.37
   6  -3  -8    1.93    0.38
  -6   3   8    1.91    0.40
  -6   3   8    2.28    0.39
  -6   3   8    1.85    0.38
   5  -3  -8    2.22    0.42
   5  -3  -8    2.15    0.37
  -5   3   8    1.68    0.38
  -5   3   8    2.24    0.36
  -5   3   8    2.16    0.29
  -5   3   8    2.41    0.39
   4  -3  -8    5.50    0.44
   4  -3  -8    4.45    0.56
  -4   3   8    4.96    0.52
  -4   3   8    5.32    0.55
  -4   3   8    5.16    0.49
  -4   3   8    5.96    0.41
   3  -3  -8   53.39    1.96
   3  -3  -8   51.42    2.08
  -3   3   8   53.06    2.03
  -3   3   8   53.40    1.96
  -3   3   8   52.75    1.93
  -3   3   8   50.54    2.03
   2  -3  -8    0.04    0.15
   2  -3  -8    0.05    0.13
   2  -3  -8   -0.01    0.15
  -2   3   8    0.11    0.15
  -2   3   8    0.03    0.16
  -2   3   8    0.19    0.21
  -2   3   8   -0.06    0.16
   1  -3  -8   10.29    0.67
   1  -3  -8   12.20    0.65
   1  -3  -8   11.40    0.55
  -1   3   8   10.43    0.67
  -1   3   8   10.49    0.67
  -1   3   8   11.15    0.60
  -1   3   8   10.61    0.64
   0  -3  -8    7.85    0.51
   0  -3  -8    7.58    0.40
   0  -3  -8    7.33    0.54
   0   3   8    7.71    0.48
   0   3   8    6.75    0.53
   0   3   8    6.54    0.53
   0   3   8    7.68    0.54
  -1  -3  -8   13.84    0.76
  -1  -3  -8   14.85    0.78
  -1  -3  -8   14.00    0.58
   1   3   8   13.91    0.77
   1   3   8   15.66    0.81
   1   3   8   14.35    0.73
   1   3   8   14.38    0.79
  -2  -3  -8   12.80    0.74
  -2  -3  -8   13.74    0.51
  -2  -3  -8   13.38    0.71
   2   3   8   11.97    0.68
   2   3   8   13.45    0.78
   2   3   8   13.02    0.75
   2   3   8   10.83    0.71
  -3  -3  -8    6.31    0.59
  -3  -3  -8    6.55    0.30
  -3  -3  -8    6.20    0.48
   3   3   8    6.52    0.63
   3   3   8    5.55    0.53
   3   3   8    6.68    0.51
   3   3   8    6.45    0.52
  -4  -3  -8    2.41    0.20
  -4  -3  -8    2.54    0.33
  -4  -3  -8    1.75    0.37
   4   3   8    1.86    0.36
   4   3   8    2.61    0.42
   4   3   8    2.51    0.39
   4   3   8    2.03    0.37
  -5  -3  -8    3.66    0.50
  -5  -3  -8    4.89    0.45
   5   3   8    4.73    0.54
   5   3   8    5.12    0.56
   5   3   8    3.63    0.51
  -6  -3  -8    1.01    0.23
  -6  -3  -8    0.98    0.33
  -6  -3  -8    0.74    0.34
   6   3   8    0.59    0.30
   6   3   8    0.36    0.27
   6   3   8    0.52    0.32
  -7  -3  -8   16.58    1.08
  -7  -3  -8   19.05    1.07
   7   3   8   20.19    1.16
   7   3   8   20.09    1.13
   7   3   8   19.78    1.12
  -8  -3  -8    0.02    0.30
  -8  -3  -8    0.00    0.26
   8   3   8   -0.08    0.21
   8   3   8    0.02    0.30
   8   3   8    0.12    0.33
  -9  -3  -8    0.22    0.36
  -9  -3  -8   -0.05    0.29
   9   3   8   -0.16    0.22
   9   3   8   -0.09    0.33
 -10  -3  -8    2.18    0.51
 -10  -3  -8    2.04    0.49
 -10  -3  -8    1.56    0.51
  10   3   8    1.08    0.47
  10   3   8    3.26    0.65
 -11  -3  -8   -0.08    0.36
 -11  -3  -8    0.26    0.36
 -11  -3  -8    0.73    0.46
  11   3   8    0.11    0.42
  11   3   8    0.34    0.44
 -12  -3  -8    0.38    0.46
 -12  -3  -8   -0.08    0.51
  12   3   8    0.22    0.46
  12   3   8    0.35    0.50
  13  -3  -7    1.09    0.46
 -13   3   7    0.79    0.52
 -13   3   7    0.49    0.55
  12  -3  -7    6.39    0.89
  12  -3  -7    6.12    0.78
 -12   3   7    6.52    0.87
 -12   3   7    6.98    0.89
  11  -3  -7    1.02    0.40
  11  -3  -7    1.02    0.41
 -11   3   7    1.12    0.41
 -11   3   7    1.12    0.44
 -11   3   7    0.77    0.34
  10  -3  -7   -0.33    0.30
  10  -3  -7    0.24    0.34
 -10   3   7    0.03    0.31
 -10   3   7   -0.15    0.31
 -10   3   7    0.17    0.37
   9  -3  -7    0.23    0.34
   9  -3  -7    0.11    0.29
  -9   3   7   -0.18    0.30
  -9   3   7    0.30    0.32
  -9   3   7   -0.03    0.27
   8  -3  -7    2.97    0.51
   8  -3  -7    2.75    0.50
  -8   3   7    3.83    0.53
  -8   3   7    2.94    0.53
  -8   3   7    3.41    0.52
   7  -3  -7    6.75    0.70
   7  -3  -7    8.41    0.67
  -7   3   7    7.32    0.62
  -7   3   7    7.46    0.62
  -7   3   7    8.09    0.75
   6  -3  -7    0.70    0.28
   6  -3  -7    0.92    0.28
  -6   3   7    1.04    0.30
  -6   3   7    1.15    0.30
  -6   3   7    0.83    0.32
   5  -3  -7    0.42    0.23
   5  -3  -7    0.39    0.24
  -5   3   7    0.41    0.22
  -5   3   7    0.45    0.26
  -5   3   7    0.50    0.24
  -5   3   7    0.63    0.17
   4  -3  -7   32.10    1.33
   4  -3  -7   30.41    1.39
  -4   3   7   32.75    1.23
  -4   3   7   33.60    1.37
  -4   3   7   31.61    1.31
  -4   3   7   30.55    1.37
   3  -3  -7   39.35    1.58
   3  -3  -7   41.67    1.70
  -3   3   7   41.90    1.60
  -3   3   7   42.12    1.55
  -3   3   7   43.11    1.66
  -3   3   7   43.40    1.68
   2  -3  -7   10.36    0.55
   2  -3  -7   10.93    0.64
  -2   3   7   10.85    0.58
  -2   3   7   10.04    0.61
  -2   3   7   10.61    0.57
  -2   3   7   10.92    0.64
   1  -3  -7   24.90    1.12
   1  -3  -7   26.00    1.00
   1  -3  -7   27.44    1.10
  -1   3   7   24.26    1.11
  -1   3   7   25.94    1.13
  -1   3   7   26.35    1.07
  -1   3   7   26.30    1.09
   0  -3  -7   11.73    0.62
   0  -3  -7   12.62    0.67
   0  -3  -7   10.64    0.50
   0   3   7   10.66    0.64
   0   3   7   11.62    0.63
   0   3   7   11.54    0.59
   0   3   7   11.85    0.67
  -1  -3  -7    0.42    0.20
  -1  -3  -7    1.14    0.14
  -1  -3  -7    1.07    0.23
   1   3   7    0.63    0.23
   1   3   7    1.07    0.24
   1   3   7    0.52    0.19
   1   3   7    0.49    0.22
  -2  -3  -7   60.45    2.18
  -2  -3  -7   55.24    2.08
  -2  -3  -7   58.50    1.89
   2   3   7   56.96    2.15
   2   3   7   58.22    2.17
   2   3   7   58.10    2.11
   2   3   7   57.91    2.18
  -3  -3  -7   31.22    1.03
  -3  -3  -7   30.70    1.21
  -3  -3  -7   29.56    1.29
   3   3   7   29.86    1.29
   3   3   7   29.65    1.31
   3   3   7   29.06    1.29
   3   3   7   29.05    1.26
  -4  -3  -7   14.82    0.83
  -4  -3  -7   15.91    0.74
   4   3   7   15.44    0.85
   4   3   7   15.69    0.86
   4   3   7   14.69    0.81
   4   3   7   15.61    0.83
  -5  -3  -7    2.39    0.42
  -5  -3  -7    3.08    0.33
  -5  -3  -7    3.47    0.25
  -5  -3  -7    3.71    0.48
   5   3   7    3.58    0.26
   5   3   7    3.72    0.46
   5   3   7    3.83    0.50
  -6  -3  -7    2.61    0.30
  -6  -3  -7    2.76    0.42
  -6  -3  -7    2.37    0.43
   6   3   7    2.21    0.39
   6   3   7    2.55    0.44
   6   3   7    2.63    0.45
   6   3   7    3.07    0.29
  -7  -3  -7   -0.12    0.24
  -7  -3  -7    0.02    0.25
   7   3   7    0.10    0.27
   7   3   7   -0.38    0.25
   7   3   7   -0.10    0.22
  -8  -3  -7   -0.09    0.29
  -8  -3  -7   -0.09    0.24
   8   3   7    0.01    0.32
   8   3   7   -0.17    0.26
   8   3   7    0.23    0.29
  -9  -3  -7    0.22    0.31
  -9  -3  -7    0.54    0.36
  -9  -3  -7    0.41    0.30
   9   3   7    0.34    0.34
   9   3   7    0.07    0.26
 -10  -3  -7    2.50    0.51
 -10  -3  -7    1.54    0.51
 -10  -3  -7    1.95    0.51
  10   3   7    1.48    0.51
  10   3   7    1.86    0.53
 -11  -3  -7    0.16    0.36
 -11  -3  -7    0.08    0.39
 -11  -3  -7    0.56    0.44
  11   3   7    0.16    0.41
  11   3   7    0.03    0.39
 -12  -3  -7    4.78    0.83
 -12  -3  -7    5.14    0.83
  12   3   7    5.10    0.82
  12   3   7    5.33    0.84
 -13  -3  -7    0.33    0.47
 -13  -3  -7    0.84    0.48
  13   3   7    0.63    0.57
  13   3   7    0.85    0.45
  13  -3  -6   21.24    1.43
 -13   3   6   23.95    1.56
 -13   3   6   24.52    1.54
  12  -3  -6    0.59    0.45
  12  -3  -6    0.83    0.40
 -12   3   6    0.29    0.44
 -12   3   6    0.33    0.46
  11  -3  -6    9.68    0.97
  11  -3  -6    9.83    0.93
 -11   3   6   10.02    0.84
 -11   3   6   10.12    1.01
 -11   3   6    9.58    1.00
  10  -3  -6   -0.09    0.34
  10  -3  -6    0.06    0.29
 -10   3   6    0.09    0.34
 -10   3   6   -0.32    0.28
 -10   3   6    0.71    0.41
   9  -3  -6   11.77    0.89
   9  -3  -6   13.38    0.89
  -9   3   6   11.57    0.82
  -9   3   6   11.86    0.86
  -9   3   6   12.04    0.88
   8  -3  -6    1.08    0.33
   8  -3  -6    0.76    0.33
  -8   3   6    0.99    0.32
  -8   3   6    0.89    0.29
  -8   3   6    0.49    0.31
   7  -3  -6   23.45    1.19
   7  -3  -6   23.72    1.20
  -7   3   6   23.41    1.17
  -7   3   6   22.82    1.13
  -7   3   6   23.08    1.18
   6  -3  -6    3.70    0.48
   6  -3  -6    3.64    0.45
  -6   3   6    2.96    0.44
  -6   3   6    3.27    0.42
  -6   3   6    3.45    0.25
  -6   3   6    2.94    0.41
   5  -3  -6   37.51    1.52
   5  -3  -6   35.68    1.55
  -5   3   6   37.83    1.51
  -5   3   6   37.15    1.32
  -5   3   6   35.48    1.54
  -5   3   6   38.61    1.52
   4  -3  -6    0.81    0.22
   4  -3  -6    0.62    0.25
  -4   3   6    0.69    0.25
  -4   3   6    0.50    0.15
  -4   3   6    0.54    0.19
  -4   3   6    0.66    0.20
   3  -3  -6   12.73    0.71
   3  -3  -6   12.61    0.64
  -3   3   6   11.07    0.56
  -3   3   6   12.36    0.68
  -3   3   6   12.27    0.63
  -3   3   6   13.40    0.67
   2  -3  -6    0.27    0.13
   2  -3  -6    0.20    0.17
  -2   3   6    0.14    0.13
  -2   3   6    0.25    0.17
  -2   3   6   -0.12    0.13
  -2   3   6    0.16    0.14
   1  -3  -6    1.68    0.24
   1  -3  -6    1.25    0.23
   1  -3  -6    1.07    0.18
  -1   3   6    1.58    0.24
  -1   3   6    1.43    0.24
  -1   3   6    0.96    0.23
  -1   3   6    1.46    0.24
   0  -3  -6   21.47    0.77
   0  -3  -6   20.82    0.91
   0  -3  -6   19.28    0.88
   0   3   6   19.71    0.91
   0   3   6   20.59    0.90
   0   3   6   21.24    0.87
   0   3   6   19.93    0.90
  -1  -3  -6   99.28    3.14
  -1  -3  -6   97.16    3.34
  -1  -3  -6   98.84    3.32
   1   3   6   97.17    3.36
   1   3   6  100.45    3.31
   1   3   6   98.36    3.35
   1   3   6   94.11    3.34
  -2  -3  -6   32.46    1.05
  -2  -3  -6   32.68    1.30
  -2  -3  -6   31.80    1.22
   2   3   6   30.39    1.29
   2   3   6   30.64    1.28
   2   3   6   31.78    1.31
   2   3   6   31.28    1.25
  -3  -3  -6   39.78    1.26
  -3  -3  -6   39.43    1.41
  -3  -3  -6   35.69    1.50
   3   3   6   38.93    1.51
   3   3   6   35.10    1.50
   3   3   6   37.40    1.49
   3   3   6   36.57    1.51
  -4  -3  -6   15.98    0.87
  -4  -3  -6   18.13    0.68
   4   3   6   17.33    0.67
   4   3   6   17.80    0.89
   4   3   6   19.00    0.90
   4   3   6   18.44    0.91
  -5  -3  -6   25.51    1.18
  -5  -3  -6   24.89    1.20
  -5  -3  -6   25.42    1.01
   5   3   6   25.92    1.19
   5   3   6   26.27    0.98
   5   3   6   28.42    1.22
   5   3   6   24.58    1.20
  -6  -3  -6    0.10    0.20
  -6  -3  -6    0.27    0.14
  -6  -3  -6   -0.01    0.21
   6   3   6    0.23    0.15
   6   3   6    0.09    0.16
   6   3   6    0.12    0.23
   6   3   6    0.13    0.21
  -7  -3  -6   45.53    1.84
  -7  -3  -6   43.07    1.89
   7   3   6   42.88    1.90
   7   3   6   43.97    1.88
   7   3   6   47.13    1.93
  -8  -3  -6    8.87    0.69
  -8  -3  -6    8.39    0.66
  -8  -3  -6    8.71    0.84
   8   3   6    8.01    0.81
   8   3   6    8.23    0.77
   8   3   6    8.23    0.55
  -9  -3  -6    4.90    0.59
  -9  -3  -6    5.57    0.69
  -9  -3  -6    4.19    0.62
   9   3   6    6.36    0.77
   9   3   6    4.68    0.65
 -10  -3  -6   -0.14    0.32
 -10  -3  -6   -0.01    0.24
 -10  -3  -6   -0.02    0.28
  10   3   6   -0.08    0.35
  10   3   6    0.06    0.28
 -11  -3  -6   -0.11    0.29
 -11  -3  -6    0.70    0.43
 -11  -3  -6    0.61    0.46
  11   3   6    0.23    0.41
  11   3   6    0.48    0.43
 -12  -3  -6    0.45    0.44
 -12  -3  -6    0.24    0.44
  12   3   6    0.84    0.49
  12   3   6    0.77    0.41
 -13  -3  -6    1.35    0.58
 -13  -3  -6   -0.73    0.44
  13   3   6    0.42    0.46
  13  -3  -5    0.18    0.46
 -13   3   5    0.33    0.48
 -13   3   5    0.56    0.54
  12  -3  -5    1.11    0.44
 -12   3   5    0.82    0.46
 -12   3   5    0.82    0.45
  11  -3  -5    7.10    0.76
  11  -3  -5    7.35    0.86
 -11   3   5    6.70    0.81
 -11   3   5    9.39    0.88
 -11   3   5    7.66    0.86
  10  -3  -5    0.71    0.30
  10  -3  -5    0.88    0.35
 -10   3   5    0.38    0.35
 -10   3   5    0.70    0.32
 -10   3   5    0.31    0.35
   9  -3  -5   46.24    2.00
   9  -3  -5   47.89    2.07
  -9   3   5   45.80    2.06
  -9   3   5   51.13    2.01
  -9   3   5   46.22    2.04
   8  -3  -5   40.53    1.69
   8  -3  -5   38.32    1.71
  -8   3   5   37.92    1.62
  -8   3   5   37.40    1.69
  -8   3   5   34.59    1.65
   7  -3  -5    6.05    0.60
   7  -3  -5    5.79    0.59
  -7   3   5    4.74    0.52
  -7   3   5    6.64    0.63
  -7   3   5    5.17    0.52
   6  -3  -5    2.66    0.41
   6  -3  -5    2.18    0.37
  -6   3   5    2.42    0.18
  -6   3   5    2.07    0.36
  -6   3   5    2.96    0.39
  -6   3   5    2.14    0.38
   5  -3  -5   22.82    1.06
   5  -3  -5   22.02    1.02
  -5   3   5   21.78    1.03
  -5   3   5   21.75    1.01
  -5   3   5   23.25    1.01
  -5   3   5   22.05    0.81
   4  -3  -5   15.48    0.79
   4  -3  -5   13.10    0.72
  -4   3   5   15.66    0.74
  -4   3   5   14.39    0.74
  -4   3   5   15.00    0.60
  -4   3   5   14.93    0.73
   3  -3  -5    3.05    0.37
   3  -3  -5    2.66    0.30
  -3   3   5    2.90    0.32
  -3   3   5    3.42    0.24
  -3   3   5    2.94    0.32
  -3   3   5    2.47    0.33
   2  -3  -5   32.58    1.23
   2  -3  -5   31.53    1.29
  -2   3   5   32.58    1.25
  -2   3   5   33.37    1.21
  -2   3   5   34.65    1.30
  -2   3   5   33.57    1.27
   1  -3  -5    9.35    0.49
   1  -3  -5   10.80    0.46
   1  -3  -5   10.67    0.54
  -1   3   5    9.75    0.50
  -1   3   5    9.77    0.52
  -1   3   5    9.71    0.49
   0  -3  -5   56.55    1.82
   0  -3  -5   55.03    1.94
   0  -3  -5   56.05    1.96
   0   3   5   55.69    1.96
   0   3   5   52.89    1.91
   0   3   5   54.17    1.94
   0   3   5   55.25    1.96
  -1  -3  -5    0.19    0.14
  -1  -3  -5    0.11    0.06
  -1  -3  -5    0.00    0.12
   1   3   5    0.07    0.13
   1   3   5   -0.07    0.11
   1   3   5    0.01    0.12
   1   3   5    0.18    0.16
  -2  -3  -5    4.72    0.35
  -2  -3  -5    4.57    0.20
  -2  -3  -5    4.81    0.32
   2   3   5    4.53    0.35
   2   3   5    5.52    0.40
   2   3   5    4.84    0.36
   2   3   5    5.07    0.36
  -3  -3  -5    6.15    0.28
  -3  -3  -5    5.78    0.41
  -3  -3  -5    6.05    0.35
   3   3   5    6.17    0.43
   3   3   5    6.20    0.28
   3   3   5    6.95    0.44
   3   3   5    5.99    0.45
   3   3   5    6.36    0.44
  -4  -3  -5    0.45    0.17
  -4  -3  -5    0.10    0.11
  -4  -3  -5    0.09    0.14
   4   3   5    0.12    0.17
   4   3   5    0.13    0.10
   4   3   5    0.07    0.14
   4   3   5    0.01    0.15
  -5  -3  -5    0.04    0.13
  -5  -3  -5    0.17    0.11
  -5  -3  -5    0.02    0.19
   5   3   5   -0.08    0.18
   5   3   5   -0.08    0.18
   5   3   5    0.02    0.11
   5   3   5    0.01    0.13
  -6  -3  -5   14.59    0.63
  -6  -3  -5   13.82    0.77
  -6  -3  -5   15.67    0.87
   6   3   5   15.05    0.83
   6   3   5   14.97    0.84
   6   3   5   14.84    0.68
   6   3   5   14.76    0.85
  -7  -3  -5    0.80    0.32
  -7  -3  -5    1.22    0.28
   7   3   5    0.65    0.25
   7   3   5    1.05    0.24
   7   3   5    1.15    0.32
  -8  -3  -5   16.87    1.02
  -8  -3  -5   17.35    1.02
  -8  -3  -5   17.50    0.97
   8   3   5   19.07    1.10
   8   3   5   19.16    0.91
   8   3   5   19.88    1.08
  -9  -3  -5    0.53    0.35
  -9  -3  -5    0.65    0.34
  -9  -3  -5    0.41    0.28
   9   3   5    0.56    0.23
   9   3   5    0.53    0.30
   9   3   5    0.16    0.31
 -10  -3  -5   36.17    1.83
 -10  -3  -5   39.69    1.87
 -10  -3  -5   38.98    1.73
  10   3   5   40.05    1.88
  10   3   5   41.76    1.85
  10   3   5   38.86    1.91
 -11  -3  -5    0.83    0.41
 -11  -3  -5    0.35    0.37
  11   3   5    0.40    0.31
  11   3   5    0.02    0.36
 -12  -3  -5   12.88    1.21
 -12  -3  -5   15.01    1.13
  12   3   5   13.57    1.15
  12   3   5   12.65    1.03
 -13  -3  -5    0.14    0.52
 -13  -3  -5    0.53    0.45
  13   3   5   -0.67    0.31
  13  -3  -4    3.40    0.68
 -13   3   4    2.81    0.63
 -13   3   4    2.66    0.68
  12  -3  -4    5.50    0.79
 -12   3   4    3.22    0.67
 -12   3   4    3.61    0.62
 -12   3   4    3.25    0.66
  11  -3  -4    0.17    0.30
  11  -3  -4   -0.16    0.21
 -11   3   4    0.39    0.36
 -11   3   4   -0.61    0.23
 -11   3   4    0.20    0.40
  10  -3  -4    2.01    0.42
  10  -3  -4    1.73    0.46
 -10   3   4    2.43    0.51
 -10   3   4    1.54    0.40
 -10   3   4    2.05    0.47
   9  -3  -4    3.78    0.51
   9  -3  -4    4.37    0.59
  -9   3   4    4.10    0.56
  -9   3   4    4.47    0.60
  -9   3   4    4.72    0.54
   8  -3  -4    0.57    0.28
   8  -3  -4    1.08    0.34
  -8   3   4    0.45    0.30
  -8   3   4    0.92    0.30
  -8   3   4    0.54    0.29
   7  -3  -4   16.85    0.91
   7  -3  -4   16.19    0.90
  -7   3   4   17.18    0.87
  -7   3   4   17.21    0.94
  -7   3   4   16.67    0.93
   6  -3  -4    2.79    0.37
   6  -3  -4    3.23    0.41
  -6   3   4    3.07    0.41
  -6   3   4    2.82    0.36
  -6   3   4    2.78    0.38
  -6   3   4    2.95    0.15
   5  -3  -4   73.22    2.62
   5  -3  -4   72.55    2.61
  -5   3   4   71.98    2.59
  -5   3   4   72.78    2.55
  -5   3   4   70.66    2.60
  -5   3   4   73.45    2.33
   4  -3  -4    5.19    0.42
   4  -3  -4    5.16    0.38
  -4   3   4    4.75    0.37
  -4   3   4    5.58    0.26
  -4   3   4    5.66    0.41
  -4   3   4    5.21    0.41
   3  -3  -4    4.34    0.36
   3  -3  -4    3.89    0.32
  -3   3   4    4.27    0.33
  -3   3   4    4.16    0.24
  -3   3   4    4.77    0.36
  -3   3   4    4.27    0.33
   2  -3  -4    0.03    0.10
   2  -3  -4    0.27    0.10
   2  -3  -4    0.25    0.13
  -2   3   4    0.22    0.14
  -2   3   4    0.31    0.11
  -2   3   4    0.43    0.14
  -2   3   4    0.02    0.13
   1  -3  -4  176.22    5.53
   1  -3  -4  174.50    5.62
   1  -3  -4  174.50    5.55
  -1   3   4  174.96    5.60
  -1   3   4  171.36    5.57
  -1   3   4  173.34    5.55
  -1   3   4  168.03    5.57
   0  -3  -4    0.13    0.12
   0  -3  -4    0.10    0.07
   0  -3  -4    0.27    0.13
   0   3   4    0.19    0.11
   0   3   4    0.05    0.11
   0   3   4    0.28    0.11
   0   3   4    0.15    0.13
  -1  -3  -4    0.34    0.06
  -1  -3  -4    0.30    0.06
  -1  -3  -4    0.53    0.15
  -1  -3  -4    0.14    0.13
   1   3   4    0.59    0.19
   1   3   4    0.29    0.06
   1   3   4    0.17    0.14
   1   3   4    0.16    0.14
   1   3   4    0.13    0.15
  -2  -3  -4   12.99    0.62
  -2  -3  -4   13.90    0.48
  -2  -3  -4   13.98    0.46
  -2  -3  -4   13.03    0.56
   2   3   4   12.80    0.63
   2   3   4   13.03    0.63
   2   3   4   13.34    0.64
   2   3   4   14.49    0.64
  -3  -3  -4   16.72    0.64
  -3  -3  -4   16.16    0.75
   3   3   4   15.92    0.75
   3   3   4   15.76    0.76
   3   3   4   16.13    0.59
   3   3   4   15.07    0.73
  -4  -3  -4    3.49    0.23
  -4  -3  -4    3.60    0.38
  -4  -3  -4    3.04    0.35
   4   3   4    3.62    0.36
   4   3   4    2.87    0.35
   4   3   4    3.20    0.23
   4   3   4    3.72    0.39
  -5  -3  -4    3.93    0.24
  -5  -3  -4    3.14    0.37
  -5  -3  -4    3.37    0.41
   5   3   4    3.55    0.43
   5   3   4    4.26    0.43
   5   3   4    3.26    0.30
   5   3   4    3.50    0.42
  -6  -3  -4    0.12    0.19
  -6  -3  -4   -0.12    0.10
  -6  -3  -4    0.35    0.18
   6   3   4    0.12    0.16
   6   3   4    0.00    0.15
   6   3   4    0.24    0.16
   6   3   4   -0.02    0.10
   6   3   4    0.26    0.18
  -7  -3  -4    5.01    0.56
  -7  -3  -4    5.66    0.59
  -7  -3  -4    6.32    0.56
  -7  -3  -4    5.99    0.34
   7   3   4    5.15    0.41
   7   3   4    5.03    0.58
   7   3   4    5.53    0.34
   7   3   4    4.94    0.55
  -8  -3  -4    0.24    0.22
  -8  -3  -4    0.41    0.24
  -8  -3  -4    0.23    0.25
   8   3   4    0.07    0.20
   8   3   4   -0.09    0.19
   8   3   4    0.23    0.20
  -9  -3  -4    6.47    0.62
  -9  -3  -4    6.45    0.71
  -9  -3  -4    6.98    0.72
   9   3   4    6.55    0.70
   9   3   4    7.40    0.78
   9   3   4    7.41    0.64
 -10  -3  -4    0.89    0.38
 -10  -3  -4    0.88    0.38
 -10  -3  -4    1.40    0.34
  10   3   4    0.83    0.35
  10   3   4    1.26    0.43
  10   3   4    1.18    0.34
 -11  -3  -4    1.10    0.46
 -11  -3  -4    1.37    0.47
  11   3   4    0.94    0.40
  11   3   4    1.66    0.49
  11   3   4    1.19    0.45
 -12  -3  -4    1.21    0.47
 -12  -3  -4    1.33    0.52
  12   3   4    0.64    0.45
 -13  -3  -4    8.27    1.01
 -13  -3  -4    6.98    0.98
 -13  -3  -4    8.17    0.96
  13   3   4    7.86    1.02
  14  -3  -3    0.91    0.49
 -14   3   3    0.75    0.46
 -14   3   3    1.52    0.57
  13  -3  -3    1.74    0.57
 -13   3   3    1.68    0.57
 -13   3   3    2.34    0.63
  12  -3  -3    0.52    0.34
 -12   3   3    0.56    0.34
 -12   3   3    0.88    0.50
 -12   3   3   -0.15    0.37
  11  -3  -3    4.24    0.58
  11  -3  -3    3.63    0.61
 -11   3   3    4.23    0.66
 -11   3   3    4.33    0.61
 -11   3   3    4.22    0.68
  10  -3  -3   23.79    1.22
  10  -3  -3   22.58    1.28
 -10   3   3   20.95    1.23
 -10   3   3   23.47    1.31
 -10   3   3   23.20    1.20
   9  -3  -3    0.38    0.29
   9  -3  -3    0.50    0.26
  -9   3   3    0.22    0.28
  -9   3   3    0.56    0.26
  -9   3   3    0.34    0.31
   8  -3  -3   38.63    1.64
[truncated: 2,191,991 more chars]
