# Supplementary material for: Acetonyltri­phenyl­phospho­nium 2,3,5-tri­phenyl­tetra­zolium tetra­chlorido­cuprate(II)
Source: Acta Crystallogr E Crystallogr Commun. 2018 Jan 1;74(Pt 1):69–71. doi: 10.1107/S205698901701800X (PMC5778489; doi:10.1107/S205698901701800X)
Supplement: Supplementary file 2 [file e-74-00069-Isup2.hkl]

data_I                                                                          
_shelx_title ' mbdi15_a.res in P2(1)/n'                                         
_shelx_refln_list_code          4                                               
_shelx_F_calc_maximum      380.30                                               
_exptl_crystal_F_000      1692.00                                               
_reflns_d_resolution_high  0.7488                                               
                                                                                
loop_                                                                           
 _space_group_symop_operation_xyz                                               
 'x, y, z'                                                                      
 '-x+1/2, y+1/2, -z+1/2'                                                        
 '-x, -y, -z'                                                                   
 'x-1/2, -y-1/2, z-1/2'                                                         
                                                                                
_cell_length_a    10.6868                                                       
_cell_length_b    26.4208                                                       
_cell_length_c    13.5628                                                       
_cell_angle_alpha  90.000                                                       
_cell_angle_beta   90.709                                                       
_cell_angle_gamma  90.000                                                       
                                                                                
_shelx_F_squared_multiplier     1.000                                           
                                                                                
loop_                                                                           
 _refln_index_h                                                                 
 _refln_index_k                                                                 
 _refln_index_l                                                                 
 _refln_F_squared_calc                                                          
 _refln_F_squared_meas                                                          
 _refln_F_squared_sigma                                                         
 _refln_observed_status                                                         
   2   0   0       4810.25       4822.42        62.93 o                         
   4   0   0      14236.66      14323.58       194.52 o                         
   6   0   0      35268.16      35588.21       471.76 o                         
   8   0   0         80.30         80.18        13.84 o                         
  10   0   0       6462.41       6822.98       136.23 o                         
  12   0   0         37.85         49.88        25.40 o                         
  14   0   0       1272.22       1166.62        67.14 o                         
   1   1   0      12586.31      12911.28       102.36 o                         
   2   1   0         18.95         16.48         3.18 o                         
   3   1   0      49534.06      51091.24       447.44 o                         
   4   1   0      31714.13      32713.29       291.28 o                         
   5   1   0       7957.80       7700.92        80.19 o                         
   6   1   0       5749.96       5497.86        59.99 o                         
   7   1   0       1593.68       1712.07        27.50 o                         
   8   1   0        132.21         90.45         9.95 o                         
   9   1   0       1448.70       1337.18        30.27 o                         
  10   1   0       5674.42       5765.38        85.38 o                         
  11   1   0       2312.03       2378.83        51.90 o                         
  12   1   0        433.10        401.78        27.22 o                         
  13   1   0        297.54        319.29        26.94 o                         
  14   1   0         42.87         28.16        22.18 o                         
   0   2   0       4812.69       4531.71       108.41 o                         
   1   2   0       4153.13       4557.10        36.39 o                         
   2   2   0        174.62        163.34         4.70 o                         
   3   2   0       1577.45       1732.14        20.45 o                         
   4   2   0       2716.81       2852.97        31.62 o                         
   5   2   0      14925.43      15402.77       143.99 o                         
   6   2   0         52.50        100.11         8.61 o                         
   7   2   0       7587.40       7442.32        79.08 o                         
   8   2   0       6877.98       7172.67        78.97 o                         
   9   2   0       1677.12       1725.81        37.30 o                         
  10   2   0       2547.59       2446.89        46.79 o                         
  11   2   0          0.50         25.03        15.09 o                         
  12   2   0        300.00        281.58        24.59 o                         
  13   2   0          5.75          0.57        17.87 o                         
  14   2   0        579.30        555.15        37.66 o                         
   1   3   0        183.89        142.82         3.38 o                         
   2   3   0      10660.46      10884.98        91.88 o                         
   3   3   0       1986.29       2405.68        25.16 o                         
   4   3   0       3132.78       3377.48        36.30 o                         
   5   3   0      47940.09      50239.83       428.96 o                         
   6   3   0       4432.86       4895.73        54.69 o                         
   7   3   0       2971.01       2907.97        38.73 o                         
   8   3   0        572.78        506.74        18.99 o                         
   9   3   0       4728.76       4799.38        67.19 o                         
  10   3   0        219.63        216.09        18.68 o                         
  11   3   0       6762.72       7015.54       101.52 o                         
  12   3   0         78.82         70.28        17.77 o                         
  13   3   0         30.79         31.71        20.24 o                         
  14   3   0         15.65        -21.79        29.03 o                         
   0   4   0        263.96        271.53         8.53 o                         
   1   4   0       6318.50       6336.84        63.64 o                         
   2   4   0        485.62        586.30         9.18 o                         
   3   4   0       1181.83       1273.32        16.68 o                         
   4   4   0       7066.90       7347.57        67.02 o                         
   5   4   0        801.77        728.99        14.47 o                         
   6   4   0        446.35        422.07        17.74 o                         
   7   4   0        160.09        156.33        10.13 o                         
   8   4   0        789.52        726.49        22.22 o                         
   9   4   0        322.50        303.55        18.15 o                         
  10   4   0        380.17        341.15        22.59 o                         
  11   4   0        488.10        440.97        26.99 o                         
  12   4   0        477.05        379.26        26.41 o                         
  13   4   0         25.01        -10.03        20.31 o                         
  14   4   0         26.85         -8.34        24.32 o                         
   1   5   0      18094.92      18406.82       177.71 o                         
   2   5   0       6784.22       7751.25        72.40 o                         
   3   5   0        163.50        167.29         6.69 o                         
   4   5   0        177.66        120.02         6.18 o                         
   5   5   0        690.67        729.24        14.97 o                         
   6   5   0       1041.83       1036.85        18.80 o                         
   7   5   0        254.48        196.68        10.82 o                         
   8   5   0        750.10        696.15        22.69 o                         
   9   5   0         43.39         53.67        12.26 o                         
  10   5   0        437.06        389.23        23.33 o                         
  11   5   0          2.00          9.35        14.17 o                         
  12   5   0        293.68        231.11        24.03 o                         
  13   5   0         10.55         -1.24        18.70 o                         
  14   5   0        470.27        469.14        40.59 o                         
   0   6   0       2219.07       2148.31        32.59 o                         
   1   6   0       5679.17       5639.19        53.20 o                         
   2   6   0      14158.74      15510.85       134.41 o                         
   3   6   0        903.62        849.19        13.73 o                         
   4   6   0       1477.26       1492.40        20.95 o                         
   5   6   0        914.23       1000.88        16.05 o                         
   6   6   0       2574.47       2688.31        33.76 o                         
   7   6   0         15.49         16.71         6.82 o                         
   8   6   0       5054.32       5351.19        74.46 o                         
   9   6   0        103.82         77.16        13.13 o                         
  10   6   0        299.57        254.63        20.14 o                         
  11   6   0        588.49        531.52        28.36 o                         
  12   6   0        280.58        203.73        25.58 o                         
  13   6   0         67.20         48.72        23.73 o                         
  14   6   0        198.48        128.21        28.77 o                         
   1   7   0       2084.99       2068.68        22.00 o                         
   2   7   0       5715.39       6088.22        56.21 o                         
   3   7   0       5654.78       6227.45        64.02 o                         
   4   7   0        795.79        720.35        13.83 o                         
   5   7   0        471.66        449.95        12.41 o                         
   6   7   0       2455.48       2352.29        31.91 o                         
   7   7   0       1012.98        987.48        20.78 o                         
   8   7   0         33.42          9.11         9.48 o                         
   9   7   0        151.90        120.02        14.52 o                         
  10   7   0       1317.68       1400.27        36.78 o                         
  11   7   0         57.42         50.53        19.26 o                         
  12   7   0        238.60        187.44        28.05 o                         
  13   7   0        245.54        229.95        28.99 o                         
   0   8   0       1373.40       1426.72        26.63 o                         
   1   8   0       2879.53       2740.35        28.42 o                         
   2   8   0          3.83          4.91         4.25 o                         
   3   8   0        239.20        177.85         7.90 o                         
   4   8   0       1482.57       1576.12        23.59 o                         
   5   8   0          4.27          5.10         5.26 o                         
   6   8   0         13.57          8.56         5.10 o                         
   7   8   0         10.80          4.41         9.04 o                         
   8   8   0        606.71        585.47        23.89 o                         
   9   8   0         35.84         38.97        12.63 o                         
  10   8   0          0.43         -8.92        13.25 o                         
  11   8   0          7.04         14.41        20.20 o                         
  12   8   0          0.22          7.95        20.79 o                         
  13   8   0         32.31         50.11        24.29 o                         
   1   9   0         20.83          6.32         3.82 o                         
   2   9   0        381.85        412.53        11.80 o                         
   3   9   0        961.52       1059.63        16.84 o                         
   4   9   0       1271.55       1490.29        24.30 o                         
   5   9   0       3056.17       2659.88        33.70 o                         
   6   9   0        423.19        376.96        11.78 o                         
   7   9   0        357.78        334.52        17.34 o                         
   8   9   0        250.09        235.72        16.20 o                         
   9   9   0         43.61         30.29        14.75 o                         
  10   9   0       1159.56       1155.12        40.01 o                         
  11   9   0       2110.21       2335.79        58.70 o                         
  12   9   0         55.14         40.22        21.09 o                         
  13   9   0          6.19          9.18        22.54 o                         
   0  10   0      12938.12      12881.38       174.63 o                         
   1  10   0      13723.74      13796.79       132.70 o                         
   2  10   0       2799.33       2848.60        40.35 o                         
   3  10   0        323.34        423.67        13.59 o                         
   4  10   0          0.31         -3.70         4.57 o                         
   5  10   0       1543.77       1416.39        22.39 o                         
   6  10   0       7454.15       7605.65        79.65 o                         
   7  10   0          5.13         13.53         9.24 o                         
   8  10   0        364.53        311.17        19.10 o                         
   9  10   0        132.64         94.66        16.06 o                         
  10  10   0       1686.84       1705.14        45.13 o                         
  11  10   0       1801.78       1861.94        56.06 o                         
  12  10   0          0.33         11.57        18.69 o                         
  13  10   0         54.54         90.42        27.26 o                         
   1  11   0        188.47        255.03         9.01 o                         
   2  11   0      10316.17      10526.30       104.96 o                         
   3  11   0        795.16        714.43        14.50 o                         
   4  11   0       6711.21       6508.35        67.25 o                         
   5  11   0          2.31         -3.20         5.32 o                         
   6  11   0       8033.86       8230.66        90.21 o                         
   7  11   0        647.00        561.88        22.29 o                         
   8  11   0        358.93        364.42        31.00 o                         
   9  11   0         52.81         29.71        14.65 o                         
  10  11   0       6536.83       6812.89       102.99 o                         
  11  11   0        422.83        441.45        31.35 o                         
  12  11   0       1072.02       1090.25        47.43 o                         
  13  11   0        314.31        315.30        34.68 o                         
   0  12   0      62183.44      65439.21       844.94 o                         
   1  12   0       4081.91       3903.67        42.53 o                         
   2  12   0       1003.08        936.89        20.67 o                         
   3  12   0        839.85        814.58        16.22 o                         
   4  12   0       2092.86       2265.78        27.35 o                         
   5  12   0       1829.70       1735.35        25.95 o                         
   6  12   0       7851.34       7835.81        86.92 o                         
   7  12   0        789.52        822.67        28.12 o                         
   8  12   0        735.35        676.91        29.39 o                         
   9  12   0       1257.38       1178.21        42.28 o                         
  10  12   0       2570.17       2771.70        58.59 o                         
  11  12   0         67.14         97.95        21.04 o                         
  12  12   0         72.27         93.71        23.43 o                         
  13  12   0        263.33        261.27        38.04 o                         
   1  13   0       2777.37       2875.42        33.99 o                         
   2  13   0        249.28        252.28        10.61 o                         
   3  13   0       3455.35       2992.78        36.76 o                         
   4  13   0       2069.20       1954.82        29.75 o                         
   5  13   0      19992.63      21097.77       196.67 o                         
   6  13   0       1549.77       1495.65        30.87 o                         
   7  13   0        238.64        237.77        17.57 o                         
   8  13   0        451.90        382.40        22.76 o                         
   9  13   0       1835.01       1781.97        45.01 o                         
  10  13   0       1842.69       1982.98        49.03 o                         
  11  13   0       4098.86       4706.03        97.54 o                         
  12  13   0         24.88         51.33        29.07 o                         
  13  13   0         60.03        116.95        33.20 o                         
   0  14   0       4067.09       4243.69        68.51 o                         
   1  14   0      15365.26      15187.78       142.04 o                         
   2  14   0        336.64        322.59         8.28 o                         
   3  14   0       1533.83       1630.04        25.90 o                         
   4  14   0       1748.99       1717.08        27.97 o                         
   5  14   0       9555.73      10123.88       107.12 o                         
   6  14   0        263.07        251.33        16.22 o                         
   7  14   0       5436.67       5693.58        82.25 o                         
   8  14   0        829.44        764.69        31.44 o                         
   9  14   0       3255.97       3464.36        65.01 o                         
  10  14   0          0.76         11.66        15.88 o                         
  11  14   0        115.63        113.25        21.19 o                         
  12  14   0          0.50        -21.33        21.76 o                         
  13  14   0          7.64         25.38        27.05 o                         
   1  15   0       7031.77       7511.75        76.11 o                         
   2  15   0       9761.41      10559.89        98.42 o                         
   3  15   0       2923.13       2870.82        37.15 o                         
   4  15   0       5853.03       6144.14        70.11 o                         
   5  15   0      12869.51      13681.22       140.21 o                         
   6  15   0        447.42        454.91        26.18 o                         
   7  15   0          1.19         -9.50        11.16 o                         
   8  15   0        291.11        217.12        19.44 o                         
   9  15   0       1739.22       1679.35        47.50 o                         
  10  15   0        604.18        586.26        31.86 o                         
  11  15   0       2008.73       2188.54        62.65 o                         
  12  15   0        313.67        306.35        34.40 o                         
   0  16   0      14579.52      14781.45       205.61 o                         
   1  16   0        324.67        265.57        10.60 o                         
   2  16   0       2146.74       2349.38        30.93 o                         
   3  16   0        611.37        623.31        16.23 o                         
   4  16   0        220.63        272.93        13.28 o                         
   5  16   0        538.09        547.34        20.37 o                         
   6  16   0       2384.25       2530.72        55.17 o                         
   7  16   0          8.49          5.97        11.66 o                         
   8  16   0        119.37         76.82        15.33 o                         
   9  16   0         67.84         55.62        17.20 o                         
  10  16   0        625.81        690.41        34.18 o                         
  11  16   0         21.47          6.11        20.01 o                         
  12  16   0          2.04        -20.51        32.05 o                         
   1  17   0        509.76        579.18        16.90 o                         
   2  17   0        561.14        549.28        14.29 o                         
   3  17   0         20.78         17.21         7.06 o                         
   4  17   0        875.03        801.42        19.73 o                         
   5  17   0       2241.91       2321.87        39.18 o                         
   6  17   0       2031.49       1942.88        45.97 o                         
   7  17   0        392.28        340.01        22.29 o                         
   8  17   0        148.30        137.42        17.33 o                         
   9  17   0        197.56        170.10        20.91 o                         
  10  17   0       2241.08       2432.12        57.45 o                         
  11  17   0         93.72        128.46        27.24 o                         
  12  17   0        202.69        244.94        36.69 o                         
   0  18   0      10824.24      11088.54       160.50 o                         
   1  18   0        787.91        760.69        18.09 o                         
   2  18   0          3.04          5.53         6.91 o                         
   3  18   0        316.04        339.50        13.59 o                         
   4  18   0        219.93        235.02        12.43 o                         
   5  18   0        410.15        436.36        19.13 o                         
   6  18   0       4927.03       4979.94        72.60 o                         
   7  18   0        878.72        874.46        33.19 o                         
   8  18   0        102.40         93.28        19.24 o                         
   9  18   0        170.70        131.78        22.54 o                         
  10  18   0         25.55         12.11        18.37 o                         
  11  18   0          1.52          9.61        23.83 o                         
  12  18   0        114.45         90.42        30.19 o                         
   1  19   0        305.64        288.33        17.22 o                         
   2  19   0       2359.44       2167.15        58.94 o                         
   3  19   0        256.34        209.87        12.33 o                         
   4  19   0        101.35         79.59        10.19 o                         
   5  19   0       1038.02       1049.89        28.77 o                         
   6  19   0          5.47         -3.42        13.18 o                         
   7  19   0        246.64        169.53        20.60 o                         
   8  19   0        843.22        758.61        36.57 o                         
   9  19   0          7.51         -1.65        18.75 o                         
  10  19   0        230.94        237.03        29.76 o                         
  11  19   0        353.86        337.02        34.04 o                         
  12  19   0         86.66        136.55        80.05 o                         
   0  20   0         45.47         32.54        13.92 o                         
   1  20   0       7063.94       7157.38        95.72 o                         
   2  20   0        223.42        213.76        15.43 o                         
   3  20   0       1683.66       1665.92        29.15 o                         
   4  20   0         38.73         39.65        10.48 o                         
   5  20   0        804.42        865.81        33.34 o                         
   6  20   0        835.24        752.72        29.65 o                         
   7  20   0        353.85        289.97        24.27 o                         
   8  20   0        140.20         99.68        20.67 o                         
   9  20   0         61.81         44.44        20.53 o                         
  10  20   0          8.26        -22.13        22.13 o                         
  11  20   0        133.01        112.16        29.06 o                         
   1  21   0         27.16         17.70        11.20 o                         
   2  21   0       1665.59       1640.81        34.96 o                         
   3  21   0         38.64         32.34        10.57 o                         
   4  21   0        908.02        936.46        32.81 o                         
   5  21   0       3203.94       3347.24        60.21 o                         
   6  21   0        234.97        231.64        19.56 o                         
   7  21   0         10.87         -3.82        15.44 o                         
   8  21   0        346.85        254.65        25.10 o                         
   9  21   0        117.36         98.42        26.58 o                         
  10  21   0         16.51          2.32        30.53 o                         
  11  21   0        347.83        302.88        34.84 o                         
   0  22   0       6301.24       6445.49       136.94 o                         
   1  22   0         44.28         33.44        12.64 o                         
   2  22   0        752.19        740.04        28.25 o                         
   3  22   0         11.88          2.88        10.03 o                         
   4  22   0         18.09          3.73        13.02 o                         
   5  22   0        749.33        648.93        32.03 o                         
   6  22   0       3214.85       3479.57        70.19 o                         
   7  22   0          8.09        -17.07        17.07 o                         
   8  22   0         15.05         16.01        19.90 o                         
   9  22   0        153.86        150.36        29.19 o                         
  10  22   0        422.80        451.73        42.23 o                         
  11  22   0        134.69        151.49        34.32 o                         
   1  23   0        207.59        210.41        19.62 o                         
   2  23   0        997.77        953.48        32.68 o                         
   3  23   0       1389.58       1428.56        34.63 o                         
   4  23   0        451.58        414.13        25.02 o                         
   5  23   0        950.35        881.76        37.90 o                         
   6  23   0       7356.36       7936.68       138.39 o                         
   7  23   0          6.74          3.18        17.43 o                         
   8  23   0         70.33         40.53        23.16 o                         
   9  23   0         63.70         77.86        23.25 o                         
  10  23   0       2613.58       3096.38       105.29 o                         
   0  24   0        605.52        575.33        40.75 o                         
   1  24   0       4183.39       4384.98        75.62 o                         
   2  24   0        128.79        120.35        16.27 o                         
   3  24   0        552.53        556.89        27.37 o                         
   4  24   0        239.81        204.55        20.46 o                         
   5  24   0         96.36         73.56        21.01 o                         
   6  24   0        200.94        232.19        24.15 o                         
   7  24   0       1221.39       1311.65        48.74 o                         
   8  24   0        147.79         73.85        24.34 o                         
   9  24   0       2815.54       3051.69        86.30 o                         
  10  24   0        601.35        543.50        49.27 o                         
   1  25   0       2476.52       2735.86        57.40 o                         
   2  25   0         50.19         48.94        17.45 o                         
   3  25   0       2076.43       2203.98        51.98 o                         
   4  25   0        385.88        341.41        24.26 o                         
   5  25   0       5309.29       5866.06        99.57 o                         
   6  25   0         23.44         25.43        16.46 o                         
   7  25   0         32.84         66.21        25.01 o                         
   8  25   0          5.84         12.46        23.55 o                         
   9  25   0        101.90         95.88        29.28 o                         
  10  25   0         84.90         45.63        27.94 o                         
   0  26   0       6575.52       6978.41       152.99 o                         
   1  26   0       6309.57       6751.54       105.79 o                         
   2  26   0        507.78        559.16        30.41 o                         
   3  26   0        108.36         61.41        18.78 o                         
   4  26   0         39.79         44.12        17.37 o                         
   5  26   0        586.69        672.96        35.95 o                         
   6  26   0       1502.57       1641.84        70.37 o                         
   7  26   0        490.51        623.67        40.78 o                         
   8  26   0       1229.63       1345.32        59.42 o                         
   9  26   0        211.44        173.42        32.43 o                         
   1  27   0          0.94         25.60        17.60 o                         
   2  27   0       1138.12       1215.30        50.50 o                         
   3  27   0        653.42        622.94        35.40 o                         
   4  27   0       3431.85       3737.88        86.82 o                         
   5  27   0        874.95        899.25        41.27 o                         
   6  27   0          3.04         15.98        20.81 o                         
   7  27   0         28.54         18.52        23.01 o                         
   8  27   0         57.90         77.74        26.92 o                         
   9  27   0        174.92        177.04        37.41 o                         
   0  28   0       2411.52       2299.08        77.60 o                         
   1  28   0        145.80        127.21        21.51 o                         
   2  28   0         16.12          2.58        18.35 o                         
   3  28   0          8.43         27.01        27.50 o                         
   4  28   0        281.37        397.12        34.06 o                         
   5  28   0         53.59         30.01        22.42 o                         
   6  28   0       2410.72       2560.62        73.54 o                         
   7  28   0         31.00         23.68        27.21 o                         
   8  28   0        320.35        371.36        42.33 o                         
   1  29   0        629.96        561.85        32.72 o                         
   2  29   0        125.49         88.27        22.74 o                         
   3  29   0         14.72         10.33        19.35 o                         
   4  29   0        956.73        925.75        54.56 o                         
   5  29   0        836.12        639.70        44.47 o                         
   6  29   0        235.04        217.25        33.71 o                         
   7  29   0         41.20         18.29        26.54 o                         
   8  29   0         66.62         91.85        31.12 o                         
   0  30   0       2051.69       2350.14        97.41 o                         
   1  30   0          5.29         18.26        19.98 o                         
   2  30   0          8.44         19.42        23.29 o                         
   3  30   0        424.29        456.87        37.85 o                         
   4  30   0        390.37        421.06        61.62 o                         
   5  30   0         79.85        141.20        58.43 o                         
   6  30   0        488.69        453.24        46.61 o                         
   7  30   0         31.73         27.85        30.43 o                         
   1  31   0       1052.46       1028.70        47.72 o                         
   2  31   0        150.24        167.43        28.58 o                         
   3  31   0        149.76        138.56        31.95 o                         
   4  31   0        618.35        680.79        57.86 o                         
   5  31   0        270.39        154.93        43.04 o                         
   6  31   0        217.27        195.73        40.29 o                         
   0  32   0         37.41         16.56        35.54 o                         
   1  32   0        257.64        254.27        34.85 o                         
   2  32   0        121.50        130.80        27.26 o                         
   3  32   0         68.61         52.05        46.67 o                         
   4  32   0         44.35         56.74        51.27 o                         
   5  32   0        318.19        263.40        47.04 o                         
   1  33   0         16.34         11.84        25.54 o                         
   2  33   0         31.39        -27.55        27.55 o                         
   3  33   0        110.85        115.26        43.12 o                         
   4  33   0         39.08         63.84        43.16 o                         
   0  34   0       2352.75       2716.40       171.08 o                         
   1  34   0        320.59        324.69        40.92 o                         
   2  34   0         83.57         96.85        43.10 o                         
   3  34   0        453.48        410.71        58.16 o                         
   1  35   0        515.88        377.20        70.78 o                         
 -13   0   1        145.45        145.15        39.02 o                         
 -11   0   1       9710.19      10489.67       193.13 o                         
  -9   0   1       3668.33       3888.31        79.15 o                         
  -7   0   1        314.92        336.00        18.63 o                         
  -5   0   1     106953.18     113870.92      1354.70 o                         
  -3   0   1        528.44        683.51        16.38 o                         
  -1   0   1       1115.92        998.83        14.50 o                         
   1   0   1       4608.31       4742.51        58.26 o                         
   3   0   1       5329.42       4873.71        66.73 o                         
   5   0   1      10343.87       9984.23       132.54 o                         
   7   0   1       2076.01       2113.93        46.23 o                         
   9   0   1       2748.32       2675.52        56.29 o                         
  11   0   1       7176.79       8082.50       158.70 o                         
  13   0   1       1750.95       1884.04        78.06 o                         
 -14   1   1        107.14         89.41        23.86 o                         
 -13   1   1        183.66        182.30        24.10 o                         
 -12   1   1          0.40          0.29        17.16 o                         
 -11   1   1        647.39        601.44        30.96 o                         
 -10   1   1       5042.67       5153.80        74.49 o                         
  -9   1   1       1604.53       1629.37        33.37 o                         
  -8   1   1        758.38        704.79        19.24 o                         
  -7   1   1       2244.17       2057.53        29.71 o                         
  -6   1   1       4225.47       4071.02        49.03 o                         
  -5   1   1       3377.70       3535.85        40.80 o                         
  -4   1   1       3002.12       3056.49        34.61 o                         
  -3   1   1       2726.42       2726.62        29.93 o                         
  -2   1   1      18088.90      18735.63       160.19 o                         
  -1   1   1      40685.64      43121.99       376.58 o                         
   0   1   1       8166.39       8671.83        69.32 o                         
   1   1   1       2525.68       2875.07        23.86 o                         
   2   1   1       4371.01       4333.18        38.06 o                         
   3   1   1       1197.77       1239.97        15.81 o                         
   4   1   1        995.84       1199.89        20.74 o                         
   5   1   1      11509.78      11096.67       103.00 o                         
   6   1   1        616.21        531.09        14.84 o                         
   7   1   1       6294.02       6328.84        72.62 o                         
   8   1   1         10.14         10.19         8.01 o                         
   9   1   1       3997.48       4178.99        57.95 o                         
  10   1   1       2411.47       2496.57        50.08 o                         
  11   1   1        367.47        343.86        24.83 o                         
  12   1   1         48.23         18.70        17.89 o                         
  13   1   1          3.68          2.12        17.12 o                         
  14   1   1        462.98        361.24        33.12 o                         
 -14   2   1        114.58        119.79        27.99 o                         
 -13   2   1          2.72         12.40        16.85 o                         
 -12   2   1       2194.33       2214.00        54.82 o                         
 -11   2   1       1517.04       1486.70        45.17 o                         
 -10   2   1       1302.70       1329.18        36.49 o                         
  -9   2   1         93.77         61.67        12.38 o                         
  -8   2   1        333.51        322.36        15.44 o                         
  -7   2   1        243.79        221.96        14.86 o                         
  -6   2   1      18702.21      19326.38       180.26 o                         
  -5   2   1       8355.83       8783.24        86.72 o                         
  -4   2   1       3077.17       2694.08        31.39 o                         
  -3   2   1          9.90         14.47         3.39 o                         
  -2   2   1        429.04        392.45         8.94 o                         
  -1   2   1       8637.16       8971.16        74.69 o                         
   0   2   1        484.93        528.33         6.68 o                         
   1   2   1       1069.10       1062.13        10.85 o                         
   2   2   1      20930.73      21345.26       170.28 o                         
   3   2   1      12217.07      12408.23       102.60 o                         
   4   2   1      11580.70      11300.06       102.57 o                         
   5   2   1       3415.90       3246.81        36.98 o                         
   6   2   1       2941.92       2858.08        36.47 o                         
   7   2   1       2940.37       2957.31        38.00 o                         
   8   2   1         51.44         14.98         7.90 o                         
   9   2   1       3761.28       3626.12        76.47 o                         
  10   2   1       6006.67       6163.02        94.08 o                         
  11   2   1          3.27          8.48        16.31 o                         
  12   2   1        568.32        519.45        31.13 o                         
  13   2   1        226.37        230.96        24.86 o                         
  14   2   1        193.93        192.25        28.96 o                         
 -14   3   1        462.11        476.29        37.06 o                         
 -13   3   1        164.74        140.84        23.34 o                         
 -12   3   1          0.30        -16.19        16.76 o                         
 -11   3   1         89.36         75.79        16.83 o                         
 -10   3   1       3468.17       3604.89        59.42 o                         
  -9   3   1       3727.82       3851.33        53.30 o                         
  -8   3   1         12.14         14.69         8.50 o                         
  -7   3   1        130.73        129.39        10.81 o                         
  -6   3   1       3350.32       3424.58        41.54 o                         
  -5   3   1       3017.96       3162.16        38.26 o                         
  -4   3   1       1299.00       1320.95        17.46 o                         
  -3   3   1       7938.33       8200.69        81.48 o                         
  -2   3   1      21184.44      21415.81       207.01 o                         
  -1   3   1       7913.02       7901.94        71.60 o                         
   0   3   1       5838.22       6463.00        54.33 o                         
   1   3   1      12336.20      12601.09       101.02 o                         
   2   3   1       3680.01       3534.99        34.46 o                         
   3   3   1         72.03         57.50         4.12 o                         
   4   3   1      11331.44      11642.13       101.71 o                         
   5   3   1        241.66        239.94        10.00 o                         
   6   3   1       9842.25       9725.84        93.77 o                         
   7   3   1        181.16        202.60        10.91 o                         
   8   3   1        514.00        467.49        17.23 o                         
   9   3   1         29.56         24.50        10.24 o                         
  10   3   1         17.31         19.95        13.25 o                         
  11   3   1         35.96         39.52        17.50 o                         
  12   3   1         81.59         71.42        18.81 o                         
  13   3   1         55.22         45.95        21.21 o                         
  14   3   1          5.57         11.53        21.20 o                         
 -14   4   1        142.25        168.95        28.27 o                         
 -13   4   1          2.07        -11.89        20.76 o                         
 -12   4   1        151.30        133.13        19.53 o                         
 -11   4   1        630.41        634.62        29.09 o                         
 -10   4   1        131.88        128.40        16.57 o                         
  -9   4   1       1507.37       1512.14        38.34 o                         
  -8   4   1       4345.22       4469.47        70.59 o                         
  -7   4   1        459.72        445.04        14.30 o                         
  -6   4   1        657.08        509.84        14.44 o                         
  -5   4   1       4370.90       4325.03        47.90 o                         
  -4   4   1       4000.74       3751.69        38.63 o                         
  -3   4   1       7774.69       8260.22        85.80 o                         
  -2   4   1       5022.73       5035.11        48.54 o                         
  -1   4   1       7234.71       7552.28        66.57 o                         
   0   4   1       7047.48       7484.52        68.33 o                         
   1   4   1       1205.13       1241.05        13.02 o                         
   2   4   1       8492.94       8386.47        78.17 o                         
   3   4   1         94.99         89.77         7.05 o                         
   4   4   1       3792.08       3856.04        38.94 o                         
   5   4   1         57.55         22.83         4.96 o                         
   6   4   1       2329.69       2444.36        31.63 o                         
   7   4   1          0.32          0.53         6.44 o                         
   8   4   1         63.80         18.85         8.87 o                         
   9   4   1        332.05        278.11        17.70 o                         
  10   4   1       8021.60       8361.84       111.24 o                         
  11   4   1          5.11         19.33        15.56 o                         
  12   4   1        322.15        320.14        27.75 o                         
  13   4   1          1.33          3.86        19.20 o                         
  14   4   1         14.57          2.93        24.19 o                         
 -14   5   1         50.79         39.08        26.11 o                         
 -13   5   1          0.96        -18.76        18.76 o                         
 -12   5   1        354.98        282.58        27.26 o                         
 -11   5   1        958.28        905.83        33.42 o                         
 -10   5   1         21.10          8.76        13.31 o                         
  -9   5   1       1024.31        952.02        29.88 o                         
  -8   5   1         18.11          8.86         8.89 o                         
  -7   5   1        404.70        394.24        16.43 o                         
  -6   5   1       1484.58       1539.21        23.99 o                         
  -5   5   1        815.28        846.83        13.83 o                         
  -4   5   1        156.44        116.55         4.65 o                         
  -3   5   1        302.82        367.85         8.24 o                         
  -2   5   1       4330.99       4666.40        47.85 o                         
  -1   5   1      17225.32      17813.03       158.17 o                         
   0   5   1      11668.09      12080.40       108.58 o                         
   1   5   1      35463.79      36542.72       320.29 o                         
   2   5   1      15658.17      16253.07       151.53 o                         
   3   5   1         64.05         77.43         5.76 o                         
   4   5   1        394.70        427.91         9.39 o                         
   5   5   1       6448.29       6168.48        59.65 o                         
   6   5   1        973.67        939.55        18.39 o                         
   7   5   1       2566.60       2462.83        33.65 o                         
   8   5   1        146.07        103.22        11.46 o                         
   9   5   1         24.20         32.13        12.26 o                         
  10   5   1          7.89         -1.91        12.18 o                         
  11   5   1         67.33         36.54        15.81 o                         
  12   5   1         94.86         82.19        21.67 o                         
  13   5   1          4.13         13.26        19.97 o                         
  14   5   1        100.74         75.02        26.37 o                         
 -14   6   1        131.27        170.45        29.97 o                         
 -13   6   1        812.25        858.21        48.50 o                         
 -12   6   1         43.53         12.25        20.41 o                         
 -11   6   1        839.04        802.54        36.79 o                         
 -10   6   1         20.88         29.15        14.55 o                         
  -9   6   1        371.88        342.15        19.24 o                         
  -8   6   1       3006.63       3010.72        51.39 o                         
  -7   6   1         11.77          3.27         7.79 o                         
  -6   6   1       1402.31       1608.72        25.51 o                         
  -5   6   1       7149.63       6930.65        69.87 o                         
  -4   6   1        688.38        620.56        11.34 o                         
  -3   6   1       5285.61       5726.35        62.42 o                         
  -2   6   1        796.87        810.39        11.91 o                         
  -1   6   1       2743.02       2746.07        27.11 o                         
   0   6   1        821.79        843.31        12.89 o                         
   1   6   1         17.58         28.18         3.88 o                         
   2   6   1         62.33         72.16         4.73 o                         
   3   6   1       6449.38       6656.55        68.31 o                         
   4   6   1        336.78        444.14        12.50 o                         
   5   6   1       2171.48       2064.90        25.48 o                         
   6   6   1        858.40        775.26        15.81 o                         
   7   6   1          5.07          0.80         6.15 o                         
   8   6   1       1114.92       1083.35        26.74 o                         
   9   6   1       2549.89       2460.51        44.30 o                         
  10   6   1        268.28        225.19        20.05 o                         
  11   6   1       2068.95       2215.23        54.31 o                         
  12   6   1         29.21         11.72        20.14 o                         
  13   6   1          2.23        -20.50        20.50 o                         
  14   6   1        107.16         96.35        36.75 o                         
 -13   7   1        183.07        148.85        25.81 o                         
 -12   7   1         45.38         14.64        18.71 o                         
 -11   7   1       2054.73       2086.86        55.09 o                         
 -10   7   1         17.94          2.00        14.21 o                         
  -9   7   1       2969.24       2981.56        54.89 o                         
  -8   7   1       1204.62       1089.02        30.28 o                         
  -7   7   1        612.52        648.58        23.20 o                         
  -6   7   1        184.83        194.42        14.34 o                         
  -5   7   1       3578.51       3713.18        41.58 o                         
  -4   7   1       2281.44       2254.73        29.31 o                         
  -3   7   1       6743.21       7248.47        70.65 o                         
  -2   7   1       9601.75      10526.66       102.11 o                         
  -1   7   1       2665.99       2706.91        26.49 o                         
   0   7   1         28.96         66.67         5.21 o                         
   1   7   1       7892.56       7630.22        66.30 o                         
   2   7   1       4320.18       4664.82        48.86 o                         
   3   7   1          0.50          5.49         4.42 o                         
   4   7   1       2541.48       2821.02        35.51 o                         
   5   7   1      18466.21      19738.59       169.28 o                         
   6   7   1       2770.04       2711.56        37.19 o                         
   7   7   1         97.91         70.14         9.30 o                         
   8   7   1        226.38        203.98        14.89 o                         
   9   7   1        451.62        414.64        21.25 o                         
  10   7   1          2.71         13.97        13.10 o                         
  11   7   1       1527.35       1597.37        46.74 o                         
  12   7   1         16.33         -4.64        18.79 o                         
  13   7   1        641.34        623.74        57.69 o                         
 -13   8   1          4.70          3.28        20.04 o                         
 -12   8   1        817.73        853.62        45.57 o                         
 -11   8   1          0.61          6.92        17.65 o                         
 -10   8   1        153.42        140.36        19.42 o                         
  -9   8   1       1972.37       2035.53        42.12 o                         
  -8   8   1         90.40         77.27        12.31 o                         
  -7   8   1       1147.17       1192.70        25.65 o                         
  -6   8   1        691.82        616.39        18.53 o                         
  -5   8   1        600.43        446.61        11.27 o                         
  -4   8   1       3552.35       3682.98        43.02 o                         
  -3   8   1       1083.98       1014.97        15.69 o                         
  -2   8   1       3698.47       3989.77        41.87 o                         
  -1   8   1         34.58         55.48         3.94 o                         
   0   8   1        527.28        545.91         8.46 o                         
   1   8   1          0.75         -1.50         2.96 o                         
   2   8   1       4770.36       5327.52        58.12 o                         
   3   8   1        197.77        248.78         7.98 o                         
   4   8   1       1609.43       1233.53        20.87 o                         
   5   8   1        324.63        289.52        12.24 o                         
   6   8   1       1304.54       1455.65        23.39 o                         
   7   8   1       1155.44       1050.98        22.75 o                         
   8   8   1       1772.16       1864.23        34.56 o                         
   9   8   1        244.34        194.03        16.45 o                         
  10   8   1       6314.94       6674.25        95.07 o                         
  11   8   1        558.02        464.02        30.99 o                         
  12   8   1        220.61        192.44        27.25 o                         
  13   8   1        225.25        215.14        31.33 o                         
 -13   9   1          6.39         -4.14        24.02 o                         
 -12   9   1         42.78          8.00        21.24 o                         
 -11   9   1         14.23         45.19        19.56 o                         
 -10   9   1        851.48        884.78        35.79 o                         
  -9   9   1        127.06         90.34        15.93 o                         
  -8   9   1         88.72         77.81        13.85 o                         
  -7   9   1         21.34         12.14         8.37 o                         
  -6   9   1       3513.40       3576.48        44.94 o                         
  -5   9   1         13.48         26.97         5.92 o                         
  -4   9   1       1688.53       1572.44        23.35 o                         
  -3   9   1        466.35        435.57        11.24 o                         
  -2   9   1       1246.06       1248.03        18.16 o                         
  -1   9   1        807.10        913.51        13.24 o                         
   0   9   1      12142.07      11801.83       104.48 o                         
   1   9   1        167.21        209.66         6.35 o                         
   2   9   1         95.17         82.67         6.83 o                         
   3   9   1       5130.65       5481.95        53.33 o                         
   4   9   1        126.91         89.92         5.20 o                         
   5   9   1        227.65        139.65         9.32 o                         
   6   9   1       2613.48       2475.11        36.27 o                         
   7   9   1         25.40          6.34         7.21 o                         
   8   9   1         11.29          0.92         9.46 o                         
   9   9   1         23.47         17.58        12.26 o                         
  10   9   1       1055.95       1091.86        38.88 o                         
  11   9   1        168.77        184.61        25.12 o                         
  12   9   1         19.74         -9.69        21.17 o                         
  13   9   1          3.26        -20.61        25.75 o                         
 -13  10   1         70.91         48.03        25.66 o                         
 -12  10   1        363.53        269.95        29.07 o                         
 -11  10   1       1283.64       1227.17        63.55 o                         
 -10  10   1        905.51        814.49        34.86 o                         
  -9  10   1        151.91        168.53        18.55 o                         
  -8  10   1        480.03        404.42        22.39 o                         
  -7  10   1        202.17        202.82        14.35 o                         
  -6  10   1       6354.39       6483.49        72.81 o                         
  -5  10   1      11280.35      11336.90       115.21 o                         
  -4  10   1      17331.07      17760.50       164.75 o                         
  -3  10   1       8766.89       8862.67        90.48 o                         
  -2  10   1       1719.32       1807.80        23.68 o                         
  -1  10   1        753.36        748.37        12.02 o                         
   0  10   1       9656.97       9881.88        89.06 o                         
   1  10   1      10655.45      10980.11        98.57 o                         
   2  10   1          4.26          6.79         4.22 o                         
   3  10   1       6205.78       6490.95        64.98 o                         
   4  10   1       1009.42        956.73        17.24 o                         
   5  10   1       7233.09       7684.18        83.18 o                         
   6  10   1        129.77        112.02         9.96 o                         
   7  10   1        190.79        112.77        12.11 o                         
   8  10   1       1696.81       1623.38        34.02 o                         
   9  10   1       1024.01       1138.68        38.32 o                         
  10  10   1       2619.31       2650.13        55.94 o                         
  11  10   1       1691.43       1738.11        52.92 o                         
  12  10   1        401.50        424.19        33.18 o                         
  13  10   1         56.41         85.23        30.53 o                         
 -13  11   1         50.62         51.02        25.46 o                         
 -12  11   1        216.30        261.58        28.91 o                         
 -11  11   1       1097.35       1101.57        63.11 o                         
 -10  11   1        654.26        618.82        30.98 o                         
  -9  11   1        412.50        401.29        25.11 o                         
  -8  11   1          8.55         -3.79        13.39 o                         
  -7  11   1      11032.81      11403.58       143.06 o                         
  -6  11   1       2618.95       2625.60        43.29 o                         
  -5  11   1       1948.54       1904.20        28.48 o                         
  -4  11   1         85.51        131.26         9.72 o                         
  -3  11   1        240.93        310.90        11.46 o                         
  -2  11   1       5566.71       6026.09        61.51 o                         
  -1  11   1      41867.15      43386.03       369.05 o                         
   0  11   1        963.21       1045.57        15.18 o                         
   1  11   1      18690.04      19197.62       167.70 o                         
   2  11   1        768.59        697.33        14.40 o                         
   3  11   1        971.31        927.86        14.53 o                         
   4  11   1         96.82        122.75         8.38 o                         
   5  11   1      14120.64      14629.89       146.48 o                         
   6  11   1       3366.44       3410.12        48.73 o                         
   7  11   1        575.02        535.04        24.32 o                         
   8  11   1        931.69        875.98        37.46 o                         
   9  11   1       3688.04       3788.72        66.45 o                         
  10  11   1         26.83         37.44        15.60 o                         
  11  11   1         62.48         51.65        18.37 o                         
  12  11   1        450.04        484.73        35.07 o                         
  13  11   1         16.70        -25.90        25.90 o                         
 -13  12   1        156.63        127.59        30.20 o                         
 -12  12   1         32.88         28.48        21.98 o                         
 -11  12   1       4140.82       4417.00        85.83 o                         
 -10  12   1        101.17        139.14        19.84 o                         
  -9  12   1         32.26         28.94        15.12 o                         
  -8  12   1        402.81        326.74        21.67 o                         
  -7  12   1       1247.02       1210.58        46.69 o                         
  -6  12   1        566.93        517.24        20.06 o                         
  -5  12   1      18354.42      19265.95       187.72 o                         
  -4  12   1       7314.11       7543.51        81.01 o                         
  -3  12   1        731.68        655.12        17.52 o                         
  -2  12   1       4420.06       4248.80        46.60 o                         
  -1  12   1          2.13          5.93         4.13 o                         
   0  12   1      10534.55      11599.02       108.55 o                         
   1  12   1       3094.98       2879.30        33.51 o                         
   2  12   1         26.68          2.36         4.57 o                         
   3  12   1       3136.19       2679.47        32.83 o                         
   4  12   1       6426.07       6422.88        69.72 o                         
   5  12   1      19454.72      20146.89       196.36 o                         
   6  12   1        493.64        513.17        17.76 o                         
   7  12   1         47.17         27.64        10.97 o                         
   8  12   1         29.19         36.48        12.75 o                         
   9  12   1       3539.95       3452.55        64.39 o                         
  10  12   1        634.24        597.79        31.20 o                         
  11  12   1       3198.57       3343.03        86.75 o                         
  12  12   1       1511.35       1468.53        59.78 o                         
  13  12   1          9.53         -7.90        29.00 o                         
 -13  13   1         44.95          5.93        24.29 o                         
 -12  13   1        277.94        244.81        28.78 o                         
 -11  13   1        299.86        314.73        29.01 o                         
 -10  13   1       7125.23       7974.79       116.86 o                         
  -9  13   1        338.18        311.59        23.05 o                         
  -8  13   1       2869.28       2896.27        64.57 o                         
  -7  13   1         19.66          4.96        11.79 o                         
  -6  13   1       1904.67       1846.04        38.43 o                         
  -5  13   1        133.72        105.61        10.29 o                         
  -4  13   1        738.55        821.28        19.06 o                         
  -3  13   1        728.11        850.31        22.05 o                         
  -2  13   1       1215.94       1223.22        19.05 o                         
  -1  13   1       3029.96       2973.58        33.17 o                         
   0  13   1      47425.30      49435.30       454.70 o                         
   1  13   1       1991.64       1846.97        24.52 o                         
   2  13   1      10003.95       9969.19        96.82 o                         
   3  13   1        327.51        252.91         9.58 o                         
   4  13   1       1924.12       2040.97        41.13 o                         
   5  13   1        821.27        625.24        17.81 o                         
   6  13   1      11980.10      12035.74       132.77 o                         
   7  13   1        228.12        184.84        19.54 o                         
   8  13   1       4134.72       4301.13        67.35 o                         
   9  13   1        230.29        170.22        20.33 o                         
  10  13   1        137.49         82.62        18.70 o                         
  11  13   1        142.89        156.92        22.55 o                         
  12  13   1        446.35        443.38        36.86 o                         
  13  13   1          4.45         27.40        27.45 o                         
 -13  14   1        518.17        449.76        37.04 o                         
 -12  14   1        736.12        715.20        46.22 o                         
 -11  14   1        666.78        720.47        39.82 o                         
 -10  14   1       1653.10       1847.36        49.26 o                         
  -9  14   1          0.12          8.82        15.13 o                         
  -8  14   1        242.08        188.67        19.20 o                         
  -7  14   1        654.02        584.80        26.69 o                         
  -6  14   1       4742.95       4891.31        86.05 o                         
  -5  14   1        196.51        187.13        15.66 o                         
  -4  14   1       5988.47       5884.23        67.19 o                         
  -3  14   1        388.90        413.40        13.69 o                         
  -2  14   1       7292.83       7216.59        71.20 o                         
  -1  14   1       8976.87       9905.25        92.29 o                         
   0  14   1       1005.26       1025.86        17.71 o                         
   1  14   1        123.58         90.46         6.91 o                         
   2  14   1       2931.76       2747.26        33.87 o                         
   3  14   1       3988.28       3896.79        44.79 o                         
   4  14   1      21463.03      22368.65       215.08 o                         
   5  14   1       1029.66        940.41        23.34 o                         
   6  14   1       2047.90       2059.97        36.67 o                         
   7  14   1        196.19        134.81        15.21 o                         
   8  14   1          2.95         30.11        13.38 o                         
   9  14   1         67.88         31.07        14.59 o                         
  10  14   1       4687.25       5154.18        86.71 o                         
  11  14   1          2.78         12.07        19.42 o                         
  12  14   1       1049.57       1047.84        61.57 o                         
  13  14   1          0.36         -7.36        29.08 o                         
 -12  15   1          0.23        -19.49        19.49 o                         
 -11  15   1        117.42         79.63        21.53 o                         
 -10  15   1       1289.98       1172.55        54.76 o                         
  -9  15   1       1854.45       1984.06        48.26 o                         
  -8  15   1         40.73         21.22        14.18 o                         
  -7  15   1       4032.97       4118.22        71.72 o                         
  -6  15   1       8742.93       9272.79       120.68 o                         
  -5  15   1        113.61        127.37        12.47 o                         
  -4  15   1         84.86         64.21         8.73 o                         
  -3  15   1        147.87        136.90         9.25 o                         
  -2  15   1       2496.78       2504.67        32.32 o                         
  -1  15   1       3144.58       2972.19        34.17 o                         
   0  15   1      17571.05      17998.22       173.55 o                         
   1  15   1       1146.59       1109.47        19.05 o                         
   2  15   1         62.48         71.88         7.12 o                         
   3  15   1       2030.57       1983.68        27.65 o                         
   4  15   1       2939.56       2992.74        38.55 o                         
   5  15   1       4743.19       4671.04        61.46 o                         
   6  15   1        179.01        149.21        13.31 o                         
   7  15   1        268.61        270.82        19.06 o                         
   8  15   1        323.63        333.59        21.60 o                         
   9  15   1       1862.66       1975.06        51.05 o                         
  10  15   1        261.14        259.12        24.51 o                         
  11  15   1        100.79         74.18        21.88 o                         
  12  15   1         49.64         95.79        33.05 o                         
 -12  16   1          2.47        -22.17        22.17 o                         
 -11  16   1       1055.16       1089.79        44.90 o                         
 -10  16   1         70.08         57.27        19.94 o                         
  -9  16   1        161.59        101.99        18.24 o                         
  -8  16   1         73.95         73.98        16.73 o                         
  -7  16   1        964.86        890.40        33.05 o                         
  -6  16   1        824.72        845.52        30.34 o                         
  -5  16   1       9384.11       9621.90       122.55 o                         
  -4  16   1        138.42        170.48        11.41 o                         
  -3  16   1       3367.02       3563.65        42.29 o                         
  -2  16   1        404.39        393.85        13.03 o                         
  -1  16   1         54.62         27.34         5.49 o                         
   0  16   1        585.14        541.55        14.12 o                         
   1  16   1       7273.08       7384.13        78.45 o                         
   2  16   1        232.45        246.36        11.19 o                         
   3  16   1        682.23        736.55        19.56 o                         
   4  16   1       1583.22       1485.81        27.14 o                         
   5  16   1       1126.63       1126.87        26.97 o                         
   6  16   1        199.21        151.39        20.55 o                         
   7  16   1        629.59        550.99        25.54 o                         
   8  16   1         12.12         10.04        13.49 o                         
   9  16   1        128.67         95.73        19.43 o                         
  10  16   1       1043.20        960.82        42.62 o                         
  11  16   1       2750.41       3225.32        96.77 o                         
  12  16   1         68.75         64.71        27.64 o                         
 -12  17   1        138.97        100.14        32.28 o                         
 -11  17   1        190.67        149.08        23.53 o                         
 -10  17   1        810.84        879.13        38.90 o                         
  -9  17   1        125.29        145.55        19.71 o                         
  -8  17   1          2.36         -1.02        14.06 o                         
  -7  17   1         11.34         19.03        13.32 o                         
  -6  17   1        449.44        425.43        23.30 o                         
  -5  17   1       1435.00       1391.04        30.91 o                         
  -4  17   1         98.95         84.73        10.15 o                         
  -3  17   1        253.41        258.42        11.85 o                         
  -2  17   1       3688.64       3669.23        42.83 o                         
  -1  17   1        599.50        500.31        14.18 o                         
   0  17   1          5.48         11.47         4.33 o                         
   1  17   1       1484.27       1554.05        24.34 o                         
   2  17   1       2035.38       2103.51        29.48 o                         
   3  17   1        461.57        459.03        17.35 o                         
   4  17   1       1077.82       1069.60        21.32 o                         
   5  17   1      11395.87      12032.19       133.29 o                         
   6  17   1        634.90        622.75        34.40 o                         
   7  17   1        149.88        155.44        16.59 o                         
   8  17   1        452.24        479.97        25.32 o                         
   9  17   1          5.11         -0.20        17.24 o                         
  10  17   1        670.42        698.87        41.67 o                         
  11  17   1         34.86         24.49        25.67 o                         
  12  17   1         10.28         24.48        30.90 o                         
 -12  18   1        106.64        115.56        33.02 o                         
 -11  18   1       1783.01       1980.98        62.48 o                         
 -10  18   1        189.41        220.43        26.15 o                         
  -9  18   1         39.31         30.41        17.25 o                         
  -8  18   1         42.18         34.73        15.30 o                         
  -7  18   1         23.28         -3.42        13.30 o                         
  -6  18   1        685.60        721.11        29.16 o                         
  -5  18   1       3530.91       3743.03        61.15 o                         
  -4  18   1       1462.14       1421.53        27.71 o                         
  -3  18   1        929.79        920.82        20.27 o                         
  -2  18   1          1.48         13.50         6.95 o                         
  -1  18   1        258.32        290.23        10.63 o                         
   0  18   1        262.07        255.17        14.07 o                         
   1  18   1        163.93        165.51        10.96 o                         
   2  18   1         21.02         16.34         8.10 o                         
   3  18   1         21.58         24.02         9.33 o                         
   4  18   1       1310.18       1324.27        31.96 o                         
   5  18   1        132.42        108.10        13.42 o                         
   6  18   1       1281.69       1211.71        35.76 o                         
   7  18   1        100.94         60.86        15.31 o                         
   8  18   1          2.06         12.17        16.45 o                         
   9  18   1       1256.70       1276.28        52.40 o                         
  10  18   1         51.26         23.46        22.17 o                         
  11  18   1        560.22        544.18        40.32 o                         
  12  18   1        485.31        453.64        44.09 o                         
 -11  19   1         41.02         26.54        24.90 o                         
 -10  19   1       1927.56       2206.88        61.33 o                         
  -9  19   1          3.53         -8.53        17.78 o                         
  -8  19   1         28.46         -2.82        16.27 o                         
  -7  19   1        444.31        420.84        27.51 o                         
  -6  19   1        449.45        417.71        23.78 o                         
  -5  19   1       1000.28        936.81        30.62 o                         
  -4  19   1        975.63        947.22        24.32 o                         
  -3  19   1        172.64        151.38        11.29 o                         
  -2  19   1        106.84         86.07        10.50 o                         
  -1  19   1       1890.08       1767.19        33.05 o                         
   0  19   1         49.19         40.08         8.82 o                         
   1  19   1       2398.57       2546.63        40.59 o                         
   2  19   1        933.17        896.88        24.21 o                         
   3  19   1        159.84        142.72        13.04 o                         
   4  19   1          2.38         -1.18         9.10 o                         
   5  19   1        663.98        609.92        25.38 o                         
   6  19   1       1073.55       1055.08        33.37 o                         
   7  19   1        269.17        207.14        20.53 o                         
   8  19   1        132.96        111.26        18.77 o                         
   9  19   1        653.03        574.72        37.90 o                         
  10  19   1         10.04         24.00        22.56 o                         
  11  19   1         97.15         80.45        27.93 o                         
 -11  20   1          3.81          9.06        25.15 o                         
 -10  20   1        564.33        587.75        37.47 o                         
  -9  20   1       1173.52       1028.34        43.97 o                         
  -8  20   1        692.00        682.74        34.98 o                         
  -7  20   1        969.71        894.13        38.19 o                         
  -6  20   1       1300.95       1277.42        40.83 o                         
  -5  20   1        737.32        725.40        29.63 o                         
  -4  20   1       3069.25       3022.51        54.20 o                         
  -3  20   1       4942.43       5443.31        75.22 o                         
  -2  20   1        161.22        153.66        12.70 o                         
  -1  20   1        467.77        491.25        22.07 o                         
   0  20   1       1417.88       1361.50        27.54 o                         
   1  20   1         26.72         19.82         9.26 o                         
   2  20   1         66.94         29.18         9.87 o                         
   3  20   1         47.69         23.57        10.07 o                         
   4  20   1        479.31        463.47        20.54 o                         
   5  20   1         27.80         26.54        11.59 o                         
   6  20   1         70.36         76.91        14.95 o                         
   7  20   1       1077.64       1052.80        36.34 o                         
   8  20   1        870.10        899.89        40.86 o                         
   9  20   1         10.67          0.53        21.38 o                         
  10  20   1        859.78        879.44        48.21 o                         
  11  20   1        414.43        464.68        45.96 o                         
 -11  21   1         20.46          1.40        29.13 o                         
 -10  21   1       1421.49       1502.69        66.09 o                         
  -9  21   1         20.87        -12.78        18.18 o                         
  -8  21   1         78.13         63.30        21.73 o                         
  -7  21   1        617.85        596.66        41.36 o                         
  -6  21   1        959.82        937.27        57.13 o                         
  -5  21   1       1790.32       1882.60        47.43 o                         
  -4  21   1       1223.57       1179.43        44.85 o                         
  -3  21   1       2895.87       2991.34        47.61 o                         
  -2  21   1        314.59        272.69        16.52 o                         
  -1  21   1       2820.06       2808.70        49.91 o                         
   0  21   1       5681.14       5959.76        83.58 o                         
   1  21   1       1402.47       1408.21        33.31 o                         
   2  21   1         24.02         10.27        11.16 o                         
   3  21   1          4.68         10.38         9.97 o                         
   4  21   1        449.86        441.95        21.77 o                         
   5  21   1        971.96        944.87        29.71 o                         
   6  21   1        387.07        399.44        23.59 o                         
   7  21   1       1468.33       1412.61        41.05 o                         
   8  21   1          8.40          5.12        17.12 o                         
   9  21   1        563.39        621.97        40.48 o                         
  10  21   1         78.01         70.44        24.84 o                         
  11  21   1         71.15        104.70        29.30 o                         
 -11  22   1        257.11        251.18        42.70 o                         
 -10  22   1        105.06        163.68        33.06 o                         
  -9  22   1        406.70        422.14        36.09 o                         
  -8  22   1         26.85          4.11        21.64 o                         
  -7  22   1        617.49        604.60        36.20 o                         
  -6  22   1        542.36        454.70        29.60 o                         
  -5  22   1       4920.22       5169.88        88.04 o                         
  -4  22   1        996.99        927.58        33.42 o                         
  -3  22   1        207.46        160.92        14.73 o                         
  -2  22   1        310.94        274.10        17.26 o                         
  -1  22   1        453.69        401.19        21.99 o                         
   0  22   1        585.80        593.48        27.80 o                         
   1  22   1       5596.07       5920.19        90.79 o                         
   2  22   1        136.19         86.63        13.91 o                         
   3  22   1       1154.32       1212.29        36.34 o                         
   4  22   1       2512.68       2501.76        50.35 o                         
   5  22   1        356.18        323.48        26.41 o                         
   6  22   1        231.68        262.05        22.36 o                         
   7  22   1        156.63        135.95        22.54 o                         
   8  22   1          0.69        -12.92        16.99 o                         
   9  22   1        483.71        485.55        34.96 o                         
  10  22   1        417.45        421.17        37.36 o                         
  11  22   1        497.36        493.67        41.16 o                         
 -10  23   1         10.87        -26.20        26.20 o                         
  -9  23   1        493.97        571.55        39.73 o                         
  -8  23   1         71.28         52.35        23.68 o                         
  -7  23   1        227.75        240.45        25.69 o                         
  -6  23   1        242.60        308.02        26.27 o                         
  -5  23   1       1306.01       1295.30        45.10 o                         
  -4  23   1        197.16        172.87        18.71 o                         
  -3  23   1        157.25        103.65        14.47 o                         
  -2  23   1       2762.24       2929.37        50.99 o                         
  -1  23   1       3428.48       3543.49        60.26 o                         
   0  23   1        319.04        276.07        21.79 o                         
   1  23   1       4050.48       3959.31        69.42 o                         
   2  23   1       1755.67       1735.55        39.67 o                         
   3  23   1       1193.79       1261.83        37.61 o                         
   4  23   1        129.10         86.64        16.05 o                         
   5  23   1       5475.95       5779.31        96.28 o                         
   6  23   1       1017.42       1020.50        49.71 o                         
   7  23   1        924.89        867.46        44.77 o                         
   8  23   1        156.35        167.31        27.25 o                         
   9  23   1        354.53        305.73        32.61 o                         
  10  23   1        166.76        211.71        33.09 o                         
 -10  24   1        475.83        508.94        50.11 o                         
  -9  24   1          8.86        -27.38        27.38 o                         
  -8  24   1         14.57          4.16        19.38 o                         
  -7  24   1         32.01         12.33        18.26 o                         
  -6  24   1       1631.21       1737.59        52.05 o                         
  -5  24   1        969.91       1004.96        40.82 o                         
  -4  24   1        656.66        619.83        31.79 o                         
  -3  24   1         24.19         15.56        12.67 o                         
  -2  24   1       3531.15       3747.33        60.55 o                         
  -1  24   1        417.17        424.50        25.85 o                         
   0  24   1        359.49        364.78        24.07 o                         
   1  24   1       2241.25       2227.84        49.80 o                         
   2  24   1       2302.42       2376.56        55.86 o                         
   3  24   1         36.19         27.36        14.94 o                         
   4  24   1       7706.09       8390.97       117.20 o                         
   5  24   1       1608.98       1577.54        48.33 o                         
   6  24   1        151.06        137.30        25.10 o                         
   7  24   1        202.15        147.84        25.03 o                         
   8  24   1        645.25        645.37        42.30 o                         
   9  24   1        267.22        210.94        33.13 o                         
  10  24   1       1127.57       1320.06        61.14 o                         
 -10  25   1       1062.86        966.59        99.87 o                         
  -9  25   1        282.07        281.58        42.12 o                         
  -8  25   1        702.86        678.83        44.28 o                         
  -7  25   1         78.94        111.70        23.79 o                         
  -6  25   1       3000.32       3139.38        74.00 o                         
  -5  25   1         76.88        105.08        19.53 o                         
  -4  25   1        108.46        107.86        20.22 o                         
  -3  25   1          0.58          5.18        14.96 o                         
  -2  25   1       3205.78       3590.53        63.74 o                         
  -1  25   1        606.73        565.55        30.39 o                         
   0  25   1       8891.88       9822.36       138.98 o                         
   1  25   1        842.66        765.30        35.72 o                         
   2  25   1       1473.34       1444.08        42.01 o                         
   3  25   1        335.35        311.51        24.26 o                         
   4  25   1         98.90         68.20        18.14 o                         
   5  25   1         40.37         42.13        18.46 o                         
   6  25   1       1682.18       1856.05        58.98 o                         
   7  25   1        807.17        660.66        41.80 o                         
   8  25   1       1815.87       2148.34        70.80 o                         
   9  25   1          3.76         -0.47        25.87 o                         
  -9  26   1        122.97         94.27        34.86 o                         
  -8  26   1        258.77        278.26        36.62 o                         
  -7  26   1        112.48        118.82        26.44 o                         
  -6  26   1       1404.02       1478.18        52.87 o                         
  -5  26   1       1980.23       2144.22        63.18 o                         
  -4  26   1       3955.06       4258.64        79.85 o                         
  -3  26   1       1164.10       1270.72        47.79 o                         
  -2  26   1       1056.12       1069.56        37.89 o                         
  -1  26   1       2265.40       2321.39        63.40 o                         
   0  26   1        165.70        185.72        20.42 o                         
   1  26   1        896.94        932.63        37.63 o                         
   2  26   1        101.21         70.07        19.65 o                         
   3  26   1       4387.25       4593.95        88.13 o                         
   4  26   1       1238.52       1268.88        45.28 o                         
   5  26   1        957.50        989.38        46.43 o                         
   6  26   1        241.25        246.99        29.06 o                         
   7  26   1          8.39        -20.86        20.86 o                         
   8  26   1        112.88        135.67        29.00 o                         
   9  26   1         32.73          7.82        25.40 o                         
  -9  27   1        516.51        481.60        44.98 o                         
  -8  27   1        376.88        338.32        39.27 o                         
  -7  27   1       1601.29       1750.45        67.69 o                         
  -6  27   1         68.46         89.93        25.77 o                         
  -5  27   1        363.37        367.55        31.65 o                         
  -4  27   1        169.82        131.00        21.79 o                         
  -3  27   1        381.43        378.52        38.12 o                         
  -2  27   1        562.07        530.17        28.69 o                         
  -1  27   1       3679.67       4100.35        76.17 o                         
   0  27   1        970.49        928.39        38.48 o                         
   1  27   1        252.09        235.35        23.45 o                         
   2  27   1         33.20         -3.75        17.71 o                         
   3  27   1        212.13        180.90        23.46 o                         
   4  27   1         96.21        121.88        26.05 o                         
   5  27   1       1060.87        997.33        46.63 o                         
   6  27   1        840.76        842.09        45.91 o                         
   7  27   1       1822.47       1859.91        66.28 o                         
   8  27   1          1.03        -22.08        22.08 o                         
   9  27   1       2891.71       3494.56        90.64 o                         
  -8  28   1        131.79        143.01        33.17 o                         
  -7  28   1         90.38         47.83        28.64 o                         
  -6  28   1          0.86        -13.70        20.58 o                         
  -5  28   1       2024.01       2033.81        64.33 o                         
  -4  28   1        195.04        117.68        27.33 o                         
  -3  28   1         80.37         89.36        22.81 o                         
  -2  28   1        667.65        679.39        36.83 o                         
  -1  28   1         75.35        106.76        19.17 o                         
   0  28   1        116.78        112.78        20.17 o                         
   1  28   1        589.96        553.88        31.62 o                         
   2  28   1        387.38        415.74        31.57 o                         
   3  28   1        589.10        597.26        35.85 o                         
   4  28   1         53.05         53.97        30.55 o                         
   5  28   1       2237.08       2437.47        73.01 o                         
   6  28   1        709.21        685.10        67.14 o                         
   7  28   1          0.20        -19.64        23.66 o                         
   8  28   1          8.68         -8.61        23.46 o                         
  -8  29   1        282.88        344.20        42.77 o                         
  -7  29   1        288.90        350.58        40.33 o                         
  -6  29   1        245.55        195.50        32.85 o                         
  -5  29   1         41.63         54.03        30.08 o                         
  -4  29   1        262.40        222.75        34.24 o                         
  -3  29   1        426.84        334.22        36.56 o                         
  -2  29   1         32.53         32.79        21.56 o                         
  -1  29   1       1232.77       1307.47        52.64 o                         
   0  29   1        591.18        509.57        32.04 o                         
   1  29   1        893.51        908.61        43.09 o                         
   2  29   1       1221.27       1160.38        48.47 o                         
   3  29   1        504.72        495.21        36.85 o                         
   4  29   1        223.97        148.46        29.96 o                         
   5  29   1       2441.78       2760.75        86.84 o                         
   6  29   1         83.92         87.81        29.36 o                         
   7  29   1         13.79         13.39        25.39 o                         
   8  29   1         55.52         74.18        27.64 o                         
  -7  30   1        133.59        129.32        31.15 o                         
  -6  30   1         76.87         59.99        34.27 o                         
  -5  30   1       2193.71       2447.88        93.64 o                         
  -4  30   1         23.83         -5.91        26.60 o                         
  -3  30   1        430.38        416.81        39.94 o                         
  -2  30   1        626.62        679.22        42.91 o                         
  -1  30   1          0.46          2.05        17.76 o                         
   0  30   1         14.04        -12.42        21.67 o                         
   1  30   1        620.29        592.33        54.40 o                         
   2  30   1        380.82        349.03        31.19 o                         
   3  30   1          1.17         20.20        29.01 o                         
   4  30   1        448.68        478.90        43.44 o                         
   5  30   1         49.66         39.70        29.21 o                         
   6  30   1         21.57        -12.14        43.99 o                         
   7  30   1        349.32        268.10        39.28 o                         
  -6  31   1        699.68        693.12        55.98 o                         
  -5  31   1          1.17        -26.00        26.00 o                         
  -4  31   1         59.27         55.20        29.32 o                         
  -3  31   1          7.95         -8.10        32.52 o                         
  -2  31   1         95.12        129.65        27.35 o                         
  -1  31   1         60.40         56.77        24.14 o                         
   0  31   1        809.46        824.81        42.71 o                         
   1  31   1        249.73        280.59        34.63 o                         
   2  31   1         61.63         94.27        28.43 o                         
   3  31   1        268.57        299.25        65.93 o                         
   4  31   1        179.71        117.28        36.81 o                         
   5  31   1         62.40        -16.98        39.19 o                         
   6  31   1         75.23        129.73        45.71 o                         
  -5  32   1         15.14        -37.36        61.85 o                         
  -4  32   1          3.94         47.89        34.14 o                         
  -3  32   1         22.66         -7.05        45.91 o                         
  -2  32   1         49.16         54.95        24.96 o                         
  -1  32   1        143.55         94.00        27.59 o                         
   0  32   1        254.61        272.86        30.95 o                         
   1  32   1         50.40         54.52        32.70 o                         
   2  32   1          3.67         68.04        45.10 o                         
   3  32   1        199.20        160.97        38.35 o                         
   4  32   1        832.46        961.92       120.18 o                         
   5  32   1          0.88         -6.76        40.17 o                         
  -4  33   1          1.63         47.89        47.35 o                         
  -3  33   1        119.62        184.75        35.45 o                         
  -2  33   1          5.13        -25.61        25.61 o                         
  -1  33   1        136.32         96.33        28.40 o                         
   0  33   1        977.63       1069.91        54.72 o                         
   1  33   1         18.70         42.59        28.05 o                         
   2  33   1        647.55        613.35        55.95 o                         
   3  33   1         51.09         43.37        39.06 o                         
   4  33   1         10.99         32.96        42.59 o                         
  -3  34   1          3.31        -30.77        30.77 o                         
  -2  34   1        101.19         88.16        32.93 o                         
  -1  34   1         30.73         43.59        34.63 o                         
   0  34   1          0.55         -3.15        38.61 o                         
   1  34   1        220.59        160.58        39.74 o                         
   2  34   1         13.25         18.31        32.24 o                         
   3  34   1         17.79        -27.11        38.54 o                         
  -1  35   1       1300.95       1373.27        91.11 o                         
   0  35   1        104.79         83.73        57.10 o                         
   1  35   1          3.05         25.49        35.49 o                         
 -14   0   2        155.76        129.95        36.86 o                         
 -12   0   2        885.77        957.64        55.83 o                         
 -10   0   2       4595.86       4878.89        96.49 o                         
  -8   0   2       7862.57       8228.65       133.38 o                         
  -6   0   2       7988.14       8117.11       113.69 o                         
  -4   0   2       7920.00       8071.12       107.59 o                         
  -2   0   2      13891.32      15782.96       193.30 o                         
   0   0   2       3309.40       3145.77        45.03 o                         
   2   0   2     144628.30     153202.25      1824.07 o                         
   4   0   2       3482.59       3772.25        53.22 o                         
   6   0   2      19100.78      20166.12       256.20 o                         
   8   0   2      13561.10      14509.80       195.74 o                         
  10   0   2        866.05        801.84        66.06 o                         
  12   0   2       1405.62       1440.75        67.29 o                         
  14   0   2       1716.79       2206.81       129.36 o                         
 -14   1   2        134.40         94.38        27.04 o                         
 -13   1   2         25.46          1.75        19.58 o                         
 -12   1   2        645.63        666.35        33.02 o                         
 -11   1   2        459.55        494.82        28.98 o                         
 -10   1   2        886.03        833.14        36.25 o                         
  -9   1   2       2518.50       2633.09        44.14 o                         
  -8   1   2        310.01        273.93        18.81 o                         
  -7   1   2       1074.26       1061.44        20.54 o                         
  -6   1   2       6435.70       6500.64        69.09 o                         
  -5   1   2       1029.61        656.23        14.32 o                         
  -4   1   2      13906.07      14263.00       127.82 o                         
  -3   1   2       8172.56       8257.88        75.86 o                         
  -2   1   2      94792.16      99642.70       870.70 o                         
  -1   1   2      13647.02      14153.30       137.31 o                         
   0   1   2         51.25         40.52         3.46 o                         
   1   1   2       1022.93       1072.55        11.29 o                         
   2   1   2       4787.91       4465.20        41.02 o                         
   3   1   2       1329.06       1267.62        16.41 o                         
   4   1   2      23233.03      23274.38       189.66 o                         
   5   1   2      19339.43      21076.91       186.53 o                         
   6   1   2         11.77          6.78         6.08 o                         
   7   1   2       2521.95       2426.64        33.51 o                         
   8   1   2       2230.24       2368.39        40.89 o                         
   9   1   2        278.69        234.24        15.43 o                         
  10   1   2       2420.60       2572.96        65.65 o                         
  11   1   2       3625.38       3748.82        66.98 o                         
  12   1   2       2139.49       2252.34        53.02 o                         
  13   1   2         76.41         40.63        20.08 o                         
  14   1   2        417.25        476.90        35.46 o                         
 -14   2   2         14.93         30.30        28.70 o                         
 -13   2   2        546.69        482.89        33.83 o                         
 -12   2   2          7.43         22.12        17.40 o                         
 -11   2   2       2171.93       2255.06        50.20 o                         
 -10   2   2          2.29        -11.96        11.96 o                         
  -9   2   2       2354.01       2374.19        45.62 o                         
  -8   2   2        263.96        255.57        14.35 o                         
  -7   2   2       4085.43       4161.22        48.49 o                         
  -6   2   2         81.09         40.42         6.16 o                         
  -5   2   2       3927.66       4279.65        47.61 o                         
  -4   2   2         12.01         -4.04         4.04 o                         
  -3   2   2        447.90        430.32         9.13 o                         
  -2   2   2       6726.94       6795.99        61.82 o                         
  -1   2   2      41393.64      43475.48       366.69 o                         
   0   2   2       5186.37       5480.46        51.17 o                         
   1   2   2       7150.28       7487.28        72.14 o                         
   2   2   2       1130.42       1139.33        15.09 o                         
   3   2   2       6678.89       6990.34        63.01 o                         
   4   2   2      11353.12      12113.17       110.12 o                         
   5   2   2      23966.21      24078.15       211.56 o                         
   6   2   2       3687.37       3724.29        43.09 o                         
   7   2   2       4464.57       4496.44        51.70 o                         
   8   2   2       1325.60       1444.16        30.57 o                         
   9   2   2       4755.08       4901.42        68.28 o                         
  10   2   2        461.48        448.66        26.67 o                         
  11   2   2        137.87        113.45        19.73 o                         
  12   2   2          6.40        -17.56        17.56 o                         
  13   2   2         15.03         52.87        19.56 o                         
  14   2   2         76.40         41.13        31.06 o                         
 -14   3   2        630.93        727.20        47.71 o                         
 -13   3   2         32.26         23.30        22.99 o                         
 -12   3   2        194.31        231.92        22.69 o                         
 -11   3   2        600.26        634.84        29.02 o                         
 -10   3   2        112.30         71.70        14.62 o                         
  -9   3   2        320.53        296.13        17.17 o                         
  -8   3   2       1748.74       1836.40        31.98 o                         
  -7   3   2       1342.56       1328.81        22.69 o                         
  -6   3   2        667.30        729.86        17.91 o                         
  -5   3   2       1690.12       1307.10        20.35 o                         
  -4   3   2       5742.74       6019.16        67.17 o                         
  -3   3   2      28664.32      29831.46       289.00 o                         
  -2   3   2        462.32        501.37         9.19 o                         
  -1   3   2       1163.41       1124.37        14.04 o                         
   0   3   2          1.15         -2.75         2.75 o                         
   1   3   2      35105.90      36279.98       331.09 o                         
   2   3   2       1160.41       1117.45        13.72 o                         
   3   3   2       6712.53       6464.46        56.77 o                         
   4   3   2        248.13        262.11         8.95 o                         
   5   3   2          7.98          0.07         5.02 o                         
   6   3   2        890.96        906.72        20.63 o                         
   7   3   2         24.74         18.77         6.93 o                         
   8   3   2       2360.76       2318.02        45.51 o                         
   9   3   2       1499.96       1443.45        31.85 o                         
  10   3   2       1359.60       1314.11        40.44 o                         
  11   3   2       2404.22       2359.45        53.79 o                         
  12   3   2          3.30         11.33        17.39 o                         
  13   3   2        556.26        517.29        32.83 o                         
  14   3   2         34.39          4.49        25.88 o                         
 -14   4   2         52.93         69.61        26.52 o                         
 -13   4   2        588.30        476.11        35.00 o                         
 -12   4   2        509.99        543.10        34.88 o                         
 -11   4   2        338.92        268.11        22.90 o                         
 -10   4   2       1910.67       2098.72        43.63 o                         
  -9   4   2        941.20        922.35        37.28 o                         
  -8   4   2         65.91         39.86        10.47 o                         
  -7   4   2       3859.76       4170.78        56.38 o                         
  -6   4   2       1370.72       1573.98        26.75 o                         
  -5   4   2        703.46        650.36        21.75 o                         
  -4   4   2        459.10        579.20        14.83 o                         
  -3   4   2         84.54         75.43         7.12 o                         
  -2   4   2       2009.09       1964.31        23.83 o                         
  -1   4   2       1417.59       1575.82        19.21 o                         
   0   4   2      13980.86      14035.53       120.96 o                         
   1   4   2       3362.00       3326.55        30.96 o                         
   2   4   2       5814.51       6118.23        54.57 o                         
   3   4   2       3608.43       3932.19        36.91 o                         
   4   4   2       5807.68       5896.77        55.40 o                         
   5   4   2       3885.24       3760.69        40.21 o                         
   6   4   2        857.14        671.76        16.13 o                         
   7   4   2        617.67        540.04        16.32 o                         
   8   4   2         72.41         51.87         9.33 o                         
   9   4   2        149.47        121.46        13.44 o                         
  10   4   2         90.87         65.78        14.36 o                         
  11   4   2        570.33        510.03        29.81 o                         
  12   4   2        341.68        301.55        27.18 o                         
  13   4   2          4.81         -8.38        17.68 o                         
  14   4   2        121.53        129.66        30.13 o                         
 -14   5   2         63.12        127.12        27.30 o                         
 -13   5   2         61.19         71.80        24.70 o                         
 -12   5   2          8.75         38.45        20.69 o                         
 -11   5   2         41.61         22.15        15.65 o                         
 -10   5   2       1011.23        876.80        43.22 o                         
  -9   5   2        155.52        133.91        14.29 o                         
  -8   5   2        873.56        814.19        25.00 o                         
  -7   5   2        266.34        241.28        14.08 o                         
  -6   5   2      12984.75      13391.16       141.89 o                         
  -5   5   2        371.34        223.12        11.48 o                         
  -4   5   2       1623.96       1551.78        24.55 o                         
  -3   5   2         56.31         41.91         4.87 o                         
  -2   5   2        711.47        707.81        12.32 o                         
  -1   5   2       3675.61       3774.79        39.58 o                         
   0   5   2     133026.38     140005.81      1139.99 o                         
   1   5   2         74.94         79.49         4.56 o                         
   2   5   2      20264.11      21391.03       177.90 o                         
   3   5   2       4565.36       4903.68        50.52 o                         
   4   5   2       2856.05       3004.51        34.25 o                         
   5   5   2       1337.08       1478.95        19.47 o                         
   6   5   2       4251.09       4431.57        48.96 o                         
   7   5   2         50.21         38.19         7.22 o                         
   8   5   2         69.47         49.08         9.38 o                         
   9   5   2       1302.37       1311.93        31.42 o                         
  10   5   2       5478.28       5861.51        81.29 o                         
  11   5   2        867.66        862.21        36.73 o                         
  12   5   2         99.43        115.24        22.44 o                         
  13   5   2        289.01        228.26        27.84 o                         
  14   5   2        153.04        148.23        57.16 o                         
 -13   6   2        176.05        195.18        28.60 o                         
 -12   6   2          1.09          7.79        17.73 o                         
 -11   6   2          0.77        -14.05        15.98 o                         
 -10   6   2       6186.21       6493.44        92.74 o                         
  -9   6   2        488.34        516.69        34.43 o                         
  -8   6   2         74.40         46.05        10.98 o                         
  -7   6   2        273.46        244.89        14.06 o                         
  -6   6   2       1641.48       1616.31        28.80 o                         
  -5   6   2        771.84        785.47        18.65 o                         
  -4   6   2       6888.54       6703.61        74.71 o                         
  -3   6   2       1293.58       1262.33        18.75 o                         
  -2   6   2        192.87        179.36         8.07 o                         
  -1   6   2         23.23         15.83         3.93 o                         
   0   6   2        550.96        708.87        10.41 o                         
   1   6   2       3698.34       3912.90        38.36 o                         
   2   6   2       2139.85       2353.99        24.89 o                         
   3   6   2          8.52          5.46         4.54 o                         
   4   6   2         26.44         -4.78         4.78 o                         
   5   6   2         37.57         10.83         5.52 o                         
   6   6   2       5185.77       5303.90        49.72 o                         
   7   6   2          3.81          6.15         7.70 o                         
   8   6   2        965.18       1072.80        26.40 o                         
   9   6   2        694.25        672.88        24.93 o                         
  10   6   2       2379.81       2390.58        48.50 o                         
  11   6   2        895.30        885.62        37.54 o                         
  12   6   2        141.76         82.64        22.94 o                         
  13   6   2        336.24        228.50        31.14 o                         
 -13   7   2         26.68         49.87        24.08 o                         
 -12   7   2        297.65        289.14        26.72 o                         
 -11   7   2         15.93         30.58        17.35 o                         
 -10   7   2        140.44        133.17        20.31 o                         
  -9   7   2       1007.36        958.30        31.10 o                         
  -8   7   2        155.11        109.36        12.39 o                         
  -7   7   2        969.51        889.88        33.79 o                         
  -6   7   2       3748.77       3879.67        51.58 o                         
  -5   7   2       2926.02       2893.06        40.10 o                         
  -4   7   2        783.62        768.53        16.90 o                         
  -3   7   2         16.63         11.17         4.42 o                         
  -2   7   2       1803.52       1965.62        25.72 o                         
  -1   7   2        269.92        237.06         7.74 o                         
   0   7   2      35773.90      37325.48       305.51 o                         
   1   7   2        582.38        540.30        10.06 o                         
   2   7   2        245.09        189.47         7.32 o                         
   3   7   2       1157.80       1239.63        21.41 o                         
   4   7   2        767.60        738.12        15.62 o                         
   5   7   2        195.94        166.81         9.68 o                         
   6   7   2       2039.69       1980.80        29.89 o                         
   7   7   2        111.68        111.88         9.66 o                         
   8   7   2        252.27        224.61        15.25 o                         
   9   7   2         55.34         54.84        12.83 o                         
  10   7   2       1058.94        945.54        40.31 o                         
  11   7   2         88.75         79.19        18.95 o                         
  12   7   2         31.08         10.68        18.56 o                         
  13   7   2          0.60        -21.91        21.91 o                         
 -13   8   2         38.83         41.63        23.03 o                         
 -12   8   2        210.27        149.03        25.71 o                         
 -11   8   2       4050.82       4385.46       101.07 o                         
 -10   8   2       2356.09       2391.06        60.38 o                         
  -9   8   2       1645.91       1679.17        40.79 o                         
  -8   8   2        992.03       1126.09        40.58 o                         
  -7   8   2       1398.10       1331.57        27.63 o                         
  -6   8   2       1936.31       2110.09        34.35 o                         
  -5   8   2       5979.95       6019.75        70.72 o                         
  -4   8   2         42.77         29.52         5.65 o                         
  -3   8   2         47.95         30.35         5.92 o                         
  -2   8   2        934.02        930.24        16.96 o                         
  -1   8   2      29459.11      30172.45       267.88 o                         
   0   8   2      18052.44      19206.20       172.92 o                         
   1   8   2         23.72         14.94         3.20 o                         
   2   8   2        612.55        654.99        13.28 o                         
   3   8   2       2358.22       2518.43        29.16 o                         
   4   8   2       1063.95       1043.29        18.93 o                         
   5   8   2      22810.59      23718.49       218.38 o                         
   6   8   2        207.70        160.32         9.89 o                         
   7   8   2        562.63        582.84        18.13 o                         
   8   8   2        220.02        183.70        14.52 o                         
   9   8   2        791.93        772.24        27.06 o                         
  10   8   2         10.26         28.88        14.24 o                         
  11   8   2        587.22        588.98        39.72 o                         
  12   8   2         72.43         86.50        22.67 o                         
  13   8   2          5.99        -27.43        27.43 o                         
 -13   9   2         10.45        -11.52        20.02 o                         
 -12   9   2        105.96        105.81        22.45 o                         
 -11   9   2        295.01        287.83        26.06 o                         
 -10   9   2        364.44        333.37        26.46 o                         
  -9   9   2        464.38        385.87        23.50 o                         
  -8   9   2        105.82         76.83        12.57 o                         
  -7   9   2       1828.89       1841.04        41.33 o                         
  -6   9   2        582.71        537.44        23.35 o                         
  -5   9   2      16683.82      17034.03       175.20 o                         
  -4   9   2        138.07        114.56         7.69 o                         
  -3   9   2       4456.96       4350.07        48.67 o                         
  -2   9   2        311.96        403.94        10.13 o                         
  -1   9   2       1557.51       1639.68        20.13 o                         
   0   9   2       1288.93       1440.35        19.45 o                         
   1   9   2      13325.40      13652.33       131.03 o                         
   2   9   2       1898.60       1787.25        27.28 o                         
   3   9   2       4151.98       4208.27        47.22 o                         
   4   9   2        490.43        406.15        13.23 o                         
   5   9   2         16.45         18.83         6.74 o                         
   6   9   2       2633.33       2981.99        40.17 o                         
   7   9   2        662.24        609.17        18.44 o                         
   8   9   2        858.96        868.80        26.71 o                         
   9   9   2       1032.91       1071.71        31.89 o                         
  10   9   2        159.56        126.18        17.70 o                         
  11   9   2        544.33        546.73        31.36 o                         
  12   9   2        116.66        118.33        28.34 o                         
  13   9   2        284.08        228.14        41.68 o                         
 -13  10   2        501.46        493.07        36.69 o                         
 -12  10   2        545.15        451.47        32.29 o                         
 -11  10   2        451.86        466.33        36.77 o                         
 -10  10   2        932.56        870.41        36.23 o                         
  -9  10   2       5836.08       6086.18        91.84 o                         
  -8  10   2       1890.77       1861.04        54.71 o                         
  -7  10   2       2588.80       2566.60        41.17 o                         
  -6  10   2       2660.75       2502.46        38.80 o                         
  -5  10   2       3468.88       3414.12        42.68 o                         
  -4  10   2        351.49        295.07        10.65 o                         
  -3  10   2        101.21         65.36         5.04 o                         
  -2  10   2        158.68         86.08         4.62 o                         
  -1  10   2      12426.56      12625.12       117.58 o                         
   0  10   2       5472.13       5650.37        62.43 o                         
   1  10   2        238.63        340.63        11.24 o                         
   2  10   2       1194.44       1607.14        21.94 o                         
   3  10   2       1397.96       1279.69        19.47 o                         
   4  10   2         49.61         31.38         6.63 o                         
   5  10   2       6913.67       6721.55        74.25 o                         
   6  10   2       4052.51       3964.63        51.27 o                         
   7  10   2        603.71        535.63        18.00 o                         
   8  10   2        620.50        610.67        23.89 o                         
   9  10   2        421.72        372.25        25.34 o                         
  10  10   2         13.80          6.79        14.31 o                         
  11  10   2        301.12        231.39        23.06 o                         
  12  10   2        497.01        446.67        39.26 o                         
  13  10   2         42.15         16.72        28.13 o                         
 -13  11   2        122.47         88.76        26.73 o                         
 -12  11   2       1392.50       1549.13        57.37 o                         
 -11  11   2         38.98         -0.31        18.88 o                         
 -10  11   2        530.24        566.09        37.22 o                         
  -9  11   2        269.12        220.72        20.73 o                         
  -8  11   2       5678.64       5766.49        90.14 o                         
  -7  11   2          2.90        -10.79        10.79 o                         
  -6  11   2      14076.82      14686.81       156.08 o                         
  -5  11   2       1822.14       2014.89        29.62 o                         
  -4  11   2       8548.13       8278.17        86.68 o                         
  -3  11   2        258.17        288.39        12.09 o                         
  -2  11   2       3373.50       3155.58        34.21 o                         
  -1  11   2        324.82        308.74         9.48 o                         
   0  11   2       5566.48       5496.00        58.93 o                         
   1  11   2        668.09        519.57        13.78 o                         
   2  11   2        829.42        707.89        14.09 o                         
   3  11   2         47.25         61.02         6.04 o                         
   4  11   2      15002.35      15530.89       139.59 o                         
   5  11   2        284.01        275.24        12.47 o                         
   6  11   2          6.25          6.11         7.93 o                         
   7  11   2          4.49          3.05         8.43 o                         
   8  11   2        725.16        710.23        27.66 o                         
   9  11   2         14.27          8.23        13.16 o                         
  10  11   2       4245.70       4769.22        76.54 o                         
  11  11   2          2.04        -18.36        18.36 o                         
  12  11   2        809.95        794.04        49.30 o                         
  13  11   2         58.27         51.88        30.65 o                         
 -13  12   2        249.72        275.36        29.14 o                         
 -12  12   2         17.49         42.27        21.48 o                         
 -11  12   2         31.98         38.68        20.21 o                         
 -10  12   2       4900.24       5287.58        91.71 o                         
  -9  12   2        373.40        341.67        23.63 o                         
  -8  12   2       1313.93       1328.32        38.26 o                         
  -7  12   2       1507.94       1376.77        34.27 o                         
  -6  12   2         17.17         23.80         9.97 o                         
  -5  12   2          7.51         -6.49         6.49 o                         
  -4  12   2       2014.83       2147.03        33.03 o                         
  -3  12   2       2277.65       2401.18        34.53 o                         
  -2  12   2        696.66        588.15        12.17 o                         
  -1  12   2       8456.13       8852.03        83.06 o                         
   0  12   2      12782.56      12503.56       123.04 o                         
   1  12   2        255.72        177.34         9.43 o                         
   2  12   2       8614.49       8802.62        86.36 o                         
   3  12   2        268.25        198.84         9.54 o                         
   4  12   2       1213.47       1030.08        17.67 o                         
   5  12   2         14.75          8.56         7.02 o                         
   6  12   2      15192.10      15964.74       161.64 o                         
   7  12   2       2059.36       2008.39        37.60 o                         
   8  12   2       1233.97       1243.36        35.04 o                         
   9  12   2       1569.86       1577.53        40.83 o                         
  10  12   2         62.99         71.45        17.45 o                         
  11  12   2         27.47         14.26        20.75 o                         
  12  12   2         11.24        -22.08        22.08 o                         
  13  12   2          5.88         16.44        25.64 o                         
 -13  13   2        934.17       1053.02        52.22 o                         
 -12  13   2        203.09        192.51        27.10 o                         
 -11  13   2       1066.16       1115.33        46.61 o                         
 -10  13   2        180.43        139.26        21.50 o                         
  -9  13   2        387.91        296.15        23.30 o                         
  -8  13   2          0.01         -5.51        13.07 o                         
  -7  13   2        703.96        697.69        28.47 o                         
  -6  13   2        339.22        283.46        18.06 o                         
  -5  13   2       6686.58       6962.12        81.70 o                         
  -4  13   2       1380.85       1288.95        24.81 o                         
  -3  13   2      10682.19      10583.61       113.37 o                         
  -2  13   2       4774.03       4810.74        49.09 o                         
  -1  13   2        139.15         88.30         6.38 o                         
   0  13   2        711.80        491.63        14.02 o                         
   1  13   2       4122.85       3636.25        45.61 o                         
   2  13   2       1024.86       1047.59        17.83 o                         
   3  13   2      17100.91      17579.00       164.12 o                         
   4  13   2        965.11        883.59        15.55 o                         
   5  13   2       3358.58       3409.96        47.31 o                         
   6  13   2         70.71         64.52         9.97 o                         
   7  13   2        588.18        583.97        24.38 o                         
   8  13   2        330.35        273.61        19.66 o                         
   9  13   2       1464.75       1486.10        45.38 o                         
  10  13   2        638.58        528.69        30.93 o                         
  11  13   2       2312.97       2517.58        63.28 o                         
  12  13   2        824.16        835.26        46.21 o                         
  13  13   2       1355.52       1334.27        74.15 o                         
 -13  14   2        797.31        797.65        88.71 o                         
 -12  14   2        137.30         90.37        25.35 o                         
 -11  14   2       1496.14       1639.42        56.11 o                         
 -10  14   2        796.90        681.89        34.29 o                         
  -9  14   2        853.66        818.29        34.58 o                         
  -8  14   2         96.64         71.22        16.08 o                         
  -7  14   2       2520.45       2617.04        54.65 o                         
  -6  14   2        340.20        313.53        17.62 o                         
  -5  14   2         76.13         76.52         9.59 o                         
  -4  14   2         28.43         14.62         7.60 o                         
  -3  14   2        133.09        123.19        10.58 o                         
  -2  14   2         92.84         38.70         7.12 o                         
  -1  14   2      11833.56      12142.48       116.00 o                         
   0  14   2       5648.41       5948.13        68.31 o                         
   1  14   2       4262.82       4088.97        50.70 o                         
   2  14   2         28.70         15.18         5.19 o                         
   3  14   2       2191.88       2050.21        28.50 o                         
   4  14   2          3.57          7.08         5.21 o                         
   5  14   2       2323.96       2080.49        34.25 o                         
   6  14   2         69.83         41.07        10.52 o                         
   7  14   2       5676.24       5886.32        81.55 o                         
   8  14   2          5.78          2.91        13.24 o                         
   9  14   2       3723.30       3977.83        66.98 o                         
  10  14   2        215.63        199.55        23.15 o                         
  11  14   2         93.49        109.98        23.88 o                         
  12  14   2         52.14         98.43        30.69 o                         
 -12  15   2       1237.06       1279.27        53.48 o                         
 -11  15   2        596.94        669.39        38.58 o                         
 -10  15   2          8.90         -9.04        17.50 o                         
  -9  15   2       2810.75       2820.97        67.09 o                         
  -8  15   2        171.28        158.17        18.34 o                         
  -7  15   2       1890.62       1861.38        42.23 o                         
  -6  15   2       3355.71       3418.72        58.24 o                         
  -5  15   2       6523.60       6837.90        81.93 o                         
  -4  15   2       1252.43       1147.34        24.18 o                         
  -3  15   2       2230.91       2095.42        31.73 o                         
  -2  15   2        366.57        313.93        12.27 o                         
  -1  15   2        474.55        407.63        17.35 o                         
   0  15   2        110.11         41.24         7.32 o                         
   1  15   2        602.18        525.01        16.42 o                         
   2  15   2        229.84        213.47        10.11 o                         
   3  15   2        642.42        677.20        18.49 o                         
   4  15   2       2686.20       2752.10        32.65 o                         
   5  15   2       4251.36       4252.47        58.18 o                         
   6  15   2       1959.76       2041.44        37.05 o                         
   7  15   2        594.28        531.06        24.49 o                         
   8  15   2         27.30          5.74        12.27 o                         
   9  15   2        958.20        933.84        40.82 o                         
  10  15   2       1341.25       1370.55        46.27 o                         
  11  15   2       2376.05       2628.66        65.50 o                         
  12  15   2          2.06         -1.69        26.62 o                         
 -12  16   2        372.32        384.60        34.23 o                         
 -11  16   2         39.64         47.39        22.82 o                         
 -10  16   2       1865.76       1782.32        50.88 o                         
  -9  16   2        173.99        145.98        19.50 o                         
  -8  16   2       3250.50       3527.18        65.05 o                         
  -7  16   2        462.48        443.87        24.49 o                         
  -6  16   2       1517.17       1538.68        36.94 o                         
  -5  16   2         25.56          3.46         9.95 o                         
  -4  16   2        248.92        165.53        11.83 o                         
  -3  16   2       1458.00       1466.62        26.06 o                         
  -2  16   2       2085.80       2055.71        34.01 o                         
  -1  16   2        706.98        648.14        15.05 o                         
   0  16   2       6704.13       7109.54        81.05 o                         
   1  16   2       1178.95       1194.43        23.36 o                         
   2  16   2        935.33        812.43        18.87 o                         
   3  16   2       2186.04       2301.12        32.53 o                         
   4  16   2         30.78          8.17         8.86 o                         
   5  16   2       3470.57       3270.41        54.34 o                         
   6  16   2       2388.37       2374.08        41.11 o                         
   7  16   2         13.54          9.67        12.08 o                         
   8  16   2        779.29        853.00        51.64 o                         
   9  16   2         47.14         34.73        17.02 o                         
  10  16   2          8.87          3.73        20.26 o                         
  11  16   2        849.58        967.38        63.10 o                         
  12  16   2        201.60        152.43        34.92 o                         
 -12  17   2         10.65         21.36        23.91 o                         
 -11  17   2        109.55        103.15        22.67 o                         
 -10  17   2        506.71        501.44        31.22 o                         
  -9  17   2        102.84         95.46        19.61 o                         
  -8  17   2        160.54        135.20        18.13 o                         
  -7  17   2        504.07        463.68        25.33 o                         
  -6  17   2       1518.85       1527.41        46.52 o                         
  -5  17   2        647.08        667.31        24.54 o                         
  -4  17   2       3161.95       3388.01        48.47 o                         
  -3  17   2        711.52        687.04        22.75 o                         
  -2  17   2       5993.73       6073.97        66.76 o                         
  -1  17   2         12.73          3.42         5.62 o                         
   0  17   2      11570.14      12178.68       129.95 o                         
   1  17   2        833.77        901.38        21.40 o                         
   2  17   2        800.27        694.65        18.93 o                         
   3  17   2        376.00        396.86        16.97 o                         
   4  17   2       1550.35       1489.37        31.79 o                         
   5  17   2        399.83        351.59        19.10 o                         
   6  17   2       2541.73       2501.05        43.85 o                         
   7  17   2        169.12        108.39        21.21 o                         
   8  17   2         66.74         68.31        18.68 o                         
   9  17   2        103.21         60.22        19.51 o                         
  10  17   2       1956.53       2004.43        68.03 o                         
  11  17   2        138.73         90.88        27.54 o                         
  12  17   2         59.02         39.88        28.07 o                         
 -12  18   2          4.14         -6.81        29.35 o                         
 -11  18   2        516.78        533.02        37.04 o                         
 -10  18   2       1011.82       1085.55        44.15 o                         
  -9  18   2        211.98        133.58        21.45 o                         
  -8  18   2         75.76         30.66        16.21 o                         
  -7  18   2          9.79        -13.34        13.34 o                         
  -6  18   2        906.14        851.71        31.78 o                         
  -5  18   2        599.18        549.74        23.07 o                         
  -4  18   2       1488.86       1557.42        32.33 o                         
  -3  18   2        316.42        257.50        13.15 o                         
  -2  18   2         77.82         54.34         8.57 o                         
  -1  18   2       2472.32       2507.40        36.20 o                         
   0  18   2       3802.25       3873.33        51.40 o                         
   1  18   2          0.86         -6.13         6.91 o                         
   2  18   2       2369.96       2381.49        37.17 o                         
   3  18   2       2045.96       1909.25        33.86 o                         
   4  18   2       1867.61       1891.02        37.18 o                         
   5  18   2       3617.04       3737.42        64.71 o                         
   6  18   2       2569.38       2667.74        52.25 o                         
   7  18   2          7.56         -8.14        13.25 o                         
   8  18   2         15.11         30.95        17.32 o                         
   9  18   2         12.39         -6.60        17.28 o                         
  10  18   2          7.11         46.05        24.63 o                         
  11  18   2        570.43        520.53        40.30 o                         
  12  18   2         28.06         54.89        27.94 o                         
 -11  19   2         98.06         84.19        25.42 o                         
 -10  19   2          0.70        -19.56        19.56 o                         
  -9  19   2        222.95        195.99        24.77 o                         
  -8  19   2         35.43         19.02        16.16 o                         
  -7  19   2         21.40         11.01        14.70 o                         
  -6  19   2       1105.10       1226.47        36.69 o                         
  -5  19   2         57.26         30.20        13.06 o                         
  -4  19   2       1643.57       1619.07        30.67 o                         
  -3  19   2         85.38         66.86        10.73 o                         
  -2  19   2       2715.23       2806.93        41.43 o                         
  -1  19   2         27.25          7.91         8.39 o                         
   0  19   2        813.34        822.06        22.24 o                         
   1  19   2       3164.39       3091.55        44.66 o                         
   2  19   2        158.39        107.15        11.63 o                         
   3  19   2        941.54        935.62        25.53 o                         
   4  19   2        204.80        166.38        14.71 o                         
   5  19   2         10.76         12.75        10.96 o                         
   6  19   2       4150.36       4316.40        67.51 o                         
   7  19   2        411.95        423.12        26.54 o                         
   8  19   2        834.31        777.47        39.72 o                         
   9  19   2         49.32         55.07        20.81 o                         
  10  19   2       1158.63       1243.90        55.18 o                         
  11  19   2         17.69         35.20        24.76 o                         
 -11  20   2       1198.40       1319.44        58.17 o                         
 -10  20   2        486.84        428.19        35.15 o                         
  -9  20   2       1889.86       1900.06        56.78 o                         
  -8  20   2        117.14         91.52        20.08 o                         
  -7  20   2        764.13        747.05        35.34 o                         
  -6  20   2        672.50        674.90        35.33 o                         
  -5  20   2       3665.46       3748.22        69.37 o                         
  -4  20   2       1423.94       1473.54        32.20 o                         
  -3  20   2        805.18        820.24        24.23 o                         
  -2  20   2        461.86        428.20        20.09 o                         
  -1  20   2        475.09        501.14        20.41 o                         
   0  20   2        975.36        970.42        24.00 o                         
   1  20   2       2943.25       3056.98        45.26 o                         
   2  20   2         68.02         51.08        10.37 o                         
   3  20   2        516.56        461.56        19.69 o                         
   4  20   2         26.85         17.69        11.25 o                         
   5  20   2       2629.77       2711.94        50.54 o                         
   6  20   2          9.29         24.00        13.92 o                         
   7  20   2          7.44         -1.24        13.63 o                         
   8  20   2        177.25        128.53        20.81 o                         
   9  20   2         95.64         92.86        22.18 o                         
  10  20   2        526.44        563.09        39.91 o                         
  11  20   2       1199.70       1240.93        58.00 o                         
 -11  21   2        453.90        495.38        62.94 o                         
 -10  21   2          5.94         39.13        25.60 o                         
  -9  21   2          6.26          5.80        23.00 o                         
  -8  21   2        352.31        329.93        30.46 o                         
  -7  21   2       1138.37       1007.13        44.90 o                         
  -6  21   2        185.77        184.13        23.95 o                         
  -5  21   2       1993.55       2056.59        54.32 o                         
  -4  21   2        192.35        188.16        22.04 o                         
  -3  21   2       1088.56       1035.28        29.21 o                         
  -2  21   2        210.68        172.57        14.28 o                         
  -1  21   2        444.18        391.65        21.94 o                         
   0  21   2       1474.95       1485.48        44.31 o                         
   1  21   2        667.55        651.92        23.53 o                         
   2  21   2        488.15        442.66        20.61 o                         
   3  21   2         20.33          7.98        11.15 o                         
   4  21   2        205.14        230.46        17.24 o                         
   5  21   2          4.35         19.09        11.63 o                         
   6  21   2         98.32         96.50        17.38 o                         
   7  21   2          3.41         -8.58        15.31 o                         
   8  21   2         56.00         42.87        19.49 o                         
   9  21   2        150.69        165.12        22.87 o                         
  10  21   2       1022.70        987.72        48.54 o                         
  11  21   2       1108.65       1276.05        74.15 o                         
 -11  22   2        696.41        740.57        66.63 o                         
 -10  22   2       1068.39       1180.84        60.94 o                         
  -9  22   2        542.79        493.00        41.36 o                         
  -8  22   2        110.45         91.65        23.85 o                         
  -7  22   2        112.85        107.24        22.43 o                         
  -6  22   2         48.50         68.72        19.44 o                         
  -5  22   2         30.92          9.92        15.79 o                         
  -4  22   2       5062.78       5417.07        78.76 o                         
  -3  22   2        101.21         98.24        13.91 o                         
  -2  22   2        382.99        316.13        18.13 o                         
  -1  22   2       2990.45       2984.91        53.07 o                         
   0  22   2        364.81        327.00        21.26 o                         
   1  22   2        334.30        235.74        18.11 o                         
   2  22   2        896.63        894.37        31.05 o                         
   3  22   2         32.36          2.58        12.48 o                         
   4  22   2        208.39        157.82        16.23 o                         
   5  22   2       5616.58       5979.84        81.00 o                         
   6  22   2        604.41        637.81        31.08 o                         
   7  22   2         17.96         -3.73        16.61 o                         
   8  22   2       2491.56       2542.68        69.49 o                         
   9  22   2        145.05        155.29        23.72 o                         
  10  22   2         15.62         10.11        23.43 o                         
  11  22   2         66.47         10.99        64.35 o                         
 -10  23   2          2.03          2.01        34.04 o                         
  -9  23   2        320.29        381.41        40.95 o                         
  -8  23   2          1.25          9.13        21.92 o                         
  -7  23   2        485.47        420.42        33.26 o                         
  -6  23   2       2093.55       2148.99        54.56 o                         
  -5  23   2        510.81        397.69        28.40 o                         
  -4  23   2       2284.55       2351.78        54.03 o                         
  -3  23   2       1108.67       1112.69        34.12 o                         
  -2  23   2       1908.19       1916.44        39.44 o                         
  -1  23   2        620.44        584.84        26.23 o                         
   0  23   2      11931.75      12488.66       166.07 o                         
   1  23   2        348.01        270.62        20.99 o                         
   2  23   2       2580.91       2682.52        50.89 o                         
   3  23   2         50.45         50.24        14.90 o                         
   4  23   2       3446.11       3478.47        62.95 o                         
   5  23   2        154.77        125.88        20.24 o                         
   6  23   2       2353.65       2458.60        64.47 o                         
   7  23   2          8.45         12.23        20.89 o                         
   8  23   2         89.97         72.20        24.03 o                         
   9  23   2         80.45         36.18        25.63 o                         
  10  23   2        677.89        681.88        50.47 o                         
 -10  24   2        633.66        584.27        51.85 o                         
  -9  24   2        339.04        366.86        38.75 o                         
  -8  24   2       1323.43       1302.03        61.26 o                         
  -7  24   2       2526.64       2662.70        85.00 o                         
  -6  24   2         24.69         -3.71        21.64 o                         
  -5  24   2         72.16         67.66        19.29 o                         
  -4  24   2        540.49        518.91        29.83 o                         
  -3  24   2        426.42        430.32        22.17 o                         
  -2  24   2        660.93        650.02        27.44 o                         
  -1  24   2       2627.80       2779.19        53.57 o                         
   0  24   2        902.95        897.22        34.64 o                         
   1  24   2        963.54       1011.93        36.27 o                         
   2  24   2        327.95        243.30        20.68 o                         
   3  24   2        469.15        462.99        27.66 o                         
   4  24   2         68.14         52.08        21.67 o                         
   5  24   2       3429.26       3722.95        79.67 o                         
   6  24   2       1325.12       1394.92        68.04 o                         
   7  24   2        229.88        196.30        33.50 o                         
   8  24   2         40.13         54.42        23.92 o                         
   9  24   2        208.32        239.60        31.75 o                         
  10  24   2         18.96        -13.77        26.00 o                         
  -9  25   2        208.66        183.00        31.91 o                         
  -8  25   2          0.25         18.29        22.03 o                         
  -7  25   2        199.47        163.49        30.56 o                         
  -6  25   2        288.36        291.97        29.49 o                         
  -5  25   2       3824.54       4104.98        85.29 o                         
  -4  25   2         17.60          5.24        15.26 o                         
  -3  25   2       3873.76       3880.00        67.81 o                         
  -2  25   2        659.09        593.45        28.43 o                         
  -1  25   2        429.63        441.85        25.14 o                         
   0  25   2       1119.35       1186.94        41.28 o                         
   1  25   2        672.41        633.28        38.34 o                         
   2  25   2        531.60        579.20        40.37 o                         
   3  25   2       3125.66       3396.54        82.68 o                         
   4  25   2        640.99        626.27        38.81 o                         
   5  25   2       1894.37       1963.50        56.56 o                         
   6  25   2         90.77         99.31        22.36 o                         
   7  25   2        265.37        287.07        30.16 o                         
   8  25   2         19.85         22.12        24.05 o                         
   9  25   2        458.46        511.07        41.64 o                         
  -9  26   2        296.45        264.42        38.49 o                         
  -8  26   2       1457.03       1493.30        61.25 o                         
  -7  26   2        842.83        777.64        57.26 o                         
  -6  26   2       1815.74       1866.25        63.30 o                         
  -5  26   2         10.98         25.69        18.22 o                         
  -4  26   2         23.11         12.89        18.96 o                         
  -3  26   2        702.52        693.12        34.00 o                         
  -2  26   2       1550.23       1607.76        45.86 o                         
  -1  26   2       1408.24       1368.05        40.70 o                         
   0  26   2        683.99        635.61        31.97 o                         
   1  26   2        121.36        115.93        19.13 o                         
   2  26   2        263.96        220.97        25.43 o                         
   3  26   2        172.94        134.29        21.03 o                         
   4  26   2        117.05         95.78        20.99 o                         
   5  26   2       2249.69       2292.12        72.16 o                         
   6  26   2         82.66         62.16        23.15 o                         
   7  26   2        768.49        707.41        43.87 o                         
   8  26   2       1889.77       2072.91        70.65 o                         
   9  26   2        194.68        123.71        30.41 o                         
  -9  27   2         15.07         11.36        34.96 o                         
  -8  27   2          1.88         -4.86        25.00 o                         
  -7  27   2         15.54         55.17        24.82 o                         
  -6  27   2       1993.44       2276.11        65.53 o                         
  -5  27   2        222.94        178.48        27.30 o                         
  -4  27   2        855.59        849.14        42.59 o                         
  -3  27   2        290.38        271.49        29.02 o                         
  -2  27   2       1782.41       1837.98        49.17 o                         
  -1  27   2         27.82          3.85        16.98 o                         
   0  27   2       1623.26       1662.33        53.49 o                         
   1  27   2        115.91        100.11        19.57 o                         
   2  27   2        936.80        978.16        43.17 o                         
   3  27   2        232.74        185.09        26.54 o                         
   4  27   2       2954.24       3256.04        80.77 o                         
   5  27   2          6.01         15.85        20.40 o                         
   6  27   2         55.08         53.59        23.27 o                         
   7  27   2         46.86         75.68        25.79 o                         
   8  27   2         34.51         37.48        27.05 o                         
  -8  28   2         40.49         59.18        30.51 o                         
  -7  28   2        188.69        132.61        29.89 o                         
  -6  28   2        102.02        138.49        27.59 o                         
  -5  28   2         13.72         27.38        23.10 o                         
  -4  28   2        334.86        320.55        31.81 o                         
  -3  28   2       1012.46       1168.29        59.27 o                         
  -2  28   2        636.44        630.03        33.55 o                         
  -1  28   2        400.56        398.95        28.25 o                         
   0  28   2       4300.90       4755.82        99.05 o                         
   1  28   2        480.14        375.88        32.18 o                         
   2  28   2        560.40        492.47        48.73 o                         
   3  28   2         72.28         71.03        24.69 o                         
   4  28   2        876.93        794.46        61.97 o                         
   5  28   2         46.38         75.04        28.06 o                         
   6  28   2       1790.50       1776.64        65.89 o                         
   7  28   2        317.09        269.97        32.01 o                         
   8  28   2         60.61         47.99        26.99 o                         
  -7  29   2         27.64         44.54        26.43 o                         
  -6  29   2         84.18         90.66        27.39 o                         
  -5  29   2          2.24        -22.01        22.01 o                         
  -4  29   2          8.45         21.57        24.45 o                         
  -3  29   2        491.71        408.90        40.58 o                         
  -2  29   2        599.31        576.91        41.40 o                         
  -1  29   2         55.71         34.97        20.23 o                         
   0  29   2       1004.93       1012.68        45.13 o                         
   1  29   2        234.86        292.97        30.61 o                         
   2  29   2         58.57         52.54        26.08 o                         
   3  29   2       1677.82       1901.60        90.64 o                         
   4  29   2        290.03        184.00        39.65 o                         
   5  29   2         46.58         74.89        31.61 o                         
   6  29   2          0.89         10.96        29.29 o                         
   7  29   2        474.02        504.42        45.89 o                         
  -7  30   2        533.38        470.53        56.56 o                         
  -6  30   2         67.87         51.57        26.82 o                         
  -5  30   2         71.34         85.88        29.13 o                         
  -4  30   2          0.52        -24.36        24.36 o                         
  -3  30   2         15.18         20.74        23.43 o                         
  -2  30   2          8.38         -9.67        21.59 o                         
  -1  30   2        889.83        939.05        42.09 o                         
   0  30   2        217.13        218.99        26.19 o                         
   1  30   2        245.72        179.31        31.70 o                         
   2  30   2        666.18        605.13        51.08 o                         
   3  30   2         34.58         55.01        27.36 o                         
   4  30   2          1.99         18.10        27.33 o                         
   5  30   2        255.78        254.21        57.32 o                         
   6  30   2        383.75        360.27        47.57 o                         
   7  30   2         18.25         51.53        31.37 o                         
  -6  31   2        178.05         99.15        32.32 o                         
  -5  31   2       1496.21       1646.81        74.29 o                         
  -4  31   2        158.21        187.08        44.76 o                         
  -3  31   2          3.52          0.34        25.84 o                         
  -2  31   2         89.34         86.90        25.09 o                         
  -1  31   2        679.94        608.22        34.79 o                         
   0  31   2          0.06         -2.13        20.80 o                         
   1  31   2         29.45         52.21        26.95 o                         
   2  31   2         13.07         38.33        28.55 o                         
   3  31   2         15.35         -1.83        30.00 o                         
   4  31   2        126.25        128.24        37.82 o                         
   5  31   2        143.67        129.85        39.18 o                         
   6  31   2        238.48        166.22        42.73 o                         
  -5  32   2         40.55         17.36        42.05 o                         
  -4  32   2       1784.47       2163.33        84.56 o                         
  -3  32   2         18.75        -31.83        49.01 o                         
  -2  32   2        207.24        179.75        33.00 o                         
  -1  32   2       1075.08       1181.49        56.93 o                         
   0  32   2        261.83        296.61        34.79 o                         
   1  32   2        230.82        221.98        41.68 o                         
   2  32   2        893.06       1056.66        60.95 o                         
   3  32   2         91.59        148.09        46.67 o                         
   4  32   2          3.68        -41.39        44.18 o                         
   5  32   2        694.66        648.44        60.50 o                         
  -4  33   2          7.23         -5.68        41.53 o                         
  -3  33   2        988.79       1089.34        62.72 o                         
  -2  33   2        341.39        321.06        40.28 o                         
  -1  33   2        185.67        181.14        35.34 o                         
   0  33   2        256.86        169.05        35.05 o                         
   1  33   2        604.99        578.32        50.94 o                         
   2  33   2        578.13        604.30        50.55 o                         
   3  33   2        191.10        160.11        40.15 o                         
   4  33   2        714.26        645.50        59.42 o                         
  -3  34   2         35.17         94.08        33.16 o                         
  -2  34   2        217.67        168.53        41.91 o                         
  -1  34   2        136.85         64.37        39.45 o                         
   0  34   2        540.82        546.94        48.19 o                         
   1  34   2        278.11        296.40        40.55 o                         
   2  34   2         19.49        -36.25        36.25 o                         
   3  34   2        334.90        358.19        48.60 o                         
   0  35   2        768.66        844.29        93.05 o                         
 -13   0   3       1138.28       1187.56        64.26 o                         
 -11   0   3         10.75        -14.15        22.53 o                         
  -9   0   3       2213.41       2122.12        56.09 o                         
  -7   0   3        166.53        127.65        13.37 o                         
  -5   0   3      15517.54      14870.88       191.49 o                         
  -3   0   3      56695.62      60634.80       782.80 o                         
  -1   0   3      10816.70      10951.78       147.89 o                         
   1   0   3      47593.67      49146.64       633.51 o                         
   3   0   3      16204.29      16770.63       194.89 o                         
   5   0   3       1440.78       1271.92        30.97 o                         
   7   0   3       3518.39       3487.90        61.51 o                         
   9   0   3       6284.44       6836.37       118.71 o                         
  11   0   3       4675.57       4607.41       108.13 o                         
  13   0   3       1053.24        990.12        58.39 o                         
 -14   1   3        315.09        366.45        36.96 o                         
 -13   1   3       1225.03       1253.71        49.39 o                         
 -12   1   3        184.31        175.05        22.34 o                         
 -11   1   3        874.92        822.00        34.55 o                         
 -10   1   3       2991.29       3090.85        51.30 o                         
  -9   1   3       1919.42       1895.66        36.96 o                         
  -8   1   3      11226.70      11527.19       125.00 o                         
  -7   1   3       5585.80       5546.93        61.00 o                         
  -6   1   3        786.58        758.73        17.11 o                         
  -5   1   3         20.79         -0.64         5.13 o                         
  -4   1   3       1160.75       1104.87        17.94 o                         
  -3   1   3       7999.57       8666.91        83.18 o                         
  -2   1   3        880.83        816.75        13.78 o                         
  -1   1   3      16796.18      17250.19       160.98 o                         
   0   1   3      20093.52      20976.61       194.02 o                         
   1   1   3        397.48        378.70         8.60 o                         
   2   1   3       4419.38       4472.94        43.62 o                         
   3   1   3      30101.74      32103.01       257.37 o                         
   4   1   3       2189.82       2316.41        28.22 o                         
   5   1   3      11277.65      11055.45       100.23 o                         
   6   1   3       6716.47       6774.55        69.67 o                         
   7   1   3       6509.19       6392.25        68.44 o                         
   8   1   3       2346.59       2235.05        36.29 o                         
   9   1   3       3059.91       3081.69        48.46 o                         
  10   1   3       1061.43        985.68        37.28 o                         
  11   1   3        698.68        665.59        33.23 o                         
  12   1   3          1.81         20.12        15.67 o                         
  13   1   3         68.68         57.31        22.90 o                         
  14   1   3        218.55        151.76        35.69 o                         
 -14   2   3        530.41        568.09        40.27 o                         
 -13   2   3         11.27          1.57        28.48 o                         
 -12   2   3       1638.33       1672.17        65.50 o                         
 -11   2   3         24.98         11.84        13.80 o                         
 -10   2   3         83.94         89.63        13.93 o                         
  -9   2   3        133.96        106.36        13.65 o                         
  -8   2   3       1838.57       1846.27        38.83 o                         
  -7   2   3       2251.54       2201.46        32.56 o                         
  -6   2   3       7260.09       7358.08        74.35 o                         
  -5   2   3        729.24        642.70        19.68 o                         
  -4   2   3      27682.43      28634.84       257.63 o                         
  -3   2   3       2369.52       2215.76        26.84 o                         
  -2   2   3       5329.43       5345.85        52.95 o                         
  -1   2   3        187.65        200.23         8.37 o                         
   0   2   3      13617.15      14039.20       121.83 o                         
   1   2   3      35839.43      36133.10       295.80 o                         
   2   2   3      10030.97       9645.36        84.01 o                         
   3   2   3       1330.30       1547.91        20.92 o                         
   4   2   3       2001.28       1847.02        23.39 o                         
   5   2   3        532.75        544.29        13.40 o                         
   6   2   3         16.97         24.40         6.61 o                         
   7   2   3       1802.16       1870.85        28.72 o                         
   8   2   3         33.06         29.23         8.94 o                         
   9   2   3       1214.35       1211.67        29.75 o                         
  10   2   3        861.65        825.24        30.31 o                         
  11   2   3       1235.16       1204.70        43.98 o                         
  12   2   3       1399.31       1485.01        48.47 o                         
  13   2   3        995.90       1155.98        54.20 o                         
  14   2   3         49.38          9.42        55.49 o                         
 -14   3   3        197.61        154.19        28.36 o                         
 -13   3   3        338.52        342.86        33.35 o                         
 -12   3   3        107.98         71.24        20.30 o                         
 -11   3   3        672.98        643.91        31.21 o                         
 -10   3   3       3626.92       3610.78        62.52 o                         
  -9   3   3        115.23         67.66        13.16 o                         
  -8   3   3       6019.10       6070.51        74.04 o                         
  -7   3   3        153.11        152.44        12.27 o                         
  -6   3   3       5539.07       5915.52        57.82 o                         
  -5   3   3       2131.97       2167.68        26.82 o                         
  -4   3   3       3641.09       3943.89        43.63 o                         
  -3   3   3       5554.47       5794.93        58.32 o                         
  -2   3   3        618.97        455.87         9.52 o                         
  -1   3   3      22641.28      23479.80       201.11 o                         
   0   3   3      85156.01      88323.93       742.13 o                         
   1   3   3      11372.25      11911.16       109.48 o                         
   2   3   3       7293.41       7636.39        70.25 o                         
   3   3   3       1404.02       1236.20        18.03 o                         
   4   3   3       4976.98       4521.77        43.66 o                         
   5   3   3        929.05        937.86        15.58 o                         
   6   3   3      11846.03      12523.41       110.24 o                         
   7   3   3         28.23         31.51         7.64 o                         
   8   3   3       1268.24       1264.56        26.39 o                         
   9   3   3         93.24         75.80        11.93 o                         
  10   3   3        117.53        104.33        15.74 o                         
  11   3   3          7.62         -5.61        16.02 o                         
  12   3   3        155.55        104.65        24.72 o                         
  13   3   3          3.11        -20.44        20.54 o                         
 -13   4   3        433.00        383.46        37.15 o                         
 -12   4   3         60.60         57.66        21.92 o                         
 -11   4   3        174.10        187.07        21.40 o                         
 -10   4   3       1108.25       1091.89        37.21 o                         
  -9   4   3         46.42         14.00        11.58 o                         
  -8   4   3        109.94         78.20        10.92 o                         
  -7   4   3       2443.73       2466.92        38.08 o                         
  -6   4   3        526.26        478.81        16.66 o                         
  -5   4   3      12884.68      13709.10       143.12 o                         
  -4   4   3        469.96        419.02        14.05 o                         
  -3   4   3       1815.03       1579.85        22.19 o                         
  -2   4   3       1944.17       2012.10        25.27 o                         
  -1   4   3      11077.16      11322.71        99.61 o                         
   0   4   3         76.83         65.80         5.22 o                         
   1   4   3       4645.41       4485.08        47.16 o                         
   2   4   3       3315.84       3768.25        36.49 o                         
   3   4   3       6108.19       6034.28        60.63 o                         
   4   4   3       4154.56       4333.59        43.97 o                         
   5   4   3       1243.85       1205.20        17.70 o                         
   6   4   3        536.78        503.19        15.23 o                         
   7   4   3        245.30        247.12        11.72 o                         
   8   4   3        459.28        424.67        17.37 o                         
   9   4   3       1129.81       1101.78        30.12 o                         
  10   4   3        921.52        844.58        31.09 o                         
  11   4   3        938.77        905.53        38.02 o                         
  12   4   3        168.45        157.92        22.59 o                         
  13   4   3        446.18        453.73        36.44 o                         
 -13   5   3        243.41        202.21        30.90 o                         
 -12   5   3         14.51          8.88        20.87 o                         
 -11   5   3       2897.30       3124.57        61.27 o                         
 -10   5   3         99.32         92.94        15.61 o                         
  -9   5   3        836.66        925.79        29.40 o                         
  -8   5   3        926.95        920.82        25.66 o                         
  -7   5   3        147.83        120.09        10.74 o                         
  -6   5   3       1119.51       1110.05        23.66 o                         
  -5   5   3      27064.11      27862.78       276.39 o                         
  -4   5   3        416.22        331.39        12.90 o                         
  -3   5   3        712.26        997.71        16.84 o                         
  -2   5   3        932.30        999.34        16.10 o                         
  -1   5   3       1616.68       1999.00        23.15 o                         
   0   5   3       3614.52       3710.04        36.28 o                         
   1   5   3      23539.89      25524.17       210.80 o                         
   2   5   3         52.45         42.03         3.79 o                         
   3   5   3        180.57        176.11         7.15 o                         
   4   5   3        710.80        655.17        11.68 o                         
   5   5   3      12329.19      12976.04       112.00 o                         
   6   5   3         49.09         36.15         6.23 o                         
   7   5   3       2835.95       2944.37        39.70 o                         
   8   5   3       1260.57       1224.09        26.85 o                         
   9   5   3       2755.69       2845.05        46.78 o                         
  10   5   3        289.99        241.54        18.06 o                         
  11   5   3       4715.37       4971.98        90.18 o                         
  12   5   3          1.15         11.28        19.28 o                         
  13   5   3         15.65          8.76        24.55 o                         
 -13   6   3        113.33        178.59        27.76 o                         
 -12   6   3        232.63        165.56        22.54 o                         
 -11   6   3         74.18         41.26        17.95 o                         
 -10   6   3        415.88        378.70        24.11 o                         
  -9   6   3          2.87          2.74        11.22 o                         
  -8   6   3       1018.67       1028.21        28.05 o                         
  -7   6   3        810.28        824.52        24.40 o                         
  -6   6   3       3368.13       3574.62        49.09 o                         
  -5   6   3       4898.11       5080.74        61.89 o                         
  -4   6   3      10531.32      11701.91       122.65 o                         
  -3   6   3       3769.05       3872.18        48.34 o                         
  -2   6   3        652.59        607.87        12.49 o                         
  -1   6   3      10625.72      11123.85       112.29 o                         
   0   6   3       4213.58       4523.08        41.75 o                         
   1   6   3      30132.15      31074.00       275.47 o                         
   2   6   3         56.52         47.74         4.48 o                         
   3   6   3        972.68        899.82        15.13 o                         
   4   6   3       1002.32       1079.29        18.09 o                         
   5   6   3       8834.99       8755.28        85.60 o                         
   6   6   3        263.43        227.56        10.99 o                         
   7   6   3       2419.14       2310.77        32.74 o                         
   8   6   3        527.05        448.23        18.20 o                         
   9   6   3       2324.86       2365.24        41.78 o                         
  10   6   3          0.63         -0.65        12.22 o                         
  11   6   3        721.65        621.54        31.85 o                         
  12   6   3        221.99        210.91        29.78 o                         
  13   6   3        200.87        141.70        28.34 o                         
 -13   7   3          0.17        -20.61        20.61 o                         
 -12   7   3         98.92         57.28        20.98 o                         
 -11   7   3       1495.58       1559.34        47.87 o                         
 -10   7   3        247.19        245.10        21.92 o                         
  -9   7   3        463.22        393.35        20.89 o                         
  -8   7   3        254.81        227.06        15.64 o                         
  -7   7   3        486.65        524.49        21.61 o                         
  -6   7   3        322.66        224.11        16.03 o                         
  -5   7   3       6663.18       6881.56        79.35 o                         
  -4   7   3       1226.57       1185.44        17.35 o                         
  -3   7   3       2492.92       2340.53        31.57 o                         
  -2   7   3      19711.76      20910.16       196.89 o                         
  -1   7   3       2844.39       2656.25        31.18 o                         
   0   7   3      13590.38      14299.23       130.95 o                         
   1   7   3        175.97        158.58         7.21 o                         
   2   7   3        283.40        322.77         9.40 o                         
   3   7   3        780.34        700.91        15.20 o                         
   4   7   3       5664.51       5600.31        59.63 o                         
   5   7   3       3772.22       3760.98        43.43 o                         
   6   7   3        110.69         93.88         8.54 o                         
   7   7   3        118.29         88.49        10.06 o                         
   8   7   3         45.16         23.88         9.87 o                         
   9   7   3        935.85        819.72        27.43 o                         
  10   7   3       2246.59       2309.36        52.43 o                         
  11   7   3        306.74        300.75        26.88 o                         
  12   7   3        185.04        196.09        29.66 o                         
  13   7   3        388.20        331.53        34.62 o                         
 -13   8   3         30.32        -14.04        20.33 o                         
 -12   8   3         67.88         68.45        21.77 o                         
 -11   8   3        345.90        276.85        24.34 o                         
 -10   8   3        983.21        883.06        36.52 o                         
  -9   8   3       1337.13       1387.37        55.46 o                         
  -8   8   3        180.96        159.38        14.82 o                         
  -7   8   3       2393.30       2422.25        40.07 o                         
  -6   8   3       5882.92       5934.03        72.63 o                         
  -5   8   3        114.84         75.38         8.87 o                         
  -4   8   3        558.43        468.78        14.22 o                         
  -3   8   3        792.61       1048.27        18.49 o                         
  -2   8   3         88.51        108.59         7.07 o                         
  -1   8   3         84.24        105.99         6.23 o                         
   0   8   3      59424.01      62429.80       547.38 o                         
   1   8   3        305.18        366.64        10.12 o                         
   2   8   3      12945.53      13548.19       121.49 o                         
   3   8   3       5243.96       5609.94        54.00 o                         
   4   8   3       2504.08       2674.41        33.93 o                         
   5   8   3        601.86        610.73        16.20 o                         
   6   8   3       4527.46       4715.60        55.61 o                         
   7   8   3        488.44        487.71        17.27 o                         
   8   8   3          6.53          4.05         8.92 o                         
   9   8   3         40.19         29.93        11.97 o                         
  10   8   3        979.57        914.02        31.07 o                         
  11   8   3         66.77         42.26        18.09 o                         
  12   8   3       1147.70       1179.36        54.13 o                         
  13   8   3        187.29        139.08        39.58 o                         
 -13   9   3          0.46        -13.26        22.96 o                         
 -12   9   3        327.10        232.05        25.31 o                         
 -11   9   3          0.54        -13.96        17.21 o                         
 -10   9   3       5793.40       6329.94       104.70 o                         
  -9   9   3        218.76        206.77        19.64 o                         
  -8   9   3       2477.50       2545.13        43.85 o                         
  -7   9   3        700.37        689.10        23.16 o                         
  -6   9   3       1537.42       1473.54        28.55 o                         
  -5   9   3         93.61         69.56         9.99 o                         
  -4   9   3       2378.24       2166.90        31.23 o                         
  -3   9   3        452.79        506.30        13.37 o                         
  -2   9   3         51.24         97.22         6.76 o                         
  -1   9   3       8926.74       9303.59        89.18 o                         
   0   9   3       2152.94       2465.32        26.72 o                         
   1   9   3        472.42        519.21        11.42 o                         
   2   9   3       2692.24       2548.17        29.22 o                         
   3   9   3       1107.09       1095.11        16.84 o                         
   4   9   3       4478.07       4354.57        51.15 o                         
   5   9   3         98.68         62.03         7.95 o                         
   6   9   3       5185.98       5065.73        59.08 o                         
   7   9   3        233.96        190.66        12.32 o                         
   8   9   3       3429.71       3427.44        51.23 o                         
   9   9   3         75.48         59.89        12.64 o                         
  10   9   3       2409.99       2445.43        51.43 o                         
  11   9   3          1.04         12.68        15.69 o                         
  12   9   3        196.52        212.17        29.01 o                         
  13   9   3        207.32        176.92        35.39 o                         
 -13  10   3        211.07        168.06        26.42 o                         
 -12  10   3       1171.35       1233.99        48.09 o                         
 -11  10   3        388.33        435.96        29.90 o                         
 -10  10   3        366.87        310.06        26.79 o                         
  -9  10   3        281.85        268.02        21.21 o                         
  -8  10   3         13.88         16.45        12.73 o                         
  -7  10   3          9.48         -5.58         9.31 o                         
  -6  10   3       6390.94       6287.47        76.57 o                         
  -5  10   3         15.93          7.65         7.40 o                         
  -4  10   3        143.57        107.64         7.98 o                         
  -3  10   3        167.25         61.58         6.55 o                         
  -2  10   3         69.51         43.15         5.85 o                         
  -1  10   3        503.88        574.25        12.55 o                         
   0  10   3      14377.07      14883.44       123.30 o                         
   1  10   3        132.92        112.79         5.25 o                         
   2  10   3       1205.20        991.46        15.05 o                         
   3  10   3        309.67        168.68         8.11 o                         
   4  10   3       1021.74        905.44        18.67 o                         
   5  10   3        690.53        659.30        17.93 o                         
   6  10   3         14.41         10.59         8.03 o                         
   7  10   3        663.52        689.93        20.59 o                         
   8  10   3       2420.58       2524.74        42.75 o                         
   9  10   3       1516.74       1579.70        37.33 o                         
  10  10   3       1271.70       1302.66        42.24 o                         
  11  10   3        122.01         93.49        20.10 o                         
  12  10   3         52.05         50.96        23.15 o                         
  13  10   3        141.98        130.59        33.66 o                         
 -13  11   3       1395.23       1455.15        55.20 o                         
 -12  11   3          0.77         -0.75        18.80 o                         
 -11  11   3       2664.11       2754.76        61.80 o                         
 -10  11   3         61.06         47.02        18.36 o                         
  -9  11   3       4627.67       4713.15        87.77 o                         
  -8  11   3        953.50        924.01        33.59 o                         
  -7  11   3       1445.30       1412.67        32.15 o                         
  -6  11   3        120.17        133.37        11.81 o                         
  -5  11   3       4347.65       4485.91        56.99 o                         
  -4  11   3        210.49        206.03        10.06 o                         
  -3  11   3        304.72        308.59        11.31 o                         
  -2  11   3       5479.59       5704.48        61.71 o                         
  -1  11   3       2939.37       2492.06        29.30 o                         
   0  11   3       1185.95       1349.76        19.53 o                         
   1  11   3      10838.13      10551.68       105.78 o                         
   2  11   3        819.54        719.06        14.77 o                         
   3  11   3      19208.67      21304.10       195.77 o                         
   4  11   3       2017.84       2125.48        32.86 o                         
   5  11   3       9570.46       9625.01       101.73 o                         
   6  11   3        294.33        256.79        13.56 o                         
   7  11   3      11252.63      11830.16       126.62 o                         
   8  11   3         13.37         -1.81        10.10 o                         
   9  11   3       4682.73       4941.63        91.97 o                         
  10  11   3        105.83         62.77        18.76 o                         
  11  11   3       2762.51       2976.16        64.39 o                         
  12  11   3        106.35         86.86        27.83 o                         
  13  11   3        135.97         96.85        32.37 o                         
 -13  12   3        136.30        132.04        26.05 o                         
 -12  12   3        479.95        428.86        32.25 o                         
 -11  12   3         10.56         26.75        19.75 o                         
 -10  12   3       1006.41        945.90        48.44 o                         
  -9  12   3       1330.90       1185.36        39.81 o                         
  -8  12   3        839.68        730.43        35.62 o                         
  -7  12   3         26.13         31.99        11.27 o                         
  -6  12   3       3458.61       3420.30        53.13 o                         
  -5  12   3      10181.99      10498.83       109.18 o                         
  -4  12   3          2.42         -4.07         5.35 o                         
  -3  12   3      28231.81      29729.70       279.98 o                         
  -2  12   3      16531.47      17905.64       159.48 o                         
  -1  12   3       1070.99        932.05        16.52 o                         
   0  12   3       6490.80       7378.78        71.63 o                         
   1  12   3      31715.93      34671.35       337.94 o                         
   2  12   3       2215.46       2408.71        30.61 o                         
   3  12   3       5912.24       5841.50        62.11 o                         
   4  12   3       7703.25       7650.78        75.16 o                         
   5  12   3       1576.63       1680.18        28.10 o                         
   6  12   3       1847.56       1853.61        31.45 o                         
   7  12   3       1857.78       1809.06        33.23 o                         
   8  12   3         55.90         34.11        13.64 o                         
   9  12   3        444.43        404.58        26.13 o                         
  10  12   3       1180.25       1240.70        58.18 o                         
  11  12   3       1482.02       1541.83        51.41 o                         
  12  12   3        611.12        570.77        44.03 o                         
  13  12   3       1959.21       1991.67        87.43 o                         
 -13  13   3        278.34        270.72        30.41 o                         
 -12  13   3         54.45         38.73        21.35 o                         
 -11  13   3        662.92        598.37        35.20 o                         
 -10  13   3        220.97        164.87        22.20 o                         
  -9  13   3        700.43        685.52        33.77 o                         
  -8  13   3       3997.20       4227.80        75.00 o                         
  -7  13   3       1290.36       1297.54        36.98 o                         
  -6  13   3       3770.19       3785.87        57.28 o                         
  -5  13   3        462.25        366.17        24.57 o                         
  -4  13   3        420.59        433.54        15.12 o                         
  -3  13   3        129.37        151.89         7.85 o                         
  -2  13   3      17691.17      18740.63       166.93 o                         
  -1  13   3       9333.24       9643.21        90.99 o                         
   0  13   3       7646.73       7605.69        80.25 o                         
   1  13   3        693.92        644.08        20.06 o                         
   2  13   3       5897.34       6350.02        66.20 o                         
   3  13   3        130.14        187.64         9.54 o                         
   4  13   3       1727.58       1580.68        24.50 o                         
   5  13   3       3227.45       3209.05        43.32 o                         
   6  13   3       1498.60       1530.77        30.94 o                         
   7  13   3       1784.75       1762.02        44.51 o                         
   8  13   3       4375.14       4539.45        70.06 o                         
   9  13   3         67.44         27.14        16.56 o                         
  10  13   3         19.71         22.62        15.89 o                         
  11  13   3         57.09         45.11        19.63 o                         
  12  13   3         57.30         62.82        25.22 o                         
  13  13   3         88.94         86.33        72.20 o                         
 -12  14   3        719.77        675.02        58.89 o                         
 -11  14   3          0.13         25.08        19.18 o                         
 -10  14   3        317.18        262.79        24.32 o                         
  -9  14   3         25.81         -0.64        15.78 o                         
  -8  14   3        720.59        758.53        31.59 o                         
  -7  14   3       1505.99       1341.09        38.87 o                         
  -6  14   3       3678.19       3683.95        56.94 o                         
  -5  14   3        206.41        141.92        13.48 o                         
  -4  14   3       8028.23       8045.35        92.08 o                         
  -3  14   3        150.96         92.10         9.41 o                         
  -2  14   3      17802.58      18903.11       175.98 o                         
  -1  14   3       1560.99       1723.60        23.77 o                         
   0  14   3       1717.44       1617.63        25.63 o                         
   1  14   3        126.88         94.78        11.22 o                         
   2  14   3       8646.35       9146.05        87.10 o                         
   3  14   3       1189.98       1219.64        23.50 o                         
   4  14   3       4578.70       4652.50        53.43 o                         
   5  14   3        325.49        337.77        13.93 o                         
   6  14   3          4.42          6.83         9.56 o                         
   7  14   3          1.92          5.44        10.11 o                         
   8  14   3        390.46        325.72        23.57 o                         
   9  14   3        210.63        175.98        21.10 o                         
  10  14   3       1366.74       1353.15        46.66 o                         
  11  14   3         32.94         66.70        20.49 o                         
  12  14   3       1339.60       1419.06        77.70 o                         
 -12  15   3        171.23        158.20        29.00 o                         
 -11  15   3        238.06        250.09        28.72 o                         
 -10  15   3       2767.03       3003.66        67.78 o                         
  -9  15   3          8.18        -12.90        15.64 o                         
  -8  15   3        896.40        891.21        35.01 o                         
  -7  15   3       2138.75       2159.28        45.82 o                         
  -6  15   3       1836.71       1860.63        38.45 o                         
  -5  15   3        573.62        585.09        22.40 o                         
  -4  15   3        608.17        609.48        20.20 o                         
  -3  15   3        667.31        676.22        19.50 o                         
  -2  15   3       1052.34       1018.13        18.69 o                         
  -1  15   3       5906.57       5929.15        57.89 o                         
   0  15   3        716.18        643.80        18.34 o                         
   1  15   3         47.69         29.98         7.71 o                         
   2  15   3       8486.06       8265.29        92.42 o                         
   3  15   3        404.92        471.06        15.96 o                         
   4  15   3       1502.15       1338.79        28.90 o                         
   5  15   3       2365.20       2235.24        37.93 o                         
   6  15   3       6186.53       6385.25        81.05 o                         
   7  15   3       1348.97       1332.48        35.22 o                         
   8  15   3       1759.72       1700.72        43.38 o                         
   9  15   3        395.85        365.14        26.06 o                         
  10  15   3       2456.22       2814.66        62.66 o                         
  11  15   3         15.44         11.52        20.57 o                         
  12  15   3         26.56         34.41        24.04 o                         
 -12  16   3          2.93          1.86        22.02 o                         
 -11  16   3        396.37        457.03        33.51 o                         
 -10  16   3          0.04         16.78        17.54 o                         
  -9  16   3        122.17         85.41        18.60 o                         
  -8  16   3       1773.08       1949.75        46.65 o                         
  -7  16   3       1965.52       2025.14        45.19 o                         
  -6  16   3         30.54         22.84        11.46 o                         
  -5  16   3       2394.72       2478.09        43.50 o                         
  -4  16   3         24.86         18.43         8.38 o                         
  -3  16   3        116.07        109.29        10.47 o                         
  -2  16   3        556.07        481.30        13.33 o                         
  -1  16   3       1973.59       2015.28        29.75 o                         
   0  16   3       1025.52        881.48        20.71 o                         
   1  16   3       1982.68       2086.75        33.02 o                         
   2  16   3        380.27        415.89        16.06 o                         
   3  16   3       4373.80       4368.18        54.82 o                         
   4  16   3         16.61          9.86         8.02 o                         
   5  16   3        106.21         73.05        11.03 o                         
   6  16   3         22.19         28.53        11.23 o                         
   7  16   3        579.85        516.98        28.92 o                         
   8  16   3        592.55        493.03        30.15 o                         
   9  16   3       3351.78       3561.10        74.31 o                         
  10  16   3        459.47        440.14        31.70 o                         
  11  16   3         24.48         20.24        21.70 o                         
  12  16   3        468.27        498.40        41.11 o                         
 -12  17   3         94.40        107.17        30.07 o                         
 -11  17   3        852.37        819.44        42.80 o                         
 -10  17   3        669.58        665.21        34.98 o                         
  -9  17   3        661.96        588.41        31.47 o                         
  -8  17   3         17.23         10.88        15.03 o                         
  -7  17   3       1176.58       1079.75        36.96 o                         
  -6  17   3       1223.50       1198.68        35.94 o                         
  -5  17   3       3364.88       3348.69        53.65 o                         
  -4  17   3        187.35        182.34        13.05 o                         
  -3  17   3        138.53        107.67        10.70 o                         
  -2  17   3         94.42         88.39         8.85 o                         
  -1  17   3       2200.05       2208.86        32.14 o                         
   0  17   3       1182.98       1272.43        30.64 o                         
   1  17   3       1888.86       1887.69        31.68 o                         
   2  17   3       1384.67       1435.01        26.91 o                         
   3  17   3        479.06        470.35        16.74 o                         
   4  17   3        547.31        523.67        21.61 o                         
   5  17   3       1490.01       1533.62        33.89 o                         
   6  17   3        120.87         76.60        12.73 o                         
   7  17   3        414.56        388.43        25.16 o                         
   8  17   3        246.97        192.15        23.04 o                         
   9  17   3        247.32        272.84        26.15 o                         
  10  17   3         78.52         64.83        21.85 o                         
  11  17   3       1659.95       1766.92        67.00 o                         
  12  17   3         41.13         21.20        27.30 o                         
 -12  18   3        439.08        471.92        52.18 o                         
 -11  18   3        705.58        660.60        56.40 o                         
 -10  18   3        529.75        462.70        31.18 o                         
  -9  18   3        379.89        394.79        35.12 o                         
  -8  18   3        459.85        446.32        27.36 o                         
  -7  18   3          2.44        -12.54        14.14 o                         
  -6  18   3       1921.59       1938.15        52.48 o                         
  -5  18   3       3575.74       3813.53        59.17 o                         
  -4  18   3         34.22         29.09         9.84 o                         
  -3  18   3       2997.50       2883.60        44.57 o                         
  -2  18   3       1514.90       1525.27        28.76 o                         
  -1  18   3       5019.79       5182.30        59.77 o                         
   0  18   3       7121.36       7272.59        84.93 o                         
   1  18   3       4051.64       4066.87        54.19 o                         
   2  18   3        700.77        641.92        20.30 o                         
   3  18   3        554.76        573.21        20.77 o                         
   4  18   3         76.72         19.46        10.62 o                         
   5  18   3       1078.12        979.94        29.84 o                         
   6  18   3       1076.47       1083.52        36.31 o                         
   7  18   3         21.38         31.10        14.54 o                         
   8  18   3        166.00        150.86        19.97 o                         
   9  18   3        191.85        134.67        23.58 o                         
  10  18   3        339.53        320.94        32.49 o                         
  11  18   3        129.46        126.57        28.24 o                         
  12  18   3         13.22         54.94        73.77 o                         
 -11  19   3        162.61        162.92        31.39 o                         
 -10  19   3        259.70        289.64        30.65 o                         
  -9  19   3         42.71         49.95        18.70 o                         
  -8  19   3         71.89         37.88        17.01 o                         
  -7  19   3          3.78        -13.42        13.42 o                         
  -6  19   3        381.87        315.53        21.66 o                         
  -5  19   3          9.50          9.29        12.82 o                         
  -4  19   3       2497.41       2417.56        43.50 o                         
  -3  19   3       3793.45       3928.42        53.51 o                         
  -2  19   3       4640.68       4786.43        63.08 o                         
  -1  19   3        123.72        112.95        10.91 o                         
   0  19   3        522.43        501.59        18.62 o                         
   1  19   3       1501.10       1512.84        29.77 o                         
   2  19   3       2155.88       2103.93        36.01 o                         
   3  19   3       2479.45       2397.67        40.36 o                         
   4  19   3       3160.03       3268.11        53.26 o                         
   5  19   3       1365.89       1339.55        34.03 o                         
   6  19   3        101.25        106.63        15.36 o                         
   7  19   3        131.26        158.97        20.50 o                         
   8  19   3         19.39         35.37        17.56 o                         
   9  19   3         44.66         21.60        18.25 o                         
  10  19   3       1357.92       1352.19        50.51 o                         
  11  19   3        199.13        196.43        32.04 o                         
 -11  20   3         12.48         33.67        30.32 o                         
 -10  20   3        399.35        270.20        46.56 o                         
  -9  20   3        207.72        154.68        31.15 o                         
  -8  20   3          2.20          0.04        17.24 o                         
  -7  20   3         34.86         36.36        17.93 o                         
  -6  20   3       4726.13       4939.72        85.87 o                         
  -5  20   3         80.29         76.97        15.90 o                         
  -4  20   3         41.28         30.53        11.13 o                         
  -3  20   3          9.51         13.74         9.66 o                         
  -2  20   3         10.79         10.75         9.48 o                         
  -1  20   3       1956.33       1937.19        33.76 o                         
   0  20   3       7800.11       8200.88        95.49 o                         
   1  20   3        183.95        197.45        13.70 o                         
   2  20   3       2246.99       2229.69        40.20 o                         
   3  20   3       1317.19       1286.13        56.93 o                         
   4  20   3         14.39          9.58        10.73 o                         
   5  20   3       4032.97       4181.24        70.22 o                         
   6  20   3        499.37        456.17        33.44 o                         
   7  20   3         49.19         48.65        16.66 o                         
   8  20   3        850.66        985.05        40.10 o                         
   9  20   3         17.40         14.00        20.15 o                         
  10  20   3        305.71        309.60        29.36 o                         
  11  20   3        122.28        146.83        28.80 o                         
 -11  21   3        631.23        657.33        50.19 o                         
 -10  21   3        848.32        823.50        52.04 o                         
  -9  21   3        714.79        740.13        47.75 o                         
  -8  21   3        331.87        323.58        33.19 o                         
  -7  21   3         14.15         24.00        20.69 o                         
  -6  21   3         58.14         69.44        18.19 o                         
  -5  21   3       5415.52       5493.73        97.61 o                         
  -4  21   3        622.72        734.57        28.35 o                         
  -3  21   3        995.30        974.17        27.04 o                         
  -2  21   3       2667.04       2705.68        42.48 o                         
  -1  21   3       1374.46       1379.25        35.36 o                         
   0  21   3        254.63        167.16        14.63 o                         
   1  21   3          9.11         10.82         9.92 o                         
   2  21   3        678.22        672.89        26.40 o                         
   3  21   3        360.63        354.64        20.48 o                         
   4  21   3        914.19        902.34        34.35 o                         
   5  21   3       5034.16       5154.97        91.40 o                         
   6  21   3       3585.04       3779.56        68.39 o                         
   7  21   3        137.82         72.73        18.69 o                         
   8  21   3       1101.11       1178.15        50.36 o                         
   9  21   3        283.54        256.77        25.81 o                         
  10  21   3       1941.21       2045.99        92.03 o                         
  11  21   3        380.68        453.66        37.05 o                         
 -10  22   3        122.41        129.89        31.46 o                         
  -9  22   3        119.29        123.58        29.28 o                         
  -8  22   3        230.05        166.75        30.42 o                         
  -7  22   3         71.88        101.03        24.73 o                         
  -6  22   3       1211.84       1099.57        50.59 o                         
  -5  22   3       1365.42       1412.87        54.85 o                         
  -4  22   3        169.06        143.51        17.70 o                         
  -3  22   3       4270.98       4262.43        62.01 o                         
  -2  22   3       1578.57       1561.38        34.33 o                         
  -1  22   3        813.17        843.55        29.02 o                         
   0  22   3       2993.31       3034.08        53.37 o                         
   1  22   3        645.14        638.40        26.14 o                         
   2  22   3         25.00         17.61        10.61 o                         
   3  22   3       3859.49       4060.06        66.26 o                         
   4  22   3        276.24        253.99        20.44 o                         
   5  22   3        326.33        265.15        22.09 o                         
   6  22   3        156.54        143.88        19.66 o                         
   7  22   3        103.83         87.20        19.30 o                         
   8  22   3        244.88        190.27        24.47 o                         
   9  22   3       1370.12       1552.07        57.32 o                         
  10  22   3        264.88        251.58        29.59 o                         
 -10  23   3          4.26         -4.92        24.00 o                         
  -9  23   3       1803.18       1845.29        74.23 o                         
  -8  23   3        258.41        209.96        29.37 o                         
  -7  23   3       1113.28       1291.68        57.77 o                         
  -6  23   3         11.83          7.44        21.30 o                         
  -5  23   3       6286.40       6522.09       113.52 o                         
  -4  23   3        153.20         82.06        18.91 o                         
  -3  23   3         27.69         12.74        12.19 o                         
  -2  23   3        617.02        613.25        24.84 o                         
  -1  23   3       7519.93       7890.67       102.51 o                         
   0  23   3       4664.04       4933.60        81.02 o                         
   1  23   3       1099.71       1099.56        36.99 o                         
   2  23   3        178.30        128.73        16.51 o                         
   3  23   3          2.93         -7.70        13.04 o                         
   4  23   3        233.78        215.90        22.94 o                         
   5  23   3       3462.96       3606.79        66.58 o                         
   6  23   3        413.99        342.17        25.15 o                         
   7  23   3       1163.15       1181.84        44.18 o                         
   8  23   3        148.93        166.80        24.43 o                         
   9  23   3        609.02        547.61        34.30 o                         
  10  23   3          0.89          7.07        24.18 o                         
 -10  24   3         18.62          5.07        29.65 o                         
  -9  24   3         23.70        -15.32        25.83 o                         
  -8  24   3        419.49        399.85        42.64 o                         
  -7  24   3        232.29        207.57        31.58 o                         
  -6  24   3        742.25        705.55        43.53 o                         
  -5  24   3        850.96        798.59        40.54 o                         
  -4  24   3       2153.96       2210.71        57.98 o                         
  -3  24   3        363.32        366.06        22.30 o                         
  -2  24   3       1459.61       1414.70        38.18 o                         
  -1  24   3        941.12        898.21        35.94 o                         
   0  24   3       1621.63       1734.98        44.18 o                         
   1  24   3       1290.68       1298.91        40.42 o                         
   2  24   3       1599.44       1588.08        51.71 o                         
   3  24   3        136.95        146.29        21.95 o                         
   4  24   3       2175.58       2347.17        72.46 o                         
   5  24   3        151.24        134.49        20.05 o                         
   6  24   3        278.11        199.54        31.78 o                         
   7  24   3        208.44        160.13        29.60 o                         
   8  24   3         39.67         56.62        25.01 o                         
   9  24   3          3.45         -5.33        24.24 o                         
  10  24   3       1872.00       2082.46        82.99 o                         
  -9  25   3        372.66        417.01        43.53 o                         
  -8  25   3       2790.78       2978.41        85.20 o                         
  -7  25   3        112.83        108.07        25.41 o                         
  -6  25   3        242.74        192.16        31.74 o                         
  -5  25   3       3980.35       4262.83        87.94 o                         
  -4  25   3          3.82        -13.97        17.47 o                         
  -3  25   3         46.74         31.60        14.91 o                         
  -2  25   3        391.19        389.63        31.15 o                         
  -1  25   3         29.67         15.79        14.47 o                         
   0  25   3        418.59        365.03        25.24 o                         
   1  25   3         13.07         12.08        15.14 o                         
   2  25   3       1200.16       1214.74        51.44 o                         
   3  25   3        511.06        420.14        32.36 o                         
   4  25   3        123.05        117.93        23.06 o                         
   5  25   3         65.80         59.56        20.72 o                         
   6  25   3       2299.77       2207.57        72.82 o                         
   7  25   3        129.59        113.18        24.71 o                         
   8  25   3       1798.77       2165.15        76.28 o                         
   9  25   3        873.67        864.02        51.43 o                         
  -9  26   3         14.20        -14.34        24.69 o                         
  -8  26   3         23.04         20.91        26.22 o                         
  -7  26   3        544.54        598.11        41.09 o                         
  -6  26   3       1241.55       1222.49        52.23 o                         
  -5  26   3       1700.17       1763.72        58.62 o                         
  -4  26   3        140.94        122.30        25.26 o                         
  -3  26   3        262.02        251.96        22.73 o                         
  -2  26   3       1100.43       1047.50        40.98 o                         
  -1  26   3        212.11        244.18        28.99 o                         
   0  26   3       2095.04       2054.93        51.11 o                         
   1  26   3         34.09         12.64        16.49 o                         
   2  26   3        151.12        120.42        24.90 o                         
   3  26   3       2318.85       2437.02        74.03 o                         
   4  26   3        723.38        833.34        45.99 o                         
   5  26   3       3625.53       4321.31        99.24 o                         
   6  26   3         32.26         58.67        22.94 o                         
   7  26   3        140.50         84.74        27.33 o                         
   8  26   3         43.12         81.12        26.42 o                         
   9  26   3       1041.80       1111.42        61.77 o                         
  -8  27   3         80.10         84.35        29.44 o                         
  -7  27   3       1000.72       1114.40        56.39 o                         
  -6  27   3         13.31          6.49        21.72 o                         
  -5  27   3         90.86         67.39        24.29 o                         
  -4  27   3         44.88         15.66        20.97 o                         
  -3  27   3        184.72        198.83        28.22 o                         
  -2  27   3         56.19         74.28        18.91 o                         
  -1  27   3       3379.70       3687.71        77.30 o                         
   0  27   3        126.24        100.45        18.82 o                         
   1  27   3       1024.85       1100.24        56.28 o                         
   2  27   3         36.95         19.94        22.49 o                         
   3  27   3       1064.34       1106.59        57.02 o                         
   4  27   3        753.32        686.35        48.61 o                         
   5  27   3        702.45        649.79        47.36 o                         
   6  27   3         81.76         30.04        23.68 o                         
   7  27   3        383.03        369.16        38.50 o                         
   8  27   3          4.96          2.88        27.04 o                         
  -8  28   3         81.37        106.51        30.49 o                         
  -7  28   3         65.86         77.39        27.96 o                         
  -6  28   3        139.60        121.46        27.76 o                         
  -5  28   3        994.96       1026.74        48.93 o                         
  -4  28   3         84.38         69.03        24.16 o                         
  -3  28   3       1429.45       1427.87        67.45 o                         
  -2  28   3         28.44         28.87        18.60 o                         
  -1  28   3         78.28         64.67        19.47 o                         
   0  28   3        649.67        559.43        41.01 o                         
   1  28   3       2433.66       2450.94        76.75 o                         
   2  28   3         88.03         39.29        24.43 o                         
   3  28   3       1206.64       1288.81        62.76 o                         
   4  28   3        124.14        127.95        30.70 o                         
   5  28   3          1.02         37.44        32.44 o                         
   6  28   3         28.49         47.55        28.83 o                         
   7  28   3         57.48         47.95        26.90 o                         
   8  28   3          0.20         -5.17        29.83 o                         
  -7  29   3        342.37        332.75        37.07 o                         
  -6  29   3         21.99         63.93        26.01 o                         
  -5  29   3        136.06        119.83        28.78 o                         
  -4  29   3          1.33        -19.09        22.61 o                         
  -3  29   3         78.11         -0.15        36.30 o                         
  -2  29   3       1374.14       1461.01        62.81 o                         
  -1  29   3         80.82         65.08        20.75 o                         
   0  29   3         44.32         45.07        20.14 o                         
   1  29   3         31.78         40.28        26.03 o                         
   2  29   3        330.46        318.37        36.17 o                         
   3  29   3       1000.08       1051.26        59.43 o                         
   4  29   3        956.78        901.61        56.95 o                         
   5  29   3        310.08        252.73        41.66 o                         
   6  29   3          4.02        -40.63        40.63 o                         
   7  29   3        229.66        311.37        38.75 o                         
  -7  30   3          2.44         23.32        28.62 o                         
  -6  30   3        123.98        130.20        33.12 o                         
  -5  30   3        203.92        244.89        33.79 o                         
  -4  30   3         43.90         26.08        28.38 o                         
  -3  30   3         72.32         60.06        27.45 o                         
  -2  30   3          3.70        -26.79        26.79 o                         
  -1  30   3         25.89         21.08        19.74 o                         
   0  30   3        207.55        160.18        28.22 o                         
   1  30   3        502.59        457.53        42.60 o                         
   2  30   3        203.63        203.70        33.91 o                         
   3  30   3         81.49         84.46        27.67 o                         
   4  30   3        197.59        138.70        47.58 o                         
   5  30   3        111.10         59.73        34.95 o                         
   6  30   3        332.20        339.97        45.84 o                         
   7  30   3          0.55         48.52        38.30 o                         
  -6  31   3        578.59        573.71        47.82 o                         
  -5  31   3        217.88        169.74        32.83 o                         
  -4  31   3       1048.46       1017.40        71.76 o                         
  -3  31   3        101.66        113.45        31.14 o                         
  -2  31   3         42.07         37.61        27.92 o                         
  -1  31   3        371.60        445.08        36.39 o                         
   0  31   3         13.64         -5.82        22.69 o                         
   1  31   3       1042.92       1034.74        54.01 o                         
   2  31   3          2.28        -25.77        25.77 o                         
   3  31   3          6.02         -6.91        27.59 o                         
   4  31   3        671.47        731.00       103.86 o                         
   5  31   3          6.00         -6.73        33.14 o                         
   6  31   3        541.39        472.32        56.86 o                         
  -5  32   3        192.81        160.98        36.23 o                         
  -4  32   3        522.43        638.77        51.00 o                         
  -3  32   3       1024.83       1191.51        69.83 o                         
  -2  32   3        247.21        229.68        39.31 o                         
  -1  32   3         60.68        110.67        26.24 o                         
   0  32   3       1442.42       1377.98        61.65 o                         
   1  32   3        147.12        112.52        29.92 o                         
   2  32   3        580.44        539.54        47.09 o                         
   3  32   3         39.74         53.86        32.48 o                         
   4  32   3        258.96        137.91        43.67 o                         
   5  32   3        172.07        212.28        60.26 o                         
  -4  33   3          5.36         -8.38        30.20 o                         
  -3  33   3        693.80        647.95        57.31 o                         
  -2  33   3        249.93        201.70        53.24 o                         
  -1  33   3        767.65        620.53        56.31 o                         
   0  33   3        275.60        255.75        39.53 o                         
   1  33   3        137.22        143.28        33.18 o                         
   2  33   3          2.94        -28.83        28.83 o                         
   3  33   3        274.84        192.91        40.86 o                         
   4  33   3         80.17         79.90        37.46 o                         
  -2  34   3         19.74         41.38        34.74 o                         
  -1  34   3        401.40        417.28        60.79 o                         
   0  34   3        659.29        534.32        43.01 o                         
   1  34   3       1344.96       1556.64       105.76 o                         
   2  34   3         94.77        147.75        33.20 o                         
 -12   0   4        651.40        595.63        51.56 o                         
 -10   0   4       6312.97       6125.47       114.89 o                         
  -8   0   4        337.63        286.72        26.60 o                         
  -6   0   4          0.17          6.76         9.13 o                         
  -4   0   4       5712.55       6325.57        96.48 o                         
  -2   0   4      16169.08      16922.68       227.45 o                         
   0   0   4        222.65        116.93         9.05 o                         
   2   0   4      36150.74      38512.92       433.85 o                         
   4   0   4      30896.27      33186.50       357.83 o                         
   6   0   4       2303.64       1856.55        51.46 o                         
   8   0   4       7969.14       8177.29       123.48 o                         
  10   0   4        585.98        550.42        38.02 o                         
  12   0   4        274.65        308.50        34.79 o                         
 -13   1   4       1546.65       1711.08        65.19 o                         
 -12   1   4        397.61        342.13        32.12 o                         
 -11   1   4        246.19        216.98        22.00 o                         
 -10   1   4         25.30         10.31        13.32 o                         
  -9   1   4        391.56        365.77        20.90 o                         
  -8   1   4       1108.17       1146.45        35.13 o                         
  -7   1   4        682.25        629.09        18.77 o                         
  -6   1   4       8938.66       8870.08        91.02 o                         
  -5   1   4        912.35        982.32        18.51 o                         
  -4   1   4       1269.99       1141.35        20.19 o                         
  -3   1   4       9155.92       9536.01        95.70 o                         
  -2   1   4      13466.79      13653.20       131.47 o                         
  -1   1   4       1699.47       1914.87        24.45 o                         
   0   1   4      10691.41      10664.07       103.13 o                         
   1   1   4       8057.98       8190.78        78.09 o                         
   2   1   4      13793.66      13985.97       119.57 o                         
   3   1   4      15428.35      15251.29       131.51 o                         
   4   1   4       6098.91       6315.03        55.50 o                         
   5   1   4         18.11         10.78         5.24 o                         
   6   1   4        435.14        493.35        15.29 o                         
   7   1   4        284.31        220.50        11.93 o                         
   8   1   4       2749.93       2830.10        42.04 o                         
   9   1   4       1504.05       1383.02        33.57 o                         
  10   1   4       2478.80       2650.87        63.04 o                         
  11   1   4        405.99        357.10        27.90 o                         
  12   1   4       2611.63       2790.56        63.06 o                         
  13   1   4        238.47        215.00        27.69 o                         
 -13   2   4        556.50        510.15        39.63 o                         
 -12   2   4        107.60        114.57        22.51 o                         
 -11   2   4        780.63        765.87        33.80 o                         
 -10   2   4        537.01        456.84        24.32 o                         
  -9   2   4       2310.67       2468.10        45.36 o                         
  -8   2   4       1219.86       1192.05        33.46 o                         
  -7   2   4       6143.18       6350.88        75.07 o                         
  -6   2   4         84.63         60.94         7.90 o                         
  -5   2   4        932.69        878.88        17.65 o                         
  -4   2   4       6560.39       7132.89        72.54 o                         
  -3   2   4      15633.88      16326.59       157.03 o                         
  -2   2   4        437.37        424.23        12.60 o                         
  -1   2   4      21442.50      21682.28       202.85 o                         
   0   2   4          6.45          9.06         3.98 o                         
   1   2   4      22852.33      24365.15       217.96 o                         
   2   2   4      13084.38      13765.43       114.22 o                         
   3   2   4          6.43          5.06         4.32 o                         
   4   2   4       2502.15       2813.31        32.12 o                         
   5   2   4       3200.24       2994.85        33.71 o                         
   6   2   4         66.08         33.49         6.56 o                         
   7   2   4       8338.96       8634.92        84.53 o                         
   8   2   4       1449.34       1353.11        28.58 o                         
   9   2   4        302.00        211.52        15.92 o                         
  10   2   4         50.90         37.86        13.16 o                         
  11   2   4       1469.28       1489.54        46.46 o                         
  12   2   4         39.34         54.88        22.37 o                         
  13   2   4       1430.59       1512.92        59.14 o                         
 -13   3   4        471.60        423.41        34.84 o                         
 -12   3   4        521.27        573.07        34.48 o                         
 -11   3   4          6.84          0.24        14.96 o                         
 -10   3   4        423.28        349.32        21.84 o                         
  -9   3   4        674.17        633.57        25.50 o                         
  -8   3   4        121.37         95.29        12.29 o                         
  -7   3   4       2684.87       2635.48        40.04 o                         
  -6   3   4        634.83        466.80        13.83 o                         
  -5   3   4      10746.21      11401.17       111.34 o                         
  -4   3   4       1061.27        830.89        15.90 o                         
  -3   3   4        810.96        694.42        13.77 o                         
  -2   3   4         61.27         39.60         5.37 o                         
  -1   3   4      26078.13      27001.08       240.62 o                         
   0   3   4         35.92         28.16         4.43 o                         
   1   3   4         44.18         46.17         4.43 o                         
   2   3   4       2223.86       2087.69        22.59 o                         
   3   3   4       2661.09       2525.41        29.51 o                         
   4   3   4        547.84        527.14        13.50 o                         
   5   3   4        723.51        580.53        14.84 o                         
   6   3   4         11.65         14.93         5.85 o                         
   7   3   4        889.00        877.59        20.16 o                         
   8   3   4         26.97         24.37         9.45 o                         
   9   3   4       1078.09       1121.89        28.39 o                         
  10   3   4        198.44        185.67        17.96 o                         
  11   3   4        167.60        195.29        21.81 o                         
  12   3   4        157.72        142.18        23.60 o                         
  13   3   4       1121.33       1262.98        51.34 o                         
 -13   4   4         93.84         89.21        26.09 o                         
 -12   4   4         49.62         43.80        20.45 o                         
 -11   4   4       1005.17        895.56        35.94 o                         
 -10   4   4       1130.54       1231.76        39.71 o                         
  -9   4   4        947.23        843.19        29.38 o                         
  -8   4   4       2664.67       2893.64        44.89 o                         
  -7   4   4       1627.58       1673.87        33.68 o                         
  -6   4   4        691.93        737.33        23.21 o                         
  -5   4   4       2305.16       2175.61        27.66 o                         
  -4   4   4       8910.52       8968.28        84.73 o                         
  -3   4   4       1137.41       1404.98        20.04 o                         
  -2   4   4        249.04        166.65         7.48 o                         
  -1   4   4       2965.68       3097.47        32.38 o                         
   0   4   4       2231.23       2319.15        26.83 o                         
   1   4   4       3461.71       3744.29        42.01 o                         
   2   4   4      13917.70      15140.24       139.88 o                         
   3   4   4       4916.14       5195.22        52.51 o                         
   4   4   4       2788.95       2614.05        32.83 o                         
   5   4   4       3777.12       3660.21        39.40 o                         
   6   4   4       2549.29       2688.95        35.70 o                         
   7   4   4       1666.47       1524.85        25.98 o                         
   8   4   4       1783.44       1863.74        32.09 o                         
   9   4   4         75.00         55.54        12.05 o                         
  10   4   4        328.46        354.92        22.12 o                         
  11   4   4       1605.23       1619.82        47.13 o                         
  12   4   4       1089.02       1065.50        47.24 o                         
  13   4   4        177.94        133.29        30.63 o                         
 -13   5   4        373.80        322.18        32.88 o                         
 -12   5   4       1028.42       1162.66        46.08 o                         
 -11   5   4        804.78        809.01        37.25 o                         
 -10   5   4       5567.94       5996.31        88.85 o                         
  -9   5   4        166.91        132.61        15.05 o                         
  -8   5   4       1591.60       1630.42        33.46 o                         
  -7   5   4        877.88        849.47        23.74 o                         
  -6   5   4       1848.58       1719.27        34.58 o                         
  -5   5   4        427.69        397.54        14.82 o                         
  -4   5   4       1310.65       1411.47        21.69 o                         
  -3   5   4       1233.66       1195.92        18.65 o                         
  -2   5   4       1131.43       1112.22        16.87 o                         
  -1   5   4         19.41          9.72         5.09 o                         
   0   5   4      25666.10      26243.02       255.31 o                         
   1   5   4       4379.12       4920.29        52.92 o                         
   2   5   4      23868.83      24461.25       221.02 o                         
   3   5   4       5350.20       5508.99        57.89 o                         
   4   5   4       3698.95       3981.48        45.27 o                         
   5   5   4        926.45        868.70        15.97 o                         
   6   5   4       9013.32       9039.92        86.38 o                         
   7   5   4       1105.36       1073.42        21.71 o                         
   8   5   4        557.26        433.37        18.06 o                         
   9   5   4          6.01         -9.93         9.93 o                         
  10   5   4         12.80         26.32        14.61 o                         
  11   5   4        165.36        119.93        21.67 o                         
  12   5   4         19.30         38.58        22.14 o                         
  13   5   4        244.29        245.35        33.38 o                         
 -13   6   4        326.21        427.94        35.29 o                         
 -12   6   4        264.29        207.95        25.16 o                         
 -11   6   4        560.43        478.38        30.41 o                         
 -10   6   4         40.77         62.77        16.60 o                         
  -9   6   4          3.33         17.80        12.23 o                         
  -8   6   4       1264.32       1224.79        29.16 o                         
  -7   6   4        923.16        915.23        24.48 o                         
  -6   6   4       6241.87       6205.77        72.23 o                         
  -5   6   4        173.21        122.92         9.75 o                         
  -4   6   4       5701.40       5669.94        62.67 o                         
  -3   6   4       4395.72       4550.52        51.19 o                         
  -2   6   4      12333.43      12399.07       116.02 o                         
  -1   6   4       3895.75       4318.06        50.10 o                         
   0   6   4      10826.74      11465.30       117.11 o                         
   1   6   4       2560.50       2572.83        26.86 o                         
   2   6   4        426.01        451.12        11.50 o                         
   3   6   4         71.68         29.45         4.65 o                         
   4   6   4      12581.75      13007.82       119.70 o                         
   5   6   4        104.83         59.98         6.00 o                         
   6   6   4         85.72         42.78         7.28 o                         
   7   6   4        786.36        806.82        20.18 o                         
   8   6   4       1505.23       1493.72        28.78 o                         
   9   6   4       1805.26       1854.52        37.11 o                         
  10   6   4       5527.10       6024.45        80.88 o                         
  11   6   4        249.04        251.14        23.25 o                         
  12   6   4        693.78        607.33        46.05 o                         
  13   6   4         93.82         82.73        26.34 o                         
 -13   7   4        444.02        322.99        32.61 o                         
 -12   7   4        129.49        143.44        22.79 o                         
 -11   7   4        114.80        129.79        21.58 o                         
 -10   7   4        130.32        129.68        19.88 o                         
  -9   7   4        636.61        616.07        26.26 o                         
  -8   7   4        139.29        140.04        13.32 o                         
  -7   7   4       2614.24       2578.76        40.09 o                         
  -6   7   4       1357.63       1311.53        27.11 o                         
  -5   7   4       1080.35       1033.72        22.88 o                         
  -4   7   4       2630.41       2522.37        33.70 o                         
  -3   7   4        194.54        227.79        10.03 o                         
  -2   7   4       1134.29        992.93        17.07 o                         
  -1   7   4       3999.31       3898.43        43.48 o                         
   0   7   4      29195.03      31477.18       269.80 o                         
   1   7   4        246.59        354.22         9.51 o                         
   2   7   4      15330.38      16262.40       130.74 o                         
   3   7   4        175.16        103.24         6.21 o                         
   4   7   4       3197.37       3302.84        36.64 o                         
   5   7   4       6106.20       6117.82        64.25 o                         
   6   7   4       1438.01       1377.78        30.63 o                         
   7   7   4       1691.78       1644.48        27.20 o                         
   8   7   4         71.12         51.92        10.42 o                         
   9   7   4       1200.55       1263.99        33.02 o                         
  10   7   4        663.34        722.05        33.39 o                         
  11   7   4        169.98        119.27        21.98 o                         
  12   7   4         84.99         70.92        23.45 o                         
  13   7   4          3.89        -24.47        24.47 o                         
 -13   8   4         73.87         71.60        26.85 o                         
 -12   8   4         88.98         65.94        21.04 o                         
 -11   8   4       1979.97       2022.76        55.04 o                         
 -10   8   4        316.68        337.15        25.37 o                         
  -9   8   4       3439.73       3548.63        62.36 o                         
  -8   8   4       1894.18       1818.68        36.95 o                         
  -7   8   4       4459.68       4577.32        62.44 o                         
  -6   8   4         43.73         19.60         9.17 o                         
  -5   8   4      14087.54      14415.99       152.00 o                         
  -4   8   4        697.55        555.50        14.88 o                         
  -3   8   4       8779.25       8784.26        90.41 o                         
  -2   8   4        855.02        743.47        15.21 o                         
  -1   8   4         34.63         21.23         4.04 o                         
   0   8   4       1661.11       1689.17        22.30 o                         
   1   8   4        284.68        207.65         8.36 o                         
   2   8   4       4260.56       4507.86        46.59 o                         
   3   8   4       1183.49       1130.66        19.08 o                         
   4   8   4         33.09         20.68         4.55 o                         
   5   8   4       4622.65       4631.58        51.79 o                         
   6   8   4       1338.29       1250.49        23.09 o                         
   7   8   4       1926.35       1982.56        30.93 o                         
   8   8   4        190.80        218.25        14.01 o                         
   9   8   4       1128.88       1035.07        31.57 o                         
  10   8   4        237.43        204.82        19.16 o                         
  11   8   4       3384.93       3662.71        72.37 o                         
  12   8   4         93.09         95.91        32.67 o                         
  13   8   4        365.92        350.74        37.53 o                         
 -13   9   4       1264.97       1346.50        53.36 o                         
 -12   9   4         11.99         14.98        19.24 o                         
 -11   9   4        141.31        120.62        21.21 o                         
 -10   9   4         22.29         47.42        17.37 o                         
  -9   9   4         88.91         77.44        15.28 o                         
  -8   9   4        499.55        448.61        21.28 o                         
  -7   9   4       3260.75       3316.49        50.13 o                         
  -6   9   4        423.01        382.53        17.51 o                         
  -5   9   4       2955.10       2851.79        41.95 o                         
  -4   9   4        958.94       1039.90        19.71 o                         
  -3   9   4      10907.62      11396.95       114.44 o                         
  -2   9   4       2602.84       2575.82        32.92 o                         
  -1   9   4       3307.30       2980.80        36.00 o                         
   0   9   4      11504.55      13456.63       125.94 o                         
   1   9   4       4824.03       4399.68        45.63 o                         
   2   9   4       1519.39       1551.25        21.28 o                         
   3   9   4      10399.27      10285.92        93.02 o                         
   4   9   4        431.72        450.74        11.17 o                         
   5   9   4       4968.06       4733.83        55.05 o                         
   6   9   4        897.16        944.75        21.16 o                         
   7   9   4       3412.15       3555.28        45.96 o                         
   8   9   4          5.75         19.20         9.30 o                         
   9   9   4        481.05        438.27        23.63 o                         
  10   9   4       1457.85       1670.85        47.45 o                         
  11   9   4         19.66         20.75        18.17 o                         
  12   9   4         17.58         14.26        25.50 o                         
  13   9   4        239.96        238.28        37.67 o                         
 -13  10   4          0.53        -21.97        21.97 o                         
 -12  10   4         42.11         57.36        20.15 o                         
 -11  10   4       1988.61       2229.70        55.57 o                         
 -10  10   4        205.55        192.69        22.05 o                         
  -9  10   4       2464.08       2560.15        54.33 o                         
  -8  10   4        148.28        120.61        15.63 o                         
  -7  10   4        204.40        209.20        15.53 o                         
  -6  10   4       1388.06       1298.09        27.31 o                         
  -5  10   4       6012.49       6206.40        74.88 o                         
  -4  10   4       1091.62       1147.50        21.04 o                         
  -3  10   4       5520.76       5517.15        61.58 o                         
  -2  10   4       1638.52       1499.37        23.08 o                         
  -1  10   4       7176.41       7293.23        73.24 o                         
   0  10   4       2533.64       2693.60        30.92 o                         
   1  10   4       4011.71       4265.85        44.84 o                         
   2  10   4       2008.33       2194.00        28.39 o                         
   3  10   4       2609.13       2735.03        32.71 o                         
   4  10   4       8398.05       9090.44        87.65 o                         
   5  10   4       7363.93       7376.63        75.83 o                         
   6  10   4       1481.38       1446.51        25.37 o                         
   7  10   4       1134.48       1053.54        23.97 o                         
   8  10   4       1415.08       1389.87        29.41 o                         
   9  10   4          6.00         22.50        14.38 o                         
  10  10   4       1568.77       1703.80        45.32 o                         
  11  10   4       1303.96       1271.91        44.47 o                         
  12  10   4         96.23         80.68        27.27 o                         
  13  10   4         49.78         47.22        29.24 o                         
 -13  11   4        133.84        169.44        26.80 o                         
 -12  11   4       1258.69       1302.62        50.99 o                         
 -11  11   4          5.43         13.56        18.71 o                         
 -10  11   4        800.11        734.25        34.77 o                         
  -9  11   4        185.84        148.18        19.39 o                         
  -8  11   4        346.61        273.85        22.53 o                         
  -7  11   4          9.87          1.03        11.12 o                         
  -6  11   4        583.52        553.53        20.35 o                         
  -5  11   4          1.23          1.51         7.20 o                         
  -4  11   4      11265.08      11732.30       119.72 o                         
  -3  11   4        469.20        540.92        14.94 o                         
  -2  11   4       1192.87        999.08        18.67 o                         
  -1  11   4       1616.67       1703.48        24.01 o                         
   0  11   4      15241.74      16153.99       139.70 o                         
   1  11   4         92.56         64.15         6.00 o                         
   2  11   4      13131.50      13092.90       119.44 o                         
   3  11   4        115.45         90.32         6.85 o                         
   4  11   4       4546.62       4619.92        56.66 o                         
   5  11   4         10.61         -3.89         6.69 o                         
   6  11   4        840.20        788.57        21.97 o                         
   7  11   4        550.06        517.89        20.04 o                         
   8  11   4       1148.91       1082.33        48.44 o                         
   9  11   4         16.75         20.19        14.43 o                         
  10  11   4       1460.59       1480.60        47.54 o                         
  11  11   4        156.76        147.95        23.33 o                         
  12  11   4       1016.28       1102.48        56.72 o                         
  13  11   4        164.92        116.21        33.81 o                         
 -13  12   4         29.31          0.17        24.08 o                         
 -12  12   4          2.77        -18.32        18.32 o                         
 -11  12   4         31.03         30.02        19.89 o                         
 -10  12   4       1360.06       1339.95        49.96 o                         
  -9  12   4         82.01         65.73        17.04 o                         
  -8  12   4       8793.94       9622.63       138.38 o                         
  -7  12   4       3463.34       3688.67        58.61 o                         
  -6  12   4        108.25         76.00        12.35 o                         
  -5  12   4       1284.32       1267.61        27.79 o                         
  -4  12   4        540.96        455.39        14.80 o                         
  -3  12   4        783.91        742.53        23.00 o                         
  -2  12   4       5467.93       5373.06        60.20 o                         
  -1  12   4       4075.53       4002.52        45.36 o                         
   0  12   4          3.34          2.51         3.84 o                         
   1  12   4       1381.91       1420.94        19.15 o                         
   2  12   4       7543.48       7714.00        78.25 o                         
   3  12   4        225.39        204.97        11.70 o                         
   4  12   4        865.24        795.70        18.08 o                         
   5  12   4       4614.39       4714.97        58.65 o                         
   6  12   4       1448.45       1370.77        26.92 o                         
   7  12   4       1084.13       1017.27        27.91 o                         
   8  12   4       9102.40       9342.60       127.22 o                         
   9  12   4         24.17         17.12        15.62 o                         
  10  12   4        589.79        543.14        33.36 o                         
  11  12   4          0.66        -19.32        19.32 o                         
  12  12   4        334.69        370.24        38.23 o                         
 -12  13   4         64.12         58.54        23.11 o                         
 -11  13   4        278.37        243.24        26.06 o                         
 -10  13   4        177.86        164.11        23.75 o                         
  -9  13   4        234.05        213.88        21.80 o                         
  -8  13   4        122.72        106.50        16.90 o                         
  -7  13   4       1865.68       1858.06        41.94 o                         
  -6  13   4       3435.24       3260.82        52.66 o                         
  -5  13   4       4785.29       4863.86        67.32 o                         
  -4  13   4       1171.07       1050.33        21.14 o                         
  -3  13   4      13836.03      14929.09       148.37 o                         
  -2  13   4         93.89         51.29         8.44 o                         
  -1  13   4       3411.74       3790.61        42.06 o                         
   0  13   4       3911.50       3985.04        44.26 o                         
   1  13   4       3189.92       3341.85        40.73 o                         
   2  13   4        567.87        480.45        20.51 o                         
   3  13   4      10247.46      10176.83       106.02 o                         
   4  13   4        458.42        420.72        13.74 o                         
   5  13   4       1479.13       1385.18        26.60 o                         
   6  13   4        263.97        239.88        13.42 o                         
   7  13   4       5040.99       5169.97        79.14 o                         
   8  13   4        179.02        152.88        19.09 o                         
   9  13   4       3801.83       3941.00        71.54 o                         
  10  13   4        950.95        923.69        39.70 o                         
  11  13   4       2367.40       2497.82        60.96 o                         
  12  13   4         50.10         27.30        23.53 o                         
 -12  14   4         69.23         59.97        23.24 o                         
 -11  14   4        322.97        298.02        28.06 o                         
 -10  14   4         28.32         18.02        16.56 o                         
  -9  14   4        359.03        358.25        25.39 o                         
  -8  14   4        463.45        398.58        25.44 o                         
  -7  14   4       3425.24       3578.63        62.43 o                         
  -6  14   4        175.24        126.61        13.95 o                         
  -5  14   4       1599.85       1591.23        33.14 o                         
  -4  14   4        774.20        748.44        21.06 o                         
  -3  14   4       1343.05       1222.98        22.33 o                         
  -2  14   4       5592.19       5843.53        62.37 o                         
  -1  14   4       1933.78       1776.72        23.91 o                         
   0  14   4       1954.05       2014.37        27.63 o                         
   1  14   4       1792.48       1801.75        28.33 o                         
   2  14   4         28.42         10.37         5.24 o                         
   3  14   4       2660.00       2696.02        37.65 o                         
   4  14   4        205.05        142.47        13.11 o                         
   5  14   4       4508.06       4462.73        57.05 o                         
   6  14   4        260.32        265.48        19.61 o                         
   7  14   4       6646.99       7318.79       104.58 o                         
   8  14   4       1954.90       2058.94        47.56 o                         
   9  14   4        206.28        170.13        25.12 o                         
  10  14   4        369.43        343.52        28.10 o                         
  11  14   4         26.36         29.37        21.41 o                         
  12  14   4        340.32        324.47        36.79 o                         
 -12  15   4        599.07        498.90        44.59 o                         
 -11  15   4        155.21        120.63        25.97 o                         
 -10  15   4        106.82        118.88        21.18 o                         
  -9  15   4       1639.62       1481.45        49.95 o                         
  -8  15   4         24.65         22.34        15.95 o                         
  -7  15   4          6.30         12.84        13.01 o                         
  -6  15   4       1459.26       1397.77        33.45 o                         
  -5  15   4        407.96        328.88        19.41 o                         
  -4  15   4        391.64        348.74        21.26 o                         
  -3  15   4       3567.44       3551.69        48.68 o                         
  -2  15   4       1169.25       1151.03        20.44 o                         
  -1  15   4       1703.57       1703.64        25.32 o                         
   0  15   4        233.89        178.91        11.61 o                         
   1  15   4       1916.40       1681.19        28.70 o                         
   2  15   4         85.43         21.77         7.77 o                         
   3  15   4       3556.21       3407.09        42.40 o                         
   4  15   4       2175.84       2169.00        33.96 o                         
   5  15   4       3134.17       3200.70        45.65 o                         
   6  15   4        971.65        968.43        34.90 o                         
   7  15   4        850.58        737.39        28.75 o                         
   8  15   4          6.53          2.19        15.55 o                         
   9  15   4        608.99        534.65        31.97 o                         
  10  15   4        197.06        185.43        25.95 o                         
  11  15   4          3.61        -13.55        20.76 o                         
  12  15   4        520.05        487.22        37.49 o                         
 -12  16   4        616.35        715.07        45.39 o                         
 -11  16   4        121.62        110.70        26.71 o                         
 -10  16   4        998.07       1039.36        45.46 o                         
  -9  16   4         31.85         16.74        16.73 o                         
  -8  16   4       1036.78       1064.04        38.77 o                         
  -7  16   4         89.45         66.71        15.47 o                         
  -6  16   4       2369.80       2321.64        47.43 o                         
  -5  16   4          1.05          4.75        10.22 o                         
  -4  16   4        158.29        156.70        12.12 o                         
  -3  16   4        263.14        224.50        13.42 o                         
  -2  16   4       1325.97       1244.31        22.04 o                         
  -1  16   4          0.85          3.44         6.50 o                         
   0  16   4       1279.88       1209.37        23.66 o                         
   1  16   4         26.86         16.95         7.68 o                         
   2  16   4        396.92        381.58        15.71 o                         
   3  16   4        211.43        164.21        11.51 o                         
   4  16   4       8472.37       8875.99       102.83 o                         
   5  16   4         52.05         33.95        13.79 o                         
   6  16   4        559.57        464.98        25.03 o                         
   7  16   4        633.49        578.76        30.73 o                         
   8  16   4       1478.63       1455.06        45.47 o                         
   9  16   4         63.38         42.88        18.89 o                         
  10  16   4       1316.12       1234.94        49.88 o                         
  11  16   4        262.64        266.06        32.78 o                         
  12  16   4         28.91         10.03        23.18 o                         
 -12  17   4        188.69        180.69        32.26 o                         
 -11  17   4         20.38        -15.26        22.09 o                         
 -10  17   4         98.88         96.43        21.70 o                         
  -9  17   4         41.88         24.28        19.46 o                         
  -8  17   4        247.37        193.74        20.71 o                         
  -7  17   4       1153.12       1100.94        37.71 o                         
  -6  17   4       1120.03       1135.69        33.10 o                         
  -5  17   4         86.91         51.69        12.28 o                         
  -4  17   4          4.62         -4.87         8.77 o                         
  -3  17   4         37.01         37.24         9.19 o                         
  -2  17   4        750.17        792.21        21.65 o                         
  -1  17   4         21.82         20.50         7.95 o                         
   0  17   4       1418.44       1282.84        25.05 o                         
   1  17   4         88.22         43.96         9.12 o                         
   2  17   4        913.44        939.53        23.19 o                         
   3  17   4        127.89        135.98        11.44 o                         
   4  17   4        159.63        158.56        14.46 o                         
   5  17   4        160.04        119.13        16.24 o                         
   6  17   4       1202.62       1221.61        38.35 o                         
   7  17   4        860.84        766.08        35.56 o                         
   8  17   4        137.32        130.60        21.16 o                         
   9  17   4         66.31         60.20        17.96 o                         
  10  17   4        119.39        124.04        22.49 o                         
  11  17   4         16.53         45.31        23.30 o                         
  12  17   4        186.91        162.52        31.25 o                         
 -11  18   4         21.99         29.28        24.77 o                         
 -10  18   4        296.04        285.48        29.35 o                         
  -9  18   4        163.65        128.06        23.01 o                         
  -8  18   4       1077.00       1144.25        44.01 o                         
  -7  18   4          5.10         11.66        13.59 o                         
  -6  18   4        827.25        874.18        32.26 o                         
  -5  18   4        393.24        360.16        20.25 o                         
  -4  18   4       6022.91       6210.90        82.71 o                         
  -3  18   4       6725.68       6900.15        88.65 o                         
  -2  18   4        711.86        724.39        30.09 o                         
  -1  18   4        113.44         71.65         9.37 o                         
   0  18   4       1552.48       1525.89        30.10 o                         
   1  18   4        818.13        803.21        21.98 o                         
   2  18   4         27.31         21.56         8.99 o                         
   3  18   4        143.88        123.22        16.17 o                         
   4  18   4        379.96        337.37        20.71 o                         
   5  18   4         65.31         66.83        14.29 o                         
   6  18   4          7.80          9.21        13.88 o                         
   7  18   4        511.16        438.28        26.72 o                         
   8  18   4       1301.02       1361.84        45.09 o                         
   9  18   4         56.03         29.80        19.70 o                         
  10  18   4       1065.46        989.87        44.29 o                         
  11  18   4        391.89        364.15        31.63 o                         
 -11  19   4        272.49        238.97        38.41 o                         
 -10  19   4        115.52         73.34        25.23 o                         
  -9  19   4         91.42         57.55        22.81 o                         
  -8  19   4          5.79         -1.05        20.33 o                         
  -7  19   4       3388.39       3636.52        77.42 o                         
  -6  19   4        235.08        223.33        23.59 o                         
  -5  19   4         90.37         61.07        15.61 o                         
  -4  19   4        265.96        261.14        22.94 o                         
  -3  19   4        327.16        299.63        16.67 o                         
  -2  19   4       3858.47       3970.08        53.66 o                         
  -1  19   4       6276.98       6631.82        77.78 o                         
   0  19   4         64.63         50.18         9.52 o                         
   1  19   4       1811.59       1922.15        37.89 o                         
   2  19   4       1393.21       1289.10        27.83 o                         
   3  19   4        168.87        114.38        14.52 o                         
   4  19   4         13.53         -0.32        11.26 o                         
   5  19   4       3819.49       3977.89        67.37 o                         
   6  19   4        847.65        755.21        32.34 o                         
   7  19   4        251.05        242.77        24.40 o                         
   8  19   4         43.85         24.26        16.80 o                         
   9  19   4       2530.59       2957.23        84.28 o                         
  10  19   4        336.94        330.66        30.21 o                         
  11  19   4          2.53         -3.65        20.21 o                         
 -11  20   4       1587.59       1731.04       129.04 o                         
 -10  20   4         41.67         32.62        27.32 o                         
  -9  20   4         80.56         52.49        24.56 o                         
  -8  20   4       1011.72       1009.91        49.48 o                         
  -7  20   4         11.23        -11.66        17.99 o                         
  -6  20   4        196.21        142.42        22.49 o                         
  -5  20   4       2086.60       2161.30        49.98 o                         
  -4  20   4       1106.89       1110.78        38.19 o                         
  -3  20   4        665.12        644.91        25.19 o                         
  -2  20   4        112.83        101.90        12.24 o                         
  -1  20   4        392.32        323.38        16.40 o                         
   0  20   4        588.03        557.97        20.16 o                         
   1  20   4         52.80         32.45         9.95 o                         
   2  20   4       3560.18       3828.10        59.01 o                         
   3  20   4       2878.80       2788.04        55.00 o                         
   4  20   4        795.53        706.74        29.77 o                         
   5  20   4       7252.93       7843.33       110.86 o                         
   6  20   4          8.92         -6.07        14.04 o                         
   7  20   4        258.00        260.68        23.63 o                         
   8  20   4          8.02          8.10        17.73 o                         
   9  20   4       1612.84       1778.59        59.43 o                         
  10  20   4          7.85         13.83        19.79 o                         
  11  20   4        670.54        679.91        45.29 o                         
 -11  21   4         30.53         77.78        44.40 o                         
 -10  21   4       1326.07       1336.36        76.73 o                         
  -9  21   4         22.80         26.32        29.54 o                         
  -8  21   4        468.17        458.93        39.73 o                         
  -7  21   4       1561.72       1616.36        62.03 o                         
  -6  21   4       1739.07       1719.71        51.49 o                         
  -5  21   4        361.58        324.03        25.56 o                         
  -4  21   4        108.12         80.13        16.46 o                         
  -3  21   4        180.43        147.55        15.52 o                         
  -2  21   4        401.66        373.93        19.53 o                         
  -1  21   4       1372.68       1264.46        35.50 o                         
   0  21   4       2849.72       2823.50        45.81 o                         
   1  21   4       6372.26       6596.40        86.52 o                         
   2  21   4        564.47        520.72        22.19 o                         
   3  21   4       2930.86       3027.60        58.75 o                         
   4  21   4        229.85        226.03        21.03 o                         
   5  21   4       1967.24       1948.15        62.82 o                         
   6  21   4       1075.60       1056.25        39.67 o                         
   7  21   4        182.23        147.16        24.90 o                         
   8  21   4       1429.12       1571.75        51.06 o                         
   9  21   4        559.00        493.50        34.86 o                         
  10  21   4          5.19          6.42        21.66 o                         
 -10  22   4        992.38       1043.61        57.77 o                         
  -9  22   4        619.08        648.54        45.61 o                         
  -8  22   4       1056.75       1085.91        55.91 o                         
  -7  22   4       1542.71       1639.33        63.38 o                         
  -6  22   4        262.18        272.30        30.58 o                         
  -5  22   4        504.03        615.10        38.55 o                         
  -4  22   4        822.55        849.48        43.71 o                         
  -3  22   4       1924.31       1874.36        40.75 o                         
  -2  22   4       7111.93       7310.79        96.09 o                         
  -1  22   4        103.50         60.33        13.22 o                         
   0  22   4         13.64         -3.23        11.29 o                         
   1  22   4        495.32        452.80        24.92 o                         
   2  22   4         70.23         58.49        15.04 o                         
   3  22   4         23.09          5.46        13.83 o                         
   4  22   4       3569.85       3791.63        70.32 o                         
   5  22   4          3.98          5.62        12.92 o                         
   6  22   4         82.30         49.09        18.24 o                         
   7  22   4       1057.94       1088.71        43.59 o                         
   8  22   4        301.53        277.83        26.90 o                         
   9  22   4        484.14        481.79        33.29 o                         
  10  22   4        693.04        741.98        41.36 o                         
 -10  23   4          5.40         -3.70        29.41 o                         
  -9  23   4        743.04        865.43        60.48 o                         
  -8  23   4          4.22        -18.53        20.29 o                         
  -7  23   4        783.08        658.49        43.42 o                         
  -6  23   4       5742.27       6294.28       124.07 o                         
  -5  23   4        952.04        886.73        41.80 o                         
  -4  23   4       6462.35       7031.87       111.88 o                         
  -3  23   4        282.86        266.97        20.92 o                         
  -2  23   4        457.40        447.42        23.59 o                         
  -1  23   4        287.78        232.84        19.91 o                         
   0  23   4       5068.28       5323.55        87.19 o                         
   1  23   4         11.60          8.05        13.94 o                         
   2  23   4       1352.71       1348.56        44.00 o                         
   3  23   4        138.74        160.96        21.20 o                         
   4  23   4        221.98        196.71        20.93 o                         
   5  23   4        172.81        175.57        21.21 o                         
   6  23   4        125.09        140.81        22.66 o                         
   7  23   4        142.84        113.70        20.84 o                         
   8  23   4        221.06        161.04        23.56 o                         
   9  23   4        431.42        452.31        32.80 o                         
  10  23   4        860.63        922.24        45.17 o                         
  -9  24   4        835.85        803.33        52.62 o                         
  -8  24   4        635.22        629.19        45.98 o                         
  -7  24   4       1425.29       1384.86        71.76 o                         
  -6  24   4        288.75        279.71        29.25 o                         
  -5  24   4         92.51         68.41        20.72 o                         
  -4  24   4        143.78        118.37        21.00 o                         
  -3  24   4       3209.30       3321.06        61.88 o                         
  -2  24   4        287.85        263.64        20.28 o                         
  -1  24   4       4057.71       4366.75        73.14 o                         
   0  24   4        354.19        328.36        24.27 o                         
   1  24   4        168.73        147.04        20.16 o                         
   2  24   4         30.20         18.06        26.60 o                         
   3  24   4        386.79        327.54        40.36 o                         
   4  24   4        679.35        644.00        38.98 o                         
   5  24   4         71.91         80.11        22.90 o                         
   6  24   4        539.44        600.65        43.02 o                         
   7  24   4       1073.93       1148.11        49.14 o                         
   8  24   4        593.62        567.11        40.31 o                         
   9  24   4        993.13       1020.93        60.22 o                         
  -9  25   4        183.65        246.79        38.26 o                         
  -8  25   4         57.98         63.86        27.65 o                         
  -7  25   4       1068.46       1116.75        56.05 o                         
  -6  25   4        267.75        222.52        28.95 o                         
  -5  25   4        509.16        503.25        34.14 o                         
  -4  25   4        252.28        196.91        26.32 o                         
  -3  25   4       1078.32       1211.21        42.45 o                         
  -2  25   4        119.49         79.10        20.08 o                         
  -1  25   4         83.54         85.09        17.84 o                         
   0  25   4          0.38          7.65        15.80 o                         
   1  25   4        940.24        922.80        42.04 o                         
   2  25   4        625.87        569.79        42.32 o                         
   3  25   4       3625.21       3988.81        98.57 o                         
   4  25   4          0.37          8.72        19.06 o                         
   5  25   4         54.47         49.98        28.35 o                         
   6  25   4       1294.94       1390.14        61.85 o                         
   7  25   4         30.52         22.18        25.18 o                         
   8  25   4        221.96        179.67        33.33 o                         
   9  25   4       1470.77       1513.62        71.58 o                         
  -9  26   4        193.33        141.37        35.78 o                         
  -8  26   4          9.87         -0.03        23.55 o                         
  -7  26   4        114.75        108.25        25.82 o                         
  -6  26   4         93.06        128.29        25.72 o                         
  -5  26   4        133.60         99.32        24.49 o                         
  -4  26   4          5.29         -4.57        18.52 o                         
  -3  26   4         19.16         14.61        16.46 o                         
  -2  26   4        713.51        800.46        36.71 o                         
  -1  26   4       1451.28       1505.83        46.90 o                         
   0  26   4       1374.75       1550.51        52.95 o                         
   1  26   4       1750.22       1737.49        59.58 o                         
   2  26   4        786.30        738.91        47.41 o                         
   3  26   4        316.90        304.38        32.88 o                         
   4  26   4       1068.40       1133.15        58.32 o                         
   5  26   4       2483.81       2822.62        84.13 o                         
   6  26   4        259.62        280.75        40.33 o                         
   7  26   4       1272.35       1268.42        76.42 o                         
   8  26   4        130.80        103.29        31.85 o                         
   9  26   4         24.77        -28.32        31.59 o                         
  -8  27   4        154.11        119.65        30.49 o                         
  -7  27   4          1.38        -21.63        24.70 o                         
  -6  27   4        916.42        878.06        47.19 o                         
  -5  27   4         27.05        -13.70        21.03 o                         
  -4  27   4          3.98         -5.20        20.17 o                         
  -3  27   4        446.29        385.15        31.11 o                         
  -2  27   4       2714.48       2768.23        70.60 o                         
  -1  27   4        891.98        889.57        38.92 o                         
   0  27   4         15.24         17.87        19.61 o                         
   1  27   4        504.54        487.79        36.86 o                         
   2  27   4       1858.00       1887.60        65.49 o                         
   3  27   4         34.71         22.22        22.15 o                         
   4  27   4       2256.32       2513.55       100.68 o                         
   5  27   4        454.96        481.16        47.82 o                         
   6  27   4         54.23         65.12        34.43 o                         
   7  27   4        218.64        193.40        33.46 o                         
   8  27   4        436.13        490.99        57.68 o                         
  -8  28   4       1343.05       1403.50        63.77 o                         
  -7  28   4         15.26        -13.57        26.00 o                         
  -6  28   4          9.64        -18.00        18.00 o                         
  -5  28   4        171.91        113.59        26.17 o                         
  -4  28   4        435.09        300.95        32.73 o                         
  -3  28   4        419.40        368.08        38.84 o                         
  -2  28   4       1157.44       1225.43        46.78 o                         
  -1  28   4        255.80        273.30        28.17 o                         
   0  28   4         94.20         50.24        21.12 o                         
   1  28   4        673.80        603.38        41.28 o                         
   2  28   4        672.29        613.20        44.77 o                         
   3  28   4         37.33        106.08        27.30 o                         
   4  28   4        645.68        550.63        46.28 o                         
   5  28   4         50.42          9.15        31.07 o                         
   6  28   4          8.25        -13.24        32.57 o                         
   7  28   4        128.22        129.95        34.24 o                         
   8  28   4       1751.12       2069.40       235.44 o                         
  -7  29   4        450.07        473.77        41.33 o                         
  -6  29   4         68.45         17.55        26.04 o                         
  -5  29   4        327.93        365.48        37.48 o                         
  -4  29   4         35.86         24.01        24.68 o                         
  -3  29   4          0.09        -28.24        28.24 o                         
  -2  29   4         99.77         77.60        23.58 o                         
  -1  29   4       1088.73       1152.56        49.91 o                         
   0  29   4          4.25        -18.90        25.98 o                         
   1  29   4         87.80         93.07        25.29 o                         
   2  29   4        148.04         92.74        25.44 o                         
   3  29   4         81.91         45.72        27.12 o                         
   4  29   4         14.38         13.95        26.76 o                         
   5  29   4        167.59        180.22        42.68 o                         
   6  29   4        500.54        487.43        55.71 o                         
   7  29   4         95.51         41.65        53.92 o                         
  -6  30   4        527.23        466.93        43.88 o                         
  -5  30   4        327.79        348.70        37.17 o                         
  -4  30   4         23.85         -3.77        24.53 o                         
  -3  30   4         10.54          0.41        25.90 o                         
  -2  30   4         29.76          5.64        22.12 o                         
  -1  30   4        400.38        364.53        32.56 o                         
   0  30   4          9.13         -5.80        20.26 o                         
   1  30   4        420.75        307.11        32.76 o                         
   2  30   4        383.54        419.43        39.68 o                         
   3  30   4       1255.06       1442.86        70.32 o                         
   4  30   4        308.81        296.21        45.69 o                         
   5  30   4        438.27        420.18        59.81 o                         
   6  30   4        110.86        152.87        42.82 o                         
  -6  31   4          9.39         17.31        36.80 o                         
  -5  31   4         69.01         57.67        30.14 o                         
  -4  31   4          1.34        -40.18        40.18 o                         
  -3  31   4        201.18        245.75        41.55 o                         
  -2  31   4        548.01        569.04        54.15 o                         
  -1  31   4        512.96        502.84        40.49 o                         
   0  31   4        193.61        155.70        30.00 o                         
   1  31   4        720.23        623.80        44.40 o                         
   2  31   4         53.53         44.06        26.66 o                         
   3  31   4       1125.35       1207.68        75.90 o                         
   4  31   4        442.31        311.37        47.63 o                         
   5  31   4        691.10        684.94        59.85 o                         
  -5  32   4        303.18        261.22        41.63 o                         
  -4  32   4         22.78        -33.01        33.01 o                         
  -3  32   4         67.04         78.20        34.77 o                         
  -2  32   4         78.04         89.06        35.47 o                         
  -1  32   4        164.55        181.25        32.20 o                         
   0  32   4         44.88         17.75        25.08 o                         
   1  32   4          8.27         -2.83        26.02 o                         
   2  32   4          0.56          7.64        24.30 o                         
   3  32   4         22.81         81.44        29.50 o                         
   4  32   4        360.64        348.93        83.37 o                         
   5  32   4        159.68         97.31        62.78 o                         
  -3  33   4         87.18        120.93        41.61 o                         
  -2  33   4        522.85        417.91        49.29 o                         
  -1  33   4         57.91         62.67        32.38 o                         
   0  33   4       1190.03       1179.16        59.67 o                         
   1  33   4          5.16          7.91        26.37 o                         
   2  33   4         26.63         25.55        28.33 o                         
   3  33   4        324.15        248.81        37.48 o                         
  -2  34   4       1783.91       1753.44       128.10 o                         
  -1  34   4          3.52        -45.35        66.92 o                         
   0  34   4        180.54        205.18        34.45 o                         
   1  34   4         27.20         28.22        29.09 o                         
 -13   0   5       1622.91       1668.53       102.09 o                         
 -11   0   5          6.08         -3.66        20.03 o                         
  -9   0   5       1828.20       1697.47        55.88 o                         
  -7   0   5       2846.93       3055.17        62.79 o                         
  -5   0   5       1390.67       1548.95        37.10 o                         
  -3   0   5      15106.43      15006.50       207.01 o                         
  -1   0   5       4918.45       5002.85        76.44 o                         
   1   0   5        491.55        287.79        14.17 o                         
   3   0   5      11146.22      10935.07       133.53 o                         
   5   0   5       2243.18       2408.54        39.57 o                         
   7   0   5        113.00        100.15        12.50 o                         
   9   0   5         39.80         22.32        15.83 o                         
  11   0   5        433.99        409.86        37.61 o                         
  13   0   5       1422.59       1608.24       104.05 o                         
 -13   1   5         10.83         -0.22        24.02 o                         
 -12   1   5        423.31        361.41        31.13 o                         
 -11   1   5        211.67        234.38        22.88 o                         
 -10   1   5         25.79        -14.21        14.21 o                         
  -9   1   5        470.81        448.79        28.30 o                         
  -8   1   5        994.16        987.76        32.05 o                         
  -7   1   5       2502.64       2523.35        41.28 o                         
  -6   1   5        156.79        149.86        10.54 o                         
  -5   1   5       4710.24       5072.25        59.53 o                         
  -4   1   5        566.42        550.28        15.90 o                         
  -3   1   5       9915.96       9934.82       100.71 o                         
  -2   1   5      19977.01      20496.84       203.25 o                         
  -1   1   5        276.83        228.66         9.43 o                         
   0   1   5        453.50        525.72        12.97 o                         
   1   1   5        112.52        143.32         7.27 o                         
   2   1   5        123.31        106.49         7.32 o                         
   3   1   5       1723.44       1842.38        22.53 o                         
   4   1   5       3905.49       3732.81        40.63 o                         
   5   1   5        296.07        270.47        10.51 o                         
   6   1   5        690.03        739.19        16.75 o                         
   7   1   5       6245.59       6615.01        64.61 o                         
   8   1   5       2373.73       2388.23        36.74 o                         
   9   1   5        932.60        858.43        33.13 o                         
  10   1   5         76.07         44.59        13.44 o                         
  11   1   5         56.62         20.50        18.24 o                         
  12   1   5         18.18          0.56        22.54 o                         
  13   1   5       1684.67       1823.38        78.62 o                         
 -13   2   5          5.92        -23.33        23.33 o                         
 -12   2   5       1439.47       1499.31        54.88 o                         
 -11   2   5         24.15        -11.83        17.35 o                         
 -10   2   5         82.96         64.37        15.17 o                         
  -9   2   5        209.22        184.78        22.66 o                         
  -8   2   5       5202.50       5640.95        75.74 o                         
  -7   2   5        496.06        454.50        24.42 o                         
  -6   2   5       1278.67       1246.90        26.34 o                         
  -5   2   5       5168.40       5655.30        64.91 o                         
  -4   2   5       3821.07       3849.35        46.79 o                         
  -3   2   5        974.40        974.20        18.43 o                         
  -2   2   5        512.05        586.48        14.41 o                         
  -1   2   5        142.27        180.74         8.57 o                         
   0   2   5        173.77        261.89         9.66 o                         
   1   2   5       1852.56       1819.55        23.84 o                         
   2   2   5      17358.96      17411.12       160.25 o                         
   3   2   5       8914.72       9805.69        85.62 o                         
   4   2   5       3606.71       3779.82        41.03 o                         
   5   2   5        211.43        278.01        10.84 o                         
   6   2   5       1532.14       1618.00        26.19 o                         
   7   2   5        466.18        472.40        15.40 o                         
   8   2   5       2603.64       2580.58        40.45 o                         
   9   2   5        250.34        212.56        16.76 o                         
  10   2   5        333.46        320.70        21.40 o                         
  11   2   5        156.14        129.88        21.73 o                         
  12   2   5        688.96        673.95        38.72 o                         
  13   2   5        307.87        271.67        32.73 o                         
 -13   3   5         43.78         24.10        27.05 o                         
 -12   3   5        173.63        123.26        26.04 o                         
 -11   3   5       1175.18       1171.41        41.09 o                         
 -10   3   5         85.71        105.79        15.76 o                         
  -9   3   5       7189.41       7408.83        95.50 o                         
  -8   3   5       5945.81       6027.67        79.59 o                         
  -7   3   5        872.63        873.65        24.73 o                         
  -6   3   5        429.96        374.37        13.87 o                         
  -5   3   5       3288.46       3441.38        42.46 o                         
  -4   3   5       2651.57       2271.63        32.08 o                         
  -3   3   5        541.62        454.03        13.67 o                         
  -2   3   5       5507.69       5124.24        56.24 o                         
  -1   3   5       1635.04       1592.96        22.66 o                         
   0   3   5       8140.85       8609.52        83.24 o                         
   1   3   5         24.47         10.98         4.78 o                         
   2   3   5        698.28        751.40        13.96 o                         
   3   3   5        917.28        946.47        14.77 o                         
   4   3   5         27.96         14.86         5.46 o                         
   5   3   5         12.49          4.13         5.72 o                         
   6   3   5       2319.77       2331.12        31.60 o                         
   7   3   5        196.68        165.14        11.73 o                         
   8   3   5       2912.67       2890.61        43.40 o                         
   9   3   5         73.78         72.11        12.89 o                         
  10   3   5       5793.96       6102.15        82.60 o                         
  11   3   5         33.76         43.15        18.40 o                         
  12   3   5       1838.53       2035.76        80.28 o                         
  13   3   5          1.37        -17.47        32.60 o                         
 -13   4   5        605.93        585.00        51.47 o                         
 -12   4   5        130.88        132.17        22.84 o                         
 -11   4   5          2.83         -3.28        16.58 o                         
 -10   4   5       1378.72       1562.15        41.66 o                         
  -9   4   5        588.28        430.45        22.49 o                         
  -8   4   5        234.84        182.97        16.29 o                         
  -7   4   5       2028.88       2005.45        34.93 o                         
  -6   4   5         23.50          9.94         8.34 o                         
  -5   4   5        937.05        820.56        17.38 o                         
  -4   4   5        612.33        590.43        14.75 o                         
  -3   4   5       2978.23       3225.19        38.09 o                         
  -2   4   5        193.57        230.48         9.31 o                         
  -1   4   5       5269.85       5037.01        52.39 o                         
   0   4   5       4071.92       3946.77        42.64 o                         
   1   4   5       8768.67       8995.79        83.10 o                         
   2   4   5       3328.21       3101.78        38.30 o                         
   3   4   5      15553.07      16540.66       142.68 o                         
   4   4   5        339.70        272.34        10.33 o                         
   5   4   5         13.90         -4.94         5.60 o                         
   6   4   5       4260.07       4040.18        44.82 o                         
   7   4   5       1195.81       1157.47        24.97 o                         
   8   4   5       1102.56       1105.69        28.94 o                         
   9   4   5       2045.55       2187.05        37.24 o                         
  10   4   5        484.79        433.00        24.03 o                         
  11   4   5         97.75        111.10        20.62 o                         
  12   4   5        534.90        526.86        34.46 o                         
  13   4   5          1.94        -20.78        28.07 o                         
 -13   5   5        292.62        251.74        30.51 o                         
 -12   5   5        301.36        228.79        25.65 o                         
 -11   5   5        195.76        203.33        22.74 o                         
 -10   5   5          0.31         -8.57        13.64 o                         
  -9   5   5       1168.41       1160.61        34.71 o                         
  -8   5   5        160.38        131.30        13.73 o                         
  -7   5   5        181.86        173.40        13.21 o                         
  -6   5   5        577.84        570.03        19.25 o                         
  -5   5   5       2260.74       1988.54        29.03 o                         
  -4   5   5        161.89        171.61         8.60 o                         
  -3   5   5      23428.57      24963.15       227.01 o                         
  -2   5   5        853.44        727.89        14.51 o                         
  -1   5   5       4775.45       5007.36        55.26 o                         
   0   5   5        863.78        800.63        12.57 o                         
   1   5   5        159.88        105.92         4.55 o                         
   2   5   5       3261.67       3333.98        40.58 o                         
   3   5   5      11162.21      10945.28        97.68 o                         
   4   5   5          6.62         -2.18         5.09 o                         
   5   5   5       4187.48       4200.50        49.54 o                         
   6   5   5        516.15        473.77        14.43 o                         
   7   5   5        395.82        353.53        18.27 o                         
   8   5   5        198.97        155.61        12.93 o                         
   9   5   5       1362.07       1299.50        30.40 o                         
  10   5   5         35.55         18.85        13.45 o                         
  11   5   5        465.14        406.56        26.56 o                         
  12   5   5        132.25        113.61        22.27 o                         
  13   5   5        923.93        931.07        75.81 o                         
 -13   6   5        859.39        884.22        47.30 o                         
 -12   6   5         12.13         24.93        19.98 o                         
 -11   6   5        771.88        736.99        35.86 o                         
 -10   6   5        380.14        314.99        24.04 o                         
  -9   6   5       3143.57       3120.22        52.99 o                         
  -8   6   5         76.49         68.18        12.37 o                         
  -7   6   5       2603.85       2490.96        46.85 o                         
  -6   6   5        595.06        616.32        20.44 o                         
  -5   6   5       1466.70       1492.21        24.20 o                         
  -4   6   5       1972.56       2036.65        35.95 o                         
  -3   6   5        175.56        135.67         9.25 o                         
  -2   6   5        113.44        107.95         7.33 o                         
  -1   6   5       6530.61       6184.15        69.47 o                         
   0   6   5       5085.90       5080.74        58.46 o                         
   1   6   5      11558.25      11636.57       110.56 o                         
   2   6   5        361.87        369.80        12.67 o                         
   3   6   5      13147.29      13458.58       110.46 o                         
   4   6   5       5904.48       6306.70        62.39 o                         
   5   6   5      15452.16      15789.96       151.04 o                         
   6   6   5       2930.06       2947.26        36.68 o                         
   7   6   5       1970.08       1911.50        32.14 o                         
   8   6   5       1085.58       1039.64        25.82 o                         
   9   6   5       5846.52       6316.93        78.11 o                         
  10   6   5          1.38          3.26        15.14 o                         
  11   6   5        105.65         84.89        18.05 o                         
  12   6   5         40.36         22.35        19.62 o                         
  13   6   5          2.96          9.88        25.11 o                         
 -13   7   5        322.75        304.17        36.71 o                         
 -12   7   5        446.07        410.28        31.39 o                         
 -11   7   5        986.45        953.84        40.40 o                         
 -10   7   5          4.11         -3.33        15.37 o                         
  -9   7   5       5708.32       6070.73        82.79 o                         
  -8   7   5        253.76        244.70        17.02 o                         
  -7   7   5        467.09        434.28        18.73 o                         
  -6   7   5       2290.07       2171.62        38.33 o                         
  -5   7   5       9514.97       9808.79        98.98 o                         
  -4   7   5         14.86          8.91         5.66 o                         
  -3   7   5       4308.84       4275.57        47.76 o                         
  -2   7   5       6967.33       6837.95        72.56 o                         
  -1   7   5       1880.77       1942.65        30.21 o                         
   0   7   5       2259.92       2260.72        31.46 o                         
   1   7   5       2155.96       2270.41        26.51 o                         
   2   7   5       2197.99       2330.07        30.23 o                         
   3   7   5       7370.38       8434.24        81.93 o                         
   4   7   5       6984.89       6850.97        66.90 o                         
   5   7   5       2043.53       1994.53        26.46 o                         
   6   7   5        209.65        201.96        11.38 o                         
   7   7   5       3689.87       3654.12        45.62 o                         
   8   7   5         87.04         61.59        10.66 o                         
   9   7   5       1094.98       1149.90        33.69 o                         
  10   7   5        622.27        587.43        28.19 o                         
  11   7   5        973.55       1017.57        39.11 o                         
  12   7   5       1109.53       1096.80        49.24 o                         
  13   7   5        534.48        441.26        40.34 o                         
 -13   8   5        618.05        693.44        39.37 o                         
 -12   8   5        923.92       1007.61        44.26 o                         
 -11   8   5        133.90        135.48        22.43 o                         
 -10   8   5        853.28        769.63        34.76 o                         
  -9   8   5         44.67         25.33        14.85 o                         
  -8   8   5       3086.26       3239.25        49.74 o                         
  -7   8   5       1362.14       1319.37        28.49 o                         
  -6   8   5       1332.69       1204.08        26.16 o                         
  -5   8   5        427.23        445.65        13.77 o                         
  -4   8   5          8.78         -5.44         5.44 o                         
  -3   8   5       3257.34       3342.69        39.56 o                         
  -2   8   5       6528.50       6970.58        70.42 o                         
  -1   8   5       6199.89       6925.40        77.12 o                         
   0   8   5       7294.92       7167.94        79.02 o                         
   1   8   5       8571.09       8891.06        87.27 o                         
   2   8   5        120.44         51.55         6.54 o                         
   3   8   5        103.52        130.16         8.08 o                         
   4   8   5         37.72         47.14         6.20 o                         
   5   8   5       1852.40       1789.64        24.70 o                         
   6   8   5        619.62        585.07        17.98 o                         
   7   8   5        749.77        721.15        20.74 o                         
   8   8   5       4467.86       4809.60        58.17 o                         
   9   8   5        162.18        167.57        16.84 o                         
  10   8   5         66.00         63.94        16.60 o                         
  11   8   5         73.28         67.52        19.65 o                         
  12   8   5        262.60        283.84        29.97 o                         
  13   8   5         25.61         26.50        25.27 o                         
 -13   9   5         97.51        133.83        25.50 o                         
 -12   9   5        294.30        231.46        27.26 o                         
 -11   9   5         45.83         63.02        20.54 o                         
 -10   9   5        525.56        495.74        29.29 o                         
  -9   9   5         42.98         33.63        14.32 o                         
  -8   9   5       3619.84       3771.28        58.07 o                         
  -7   9   5       1371.46       1407.92        29.44 o                         
  -6   9   5        615.67        605.85        33.28 o                         
  -5   9   5       2408.54       2217.64        36.35 o                         
  -4   9   5       9508.09       9879.88       103.22 o                         
  -3   9   5        571.52        536.18        16.49 o                         
  -2   9   5      26863.80      27160.45       256.48 o                         
  -1   9   5       5063.52       5132.83        60.46 o                         
   0   9   5         36.61          9.51         5.91 o                         
   1   9   5        165.11        198.59        10.30 o                         
   2   9   5       7423.47       7870.54        80.39 o                         
   3   9   5         61.40         59.58         6.21 o                         
   4   9   5      12123.09      12525.60       113.59 o                         
   5   9   5          3.94          4.83         6.51 o                         
   6   9   5       3103.64       3216.11        41.90 o                         
   7   9   5        378.50        309.07        15.53 o                         
   8   9   5       2522.41       2570.12        41.65 o                         
   9   9   5        163.50        147.80        16.79 o                         
  10   9   5        987.46        932.82        36.31 o                         
  11   9   5        652.18        649.40        35.04 o                         
  12   9   5       1181.08       1251.60        53.36 o                         
  13   9   5        224.31        198.96        32.38 o                         
 -13  10   5        391.52        347.67        32.95 o                         
 -12  10   5        528.02        508.56        34.70 o                         
 -11  10   5        472.49        478.00        31.06 o                         
 -10  10   5         60.63         61.80        17.81 o                         
  -9  10   5          3.50          1.01        13.26 o                         
  -8  10   5        356.13        282.40        19.01 o                         
  -7  10   5       5230.89       5405.67        69.17 o                         
  -6  10   5        805.28        731.40        23.47 o                         
  -5  10   5        185.93        169.03        12.64 o                         
  -4  10   5       7084.78       7167.65        78.93 o                         
  -3  10   5        683.71        586.07        16.23 o                         
  -2  10   5        306.95        294.08        11.20 o                         
  -1  10   5       3360.20       3525.16        42.20 o                         
   0  10   5       7012.89       6814.75        69.82 o                         
   1  10   5        257.34        180.40         8.43 o                         
   2  10   5      15928.96      16016.16       145.15 o                         
   3  10   5       6898.47       7034.52        68.51 o                         
   4  10   5        258.53        240.15         9.57 o                         
   5  10   5       2372.68       2383.51        33.29 o                         
   6  10   5       2163.15       2251.68        34.45 o                         
   7  10   5       1058.17       1039.00        26.98 o                         
   8  10   5        663.33        580.04        22.51 o                         
   9  10   5        300.55        257.74        19.83 o                         
  10  10   5         61.09         66.46        17.11 o                         
  11  10   5          3.96          8.99        18.36 o                         
  12  10   5        963.73       1047.44        49.42 o                         
  13  10   5        349.43        361.18        39.39 o                         
 -13  11   5        189.39        246.24        65.23 o                         
 -12  11   5         39.26         25.25        21.34 o                         
 -11  11   5        171.35        174.82        24.89 o                         
 -10  11   5        497.56        515.72        31.34 o                         
  -9  11   5       1198.09       1324.79        39.65 o                         
  -8  11   5        290.03        315.93        19.71 o                         
  -7  11   5        291.53        247.79        18.00 o                         
  -6  11   5        102.38         75.74        11.69 o                         
  -5  11   5        693.93        655.93        20.93 o                         
  -4  11   5       1099.62       1076.42        24.22 o                         
  -3  11   5       7772.13       7834.64        84.29 o                         
  -2  11   5        429.04        403.44        15.90 o                         
  -1  11   5      14644.00      15470.91       151.58 o                         
   0  11   5         81.92         81.32         6.12 o                         
   1  11   5        896.93       1029.93        17.43 o                         
   2  11   5         52.99         37.55         5.79 o                         
   3  11   5       3198.43       3459.23        40.56 o                         
   4  11   5        695.16        672.53        15.15 o                         
   5  11   5        914.95        807.43        20.58 o                         
   6  11   5       1749.65       1710.08        29.32 o                         
   7  11   5         20.79         23.35        10.97 o                         
   8  11   5       1958.92       1928.70        34.84 o                         
   9  11   5         10.50          7.35        14.48 o                         
  10  11   5        674.86        682.45        32.62 o                         
  11  11   5        126.21         98.50        21.82 o                         
  12  11   5        129.03        205.33        31.26 o                         
 -12  12   5         28.49         14.43        28.27 o                         
 -11  12   5         12.01         26.09        19.62 o                         
 -10  12   5         89.05         60.84        19.30 o                         
  -9  12   5        102.54         89.98        17.67 o                         
  -8  12   5        829.13        777.58        32.35 o                         
  -7  12   5       5481.67       5834.42        81.99 o                         
  -6  12   5        109.48         94.48        13.36 o                         
  -5  12   5        442.52        457.51        18.16 o                         
  -4  12   5       2380.46       2289.86        34.08 o                         
  -3  12   5       2960.98       2723.37        37.42 o                         
  -2  12   5       1010.88       1168.74        21.11 o                         
  -1  12   5        355.25        363.61        14.67 o                         
   0  12   5        222.81        266.47        10.64 o                         
   1  12   5        502.56        442.18        12.26 o                         
   2  12   5       4579.08       4570.67        49.85 o                         
   3  12   5      19099.06      19845.90       172.43 o                         
   4  12   5       1259.27       1324.94        21.76 o                         
   5  12   5       1078.56       1046.73        25.33 o                         
   6  12   5       2042.62       1951.73        32.91 o                         
   7  12   5        275.28        264.69        16.17 o                         
   8  12   5        956.46        967.93        33.67 o                         
   9  12   5       2045.49       2153.87        58.37 o                         
  10  12   5         27.43         15.58        18.10 o                         
  11  12   5         10.22         19.32        20.34 o                         
  12  12   5        129.44        133.39        28.30 o                         
 -12  13   5        135.05        102.89        29.03 o                         
 -11  13   5         46.98         52.77        25.38 o                         
 -10  13   5       1353.74       1349.53        46.33 o                         
  -9  13   5        874.47        828.89        33.77 o                         
  -8  13   5       5873.42       6198.75        94.14 o                         
  -7  13   5       1044.40       1072.81        33.94 o                         
  -6  13   5          8.07          7.61        10.58 o                         
  -5  13   5       1306.06       1133.82        29.32 o                         
  -4  13   5         15.40         21.16         7.48 o                         
  -3  13   5       1342.28       1234.01        22.91 o                         
  -2  13   5       2603.67       2516.85        34.87 o                         
  -1  13   5        462.34        465.53        13.40 o                         
   0  13   5          8.16          3.98         4.73 o                         
   1  13   5         25.21         31.18         5.68 o                         
   2  13   5       3888.73       3871.99        44.08 o                         
   3  13   5         33.74         23.55         6.12 o                         
   4  13   5        746.17        667.36        18.35 o                         
   5  13   5         14.51          8.81         9.18 o                         
   6  13   5       3530.17       3687.90        52.20 o                         
   7  13   5       1161.88       1056.50        30.71 o                         
   8  13   5        556.53        531.81        27.03 o                         
   9  13   5         26.44         -6.07        15.77 o                         
  10  13   5          8.12         -9.45        16.94 o                         
  11  13   5        578.56        577.58        37.83 o                         
  12  13   5        389.00        317.16        36.09 o                         
 -12  14   5        573.32        550.14        44.26 o                         
 -11  14   5        520.52        549.58        60.18 o                         
 -10  14   5        471.19        480.22        35.69 o                         
  -9  14   5         13.87         21.38        17.32 o                         
  -8  14   5        354.22        360.85        25.03 o                         
  -7  14   5       3394.25       3713.32        61.03 o                         
  -6  14   5       1101.17       1066.93        30.72 o                         
  -5  14   5         43.32         40.07        10.48 o                         
  -4  14   5          4.36         -1.51         7.81 o                         
  -3  14   5        133.90         89.78         8.82 o                         
  -2  14   5        104.66         74.46         8.36 o                         
  -1  14   5        103.96        113.30         8.68 o                         
   0  14   5         73.21         50.77         5.94 o                         
   1  14   5        244.90        182.44         8.34 o                         
   2  14   5       4084.85       3901.09        42.60 o                         
   3  14   5        311.33        259.48        10.90 o                         
   4  14   5       1012.55        998.14        24.92 o                         
   5  14   5       2444.31       2428.89        69.40 o                         
   6  14   5         16.02          9.21        10.18 o                         
   7  14   5        411.32        397.94        21.85 o                         
   8  14   5       2916.30       3186.10        58.69 o                         
   9  14   5        158.78        185.67        22.94 o                         
  10  14   5        367.49        383.10        30.48 o                         
  11  14   5        298.41        275.30        30.31 o                         
  12  14   5        413.54        447.31        55.47 o                         
 -12  15   5         84.67         98.63        29.30 o                         
 -11  15   5        577.81        583.97        42.21 o                         
 -10  15   5        692.65        695.42        57.76 o                         
  -9  15   5        137.49        112.12        22.16 o                         
  -8  15   5       1589.28       1569.59        46.60 o                         
  -7  15   5          3.40        -11.60        12.20 o                         
  -6  15   5       1901.03       1890.26        43.27 o                         
  -5  15   5       1210.06       1147.70        31.32 o                         
  -4  15   5         13.65         -8.01         8.01 o                         
  -3  15   5        680.40        658.48        18.49 o                         
  -2  15   5       7325.28       7603.38        83.17 o                         
  -1  15   5       5664.24       6037.90        60.80 o                         
   0  15   5       2529.52       2379.50        32.87 o                         
   1  15   5        970.63        920.87        20.27 o                         
   2  15   5        457.55        477.92        15.78 o                         
   3  15   5        207.86        162.42        11.31 o                         
   4  15   5        680.69        638.76        23.92 o                         
   5  15   5        664.27        675.46        26.91 o                         
   6  15   5         10.59         -4.47        11.68 o                         
   7  15   5       2410.26       2463.06        73.19 o                         
   8  15   5          1.16         -5.24        13.49 o                         
   9  15   5        186.36        188.56        22.22 o                         
  10  15   5         12.67          1.94        18.78 o                         
  11  15   5          2.15         17.18        21.90 o                         
  12  15   5        423.87        412.67        38.87 o                         
 -12  16   5         37.94         39.05        27.16 o                         
 -11  16   5        536.46        468.08        40.86 o                         
 -10  16   5        395.31        383.68        30.49 o                         
  -9  16   5         16.03          9.37        17.22 o                         
  -8  16   5        303.94        222.85        23.54 o                         
  -7  16   5         89.82         93.50        18.03 o                         
  -6  16   5        528.17        483.10        32.60 o                         
  -5  16   5        557.35        549.82        25.52 o                         
  -4  16   5         76.05         75.38        10.84 o                         
  -3  16   5       5381.83       5503.93        68.99 o                         
  -2  16   5         83.30         58.25         8.27 o                         
  -1  16   5       4787.06       4815.41        53.87 o                         
   0  16   5        245.19        191.78        11.38 o                         
   1  16   5       4042.64       4081.42        49.98 o                         
   2  16   5       2101.59       2065.73        33.16 o                         
   3  16   5       3350.13       3523.16        52.85 o                         
   4  16   5          9.05         19.31        10.34 o                         
   5  16   5       1710.78       1607.80        38.50 o                         
   6  16   5         25.68         40.92        14.49 o                         
   7  16   5        276.84        275.52        22.81 o                         
   8  16   5        266.24        189.39        22.06 o                         
   9  16   5        778.65        708.06        35.83 o                         
  10  16   5        822.90        809.42        39.75 o                         
  11  16   5          6.82          0.56        18.90 o                         
  12  16   5         19.17          2.86        26.44 o                         
 -11  17   5        120.57        169.30        29.53 o                         
 -10  17   5          2.46         -3.03        20.56 o                         
  -9  17   5        512.16        466.53        31.71 o                         
  -8  17   5          2.92         12.58        17.30 o                         
  -7  17   5        121.88        128.03        19.89 o                         
  -6  17   5       1213.79       1166.11        41.25 o                         
  -5  17   5        602.76        621.80        37.83 o                         
  -4  17   5         96.76         76.81        14.62 o                         
  -3  17   5       2050.47       2124.81        42.24 o                         
  -2  17   5       2698.90       2842.35        49.77 o                         
  -1  17   5         56.35         23.02         7.70 o                         
   0  17   5       1088.74       1055.11        27.37 o                         
   1  17   5        698.20        656.19        19.95 o                         
   2  17   5       2688.78       2691.56        39.95 o                         
   3  17   5       5389.06       5539.59        83.20 o                         
   4  17   5        742.61        768.32        38.56 o                         
   5  17   5        162.70        145.40        16.66 o                         
   6  17   5        805.16        832.99        33.68 o                         
   7  17   5       1883.89       1924.91        48.92 o                         
   8  17   5        215.25        144.30        21.73 o                         
   9  17   5        144.42        127.79        23.09 o                         
  10  17   5          8.88         10.06        19.39 o                         
  11  17   5        621.68        644.76        56.84 o                         
 -11  18   5         61.24         30.26        29.30 o                         
 -10  18   5          7.89         24.01        21.91 o                         
  -9  18   5        523.39        499.18        33.61 o                         
  -8  18   5       2724.11       2899.70        65.56 o                         
  -7  18   5        180.66        142.12        23.49 o                         
  -6  18   5        346.30        316.93        24.86 o                         
  -5  18   5       2190.42       2177.00        49.70 o                         
  -4  18   5        191.12        167.90        18.48 o                         
  -3  18   5        250.29        246.96        20.02 o                         
  -2  18   5       1302.55       1370.56        31.89 o                         
  -1  18   5       1907.43       1937.86        33.34 o                         
   0  18   5       1342.27       1337.27        28.67 o                         
   1  18   5         21.72         15.66         8.53 o                         
   2  18   5        317.55        274.14        15.92 o                         
   3  18   5        369.67        325.15        19.67 o                         
   4  18   5        142.15        128.02        15.78 o                         
   5  18   5       1403.71       1457.14        40.32 o                         
   6  18   5        441.57        389.99        27.28 o                         
   7  18   5       1148.58       1166.11        44.71 o                         
   8  18   5       1715.98       1768.36        49.74 o                         
   9  18   5        375.12        338.99        28.27 o                         
  10  18   5         39.70         36.43        21.92 o                         
  11  18   5         51.76         75.83        25.39 o                         
 -11  19   5          0.67        -25.19        25.19 o                         
 -10  19   5         49.29         50.52        26.98 o                         
  -9  19   5         76.18         64.82        24.52 o                         
  -8  19   5       1062.58       1107.80        49.10 o                         
  -7  19   5         18.91         26.07        17.91 o                         
  -6  19   5       1857.66       1920.19        54.61 o                         
  -5  19   5        372.57        373.74        25.28 o                         
  -4  19   5       3120.27       3247.40        62.13 o                         
  -3  19   5       1348.45       1364.69        35.65 o                         
  -2  19   5       5282.06       5262.83        73.48 o                         
  -1  19   5         14.82          1.99         9.70 o                         
   0  19   5        296.08        269.18        16.03 o                         
   1  19   5       1284.20       1145.14        28.03 o                         
   2  19   5         25.69         27.21        10.38 o                         
   3  19   5         68.27         66.99        14.54 o                         
   4  19   5       3327.59       3565.40        66.12 o                         
   5  19   5         12.74         -5.09        13.75 o                         
   6  19   5        265.95        257.91        22.88 o                         
   7  19   5        844.35        817.84        38.53 o                         
   8  19   5         62.20         85.87        20.44 o                         
   9  19   5        304.07        321.26        29.88 o                         
  10  19   5       1964.26       2295.06        71.68 o                         
  11  19   5         81.56         95.91        25.87 o                         
 -11  20   5        117.77         91.57        36.37 o                         
 -10  20   5       1661.54       1856.70        66.90 o                         
  -9  20   5         41.21         39.67        24.46 o                         
  -8  20   5       2076.82       2147.77        78.67 o                         
  -7  20   5       1343.39       1305.07        51.40 o                         
  -6  20   5        183.74        149.60        22.51 o                         
  -5  20   5         26.70         22.54        15.41 o                         
  -4  20   5       1616.58       1610.58        42.66 o                         
  -3  20   5       1891.93       1941.29        56.47 o                         
  -2  20   5        508.63        441.36        20.56 o                         
  -1  20   5        283.00        260.93        16.75 o                         
   0  20   5       7270.67       7547.94       103.63 o                         
   1  20   5         20.20          9.03         9.76 o                         
   2  20   5       4731.54       5015.44        76.81 o                         
   3  20   5        288.56        225.00        23.77 o                         
   4  20   5        948.80        900.33        36.00 o                         
   5  20   5         93.26         47.58        15.52 o                         
   6  20   5       2291.05       2321.49        52.52 o                         
   7  20   5        544.77        507.61        32.58 o                         
   8  20   5        978.19        988.99        41.63 o                         
   9  20   5        220.22        184.91        24.79 o                         
  10  20   5         19.45         43.30        22.97 o                         
  11  20   5         14.26         49.89        53.41 o                         
 -10  21   5        374.32        411.86        42.11 o                         
  -9  21   5        121.76         46.77        25.96 o                         
  -8  21   5       2869.11       3288.57        78.78 o                         
  -7  21   5         27.16          9.92        19.56 o                         
  -6  21   5          9.47         11.06        16.93 o                         
  -5  21   5       1686.42       1627.75        45.83 o                         
  -4  21   5        586.62        556.91        41.53 o                         
  -3  21   5       1584.65       1550.44        38.89 o                         
  -2  21   5       4555.50       4692.26        78.22 o                         
  -1  21   5        181.70        156.49        14.55 o                         
   0  21   5         10.81          4.90        10.44 o                         
   1  21   5       4314.87       4101.43        62.92 o                         
   2  21   5        537.44        484.65        27.25 o                         
   3  21   5       4476.50       4712.89        86.95 o                         
   4  21   5       1957.02       1890.88        51.41 o                         
   5  21   5        250.81        256.99        24.01 o                         
   6  21   5        113.19         75.56        18.49 o                         
   7  21   5        121.34        139.43        22.60 o                         
   8  21   5       1670.22       1756.29        53.08 o                         
   9  21   5        657.65        529.27        36.70 o                         
  10  21   5         68.57         70.99        25.66 o                         
 -10  22   5          9.33         -4.43        29.24 o                         
  -9  22   5         29.56         26.96        25.04 o                         
  -8  22   5        522.04        560.85        46.44 o                         
  -7  22   5       3611.39       3867.86        92.33 o                         
  -6  22   5        139.39        160.30        26.95 o                         
  -5  22   5         76.75         69.19        19.95 o                         
  -4  22   5        258.31        238.84        20.91 o                         
  -3  22   5         97.21         78.99        13.75 o                         
  -2  22   5         25.04         11.23        12.23 o                         
  -1  22   5        868.33        994.61        36.49 o                         
   0  22   5        149.55        156.48        15.93 o                         
   1  22   5        320.61        373.57        36.11 o                         
   2  22   5       2036.15       1940.49        47.02 o                         
   3  22   5       7128.42       7455.83       121.70 o                         
   4  22   5        290.77        270.91        25.75 o                         
   5  22   5         13.00        -16.91        16.91 o                         
   6  22   5         68.25         58.33        19.88 o                         
   7  22   5        715.52        644.38        49.93 o                         
   8  22   5        350.55        308.73        30.94 o                         
   9  22   5        843.05        914.97        46.70 o                         
  10  22   5          6.33        -24.31        24.31 o                         
 -10  23   5        119.43         70.67        32.21 o                         
  -9  23   5       1911.61       2300.02        78.57 o                         
  -8  23   5         19.69         33.95        26.84 o                         
  -7  23   5        152.91         91.71        27.54 o                         
  -6  23   5          1.44        -16.89        20.27 o                         
  -5  23   5        889.35        790.83        44.38 o                         
  -4  23   5          1.21          8.98        16.51 o                         
  -3  23   5       5569.22       6108.45        98.79 o                         
  -2  23   5          2.01         19.79        13.72 o                         
  -1  23   5        196.08        164.76        17.22 o                         
   0  23   5         11.02        -12.73        12.73 o                         
   1  23   5          1.56          7.18        14.49 o                         
   2  23   5        100.95         88.35        18.97 o                         
   3  23   5        498.77        483.18        31.07 o                         
   4  23   5         22.61         26.34        19.81 o                         
   5  23   5        792.04        917.16        43.15 o                         
   6  23   5         47.34         25.53        19.22 o                         
   7  23   5       1682.09       1921.31        64.18 o                         
   8  23   5        378.34        286.03        31.17 o                         
   9  23   5        630.79        571.49        38.76 o                         
  10  23   5         85.61        110.31        55.84 o                         
  -9  24   5         35.34         14.19        29.31 o                         
  -8  24   5       1309.15       1322.90        82.24 o                         
  -7  24   5        895.35        857.68        68.56 o                         
  -6  24   5        380.60        428.81        45.11 o                         
  -5  24   5        839.61        769.84        40.91 o                         
  -4  24   5        176.52        169.16        21.81 o                         
  -3  24   5       2414.54       2331.76        54.89 o                         
  -2  24   5        357.47        320.95        22.12 o                         
  -1  24   5        142.68        177.87        20.98 o                         
   0  24   5         86.88         50.80        18.72 o                         
   1  24   5       1004.65       1034.37        47.05 o                         
   2  24   5       1482.51       1579.13        59.32 o                         
   3  24   5       5538.04       5926.25       115.96 o                         
   4  24   5       1137.49       1219.61        48.75 o                         
   5  24   5        814.63        859.51        42.39 o                         
   6  24   5         59.46         62.11        21.89 o                         
   7  24   5        737.14        700.59        39.47 o                         
   8  24   5       1293.02       1407.51        54.96 o                         
   9  24   5        471.47        459.01        36.73 o                         
  -9  25   5         36.73          4.49        25.10 o                         
  -8  25   5        607.92        590.85        44.83 o                         
  -7  25   5          2.18         13.87        25.26 o                         
  -6  25   5          2.47         27.45        21.32 o                         
  -5  25   5         39.54         50.61        20.90 o                         
  -4  25   5        110.49         85.01        20.51 o                         
  -3  25   5        595.23        518.21        34.70 o                         
  -2  25   5       4844.27       5119.20        78.74 o                         
  -1  25   5         17.94         13.75        17.33 o                         
   0  25   5        465.76        401.81        30.15 o                         
   1  25   5       1041.13       1122.92        75.57 o                         
   2  25   5          0.90         17.56        20.60 o                         
   3  25   5        245.50        182.15        32.17 o                         
   4  25   5       2622.96       2775.19        79.69 o                         
   5  25   5         11.68         23.77        22.03 o                         
   6  25   5        567.08        557.36        53.38 o                         
   7  25   5        452.66        325.79        36.16 o                         
   8  25   5       1083.76       1083.59        58.68 o                         
   9  25   5         35.89         35.51        30.51 o                         
  -8  26   5        154.76        114.28        32.49 o                         
  -7  26   5          8.82        -19.74        27.24 o                         
  -6  26   5         75.55         73.18        25.55 o                         
  -5  26   5          2.21         22.20        21.02 o                         
  -4  26   5          4.01         -0.93        19.46 o                         
  -3  26   5       2160.97       2164.09        54.52 o                         
  -2  26   5          4.01          5.87        17.30 o                         
  -1  26   5          1.50        -16.88        16.88 o                         
   0  26   5       1355.92       1355.47        51.54 o                         
   1  26   5        105.87        107.36        24.11 o                         
   2  26   5       1748.65       1754.42        63.79 o                         
   3  26   5        327.68        269.95        33.40 o                         
   4  26   5         15.60         -3.01        23.80 o                         
   5  26   5         51.94         43.70        24.87 o                         
   6  26   5        288.22        253.90        37.46 o                         
   7  26   5        263.26        310.71        46.43 o                         
   8  26   5         85.47         71.74        30.27 o                         
  -8  27   5        346.14        333.43        37.72 o                         
  -7  27   5        568.86        513.02        52.29 o                         
  -6  27   5        562.40        526.67        39.73 o                         
  -5  27   5        162.55         86.80        24.09 o                         
  -4  27   5        514.56        489.86        34.53 o                         
  -3  27   5        801.44        696.21        38.43 o                         
  -2  27   5         67.39         45.81        19.86 o                         
  -1  27   5       1068.41       1178.80        57.58 o                         
   0  27   5       1510.27       1461.94        59.97 o                         
   1  27   5        568.75        609.71        40.97 o                         
   2  27   5        372.05        379.04        34.93 o                         
   3  27   5         27.49         17.10        23.31 o                         
   4  27   5         81.09         72.67        27.78 o                         
   5  27   5          5.87        -25.76        31.72 o                         
   6  27   5        663.23        660.13        58.45 o                         
   7  27   5        760.09        837.45        59.55 o                         
   8  27   5        154.00        197.66        38.92 o                         
  -7  28   5        884.51        839.40        60.67 o                         
  -6  28   5        232.63        235.38        30.78 o                         
  -5  28   5         65.55         44.32        25.34 o                         
  -4  28   5        403.60        376.69        35.72 o                         
  -3  28   5        234.47        122.72        38.74 o                         
  -2  28   5         30.00        -25.14        32.64 o                         
  -1  28   5        947.68        964.12        50.28 o                         
   0  28   5         48.85         35.08        24.60 o                         
   1  28   5        492.23        488.65        38.30 o                         
   2  28   5          1.93          7.17        21.77 o                         
   3  28   5        440.54        428.89        38.88 o                         
   4  28   5        629.19        609.65        48.11 o                         
   5  28   5         52.70         53.29        33.47 o                         
   6  28   5        589.35        703.93        62.36 o                         
   7  28   5         25.12         89.39        36.09 o                         
  -7  29   5         54.18         58.01        27.14 o                         
  -6  29   5        276.74        273.57        33.48 o                         
  -5  29   5         82.45         84.45        26.86 o                         
  -4  29   5          4.88        -23.12        23.12 o                         
  -3  29   5        397.93        386.85        83.14 o                         
  -2  29   5         28.61         27.27        25.32 o                         
  -1  29   5         43.81         55.06        22.49 o                         
   0  29   5        109.04        125.88        29.95 o                         
   1  29   5        347.39        313.53        35.01 o                         
   2  29   5          2.25        -15.91        22.00 o                         
   3  29   5        560.26        545.98        43.27 o                         
   4  29   5         93.14        142.78        48.80 o                         
   5  29   5         90.51        143.27        36.83 o                         
   6  29   5        162.99        155.13        37.92 o                         
   7  29   5        150.52        197.77        92.60 o                         
  -6  30   5        415.86        429.59        39.02 o                         
  -5  30   5        443.16        450.52        45.35 o                         
  -4  30   5         36.07         30.85        33.28 o                         
  -3  30   5       1400.64       1591.21       100.36 o                         
  -2  30   5        739.65        877.06        51.41 o                         
  -1  30   5        516.31        502.21        37.10 o                         
   0  30   5        303.75        246.09        33.01 o                         
   1  30   5        625.75        581.49        44.21 o                         
   2  30   5       1073.55       1006.51        55.10 o                         
   3  30   5          2.18         -2.64        23.07 o                         
   4  30   5        111.38        148.68        30.81 o                         
   5  30   5        616.87        598.35        59.82 o                         
   6  30   5        178.59        160.00        37.76 o                         
  -5  31   5         88.44         27.28        35.98 o                         
  -4  31   5         63.52         87.97        36.32 o                         
  -3  31   5        165.05        121.70        39.79 o                         
  -2  31   5       2290.15       2661.47       135.02 o                         
  -1  31   5        375.04        467.11        40.18 o                         
   0  31   5          0.21          7.76        25.48 o                         
   1  31   5         18.41         23.93        25.99 o                         
   2  31   5        197.69        216.67        34.19 o                         
   3  31   5       1087.63       1187.95        61.87 o                         
   4  31   5       1654.74       1857.00        94.78 o                         
   5  31   5        353.11        264.22        57.84 o                         
  -4  32   5          3.16        -26.82        36.93 o                         
  -3  32   5         73.45         29.70        46.70 o                         
  -2  32   5          0.65         69.63        31.62 o                         
  -1  32   5       1609.86       1919.28       108.93 o                         
   0  32   5         90.61        123.57        34.16 o                         
   1  32   5        498.08        467.09        42.17 o                         
   2  32   5        532.83        507.16        49.25 o                         
   3  32   5          5.77         27.90        28.84 o                         
   4  32   5         95.33         57.49        33.19 o                         
  -3  33   5        502.32        561.18        70.09 o                         
  -2  33   5        102.96        136.75        46.15 o                         
  -1  33   5         20.30         27.76        31.42 o                         
   0  33   5         48.75         48.64        29.33 o                         
   1  33   5        532.66        562.62        45.26 o                         
   2  33   5        917.36       1009.34        59.59 o                         
   3  33   5        624.17        665.50       122.43 o                         
 -12   0   6         19.81         52.12        32.42 o                         
 -10   0   6         31.12         12.76        21.81 o                         
  -8   0   6      16192.65      16400.63       266.99 o                         
  -6   0   6       1808.69       2039.84        47.73 o                         
  -4   0   6      10881.99      11466.56       166.28 o                         
  -2   0   6      11334.56      10994.89       156.59 o                         
   0   0   6       2254.37       2068.46        40.15 o                         
   2   0   6        137.65        241.78        13.91 o                         
   4   0   6        545.02        643.69        21.60 o                         
   6   0   6       2519.43       2728.25        48.48 o                         
   8   0   6       2732.53       2785.07        59.61 o                         
  10   0   6        195.94        110.64        24.87 o                         
  12   0   6        909.97        865.68        64.40 o                         
 -13   1   6        312.48        182.10        32.86 o                         
 -12   1   6        391.67        336.49        30.83 o                         
 -11   1   6         47.42         49.21        18.31 o                         
 -10   1   6        511.26        468.07        26.62 o                         
  -9   1   6         27.93         34.55        14.13 o                         
  -8   1   6       2497.81       2666.18        49.53 o                         
  -7   1   6       1497.69       1643.87        35.97 o                         
  -6   1   6       1467.49       1472.16        27.54 o                         
  -5   1   6       3867.46       3765.85        48.50 o                         
  -4   1   6        606.22        541.08        18.22 o                         
  -3   1   6        800.88        675.19        17.05 o                         
  -2   1   6       1932.12       2209.92        30.65 o                         
  -1   1   6        339.12        219.02         9.84 o                         
   0   1   6       6337.92       6855.70        72.45 o                         
   1   1   6       3624.97       3624.05        41.43 o                         
   2   1   6      12463.58      12433.42       118.79 o                         
   3   1   6       1125.96       1079.22        18.60 o                         
   4   1   6        452.41        391.56        12.09 o                         
   5   1   6         36.51         13.91         6.32 o                         
   6   1   6        361.98        332.64        13.06 o                         
   7   1   6         58.56         43.31         8.63 o                         
   8   1   6       1117.43       1064.21        27.43 o                         
   9   1   6       1037.79       1055.56        33.72 o                         
  10   1   6        834.83        844.41        34.29 o                         
  11   1   6       2458.96       2531.30        67.61 o                         
  12   1   6         18.33         22.73        20.57 o                         
  13   1   6         42.50         51.05        27.29 o                         
 -13   2   6        125.59         82.51        28.22 o                         
 -12   2   6        165.52        163.61        25.97 o                         
 -11   2   6         86.10        116.26        20.89 o                         
 -10   2   6        426.20        432.75        29.59 o                         
  -9   2   6        780.55        779.78        31.12 o                         
  -8   2   6        286.93        213.34        19.49 o                         
  -7   2   6          9.09         14.00         9.82 o                         
  -6   2   6        498.56        400.68        16.09 o                         
  -5   2   6        488.38        602.69        24.45 o                         
  -4   2   6        242.56        186.96        10.96 o                         
  -3   2   6       5522.36       4792.33        55.68 o                         
  -2   2   6        286.30        269.92        11.70 o                         
  -1   2   6       2327.93       2195.58        29.80 o                         
   0   2   6       1968.59       2105.54        27.74 o                         
   1   2   6        116.14        129.81        10.05 o                         
   2   2   6        611.33        615.32        14.39 o                         
   3   2   6         87.36         30.82         6.07 o                         
   4   2   6        245.16        253.75        10.50 o                         
   5   2   6        256.10        225.32        10.48 o                         
   6   2   6         43.12         46.60         7.68 o                         
   7   2   6       3780.16       3767.60        48.41 o                         
   8   2   6         28.61         24.22        10.14 o                         
   9   2   6         46.90         26.41        13.71 o                         
  10   2   6         59.01         45.47        15.11 o                         
  11   2   6        307.19        286.59        27.59 o                         
  12   2   6         53.33         52.22        24.31 o                         
  13   2   6       1346.47       1369.14        79.65 o                         
 -13   3   6       3323.13       3627.58       117.43 o                         
 -12   3   6         34.64         99.59        24.96 o                         
 -11   3   6       1429.24       1475.25        48.90 o                         
 -10   3   6          2.12         -4.78        15.38 o                         
  -9   3   6       1783.47       1840.41        42.52 o                         
  -8   3   6        135.72        113.80        15.21 o                         
  -7   3   6       3616.44       3628.11        53.99 o                         
  -6   3   6        596.04        546.96        18.24 o                         
  -5   3   6       5727.64       5860.07        68.07 o                         
  -4   3   6         62.01         93.25         9.00 o                         
  -3   3   6       1707.37       1911.72        28.70 o                         
  -2   3   6         33.23         27.82         6.48 o                         
  -1   3   6        195.26        214.09         9.81 o                         
   0   3   6       3204.42       3254.71        38.03 o                         
   1   3   6      14707.69      15409.65       144.03 o                         
   2   3   6       4882.14       4934.21        53.55 o                         
   3   3   6       6197.45       6010.49        63.74 o                         
   4   3   6       2625.98       2764.34        32.99 o                         
   5   3   6       3889.32       4013.58        44.00 o                         
   6   3   6         21.61         19.07         7.38 o                         
   7   3   6       7107.83       7234.93        76.43 o                         
   8   3   6       1410.46       1314.17        27.20 o                         
   9   3   6        759.70        762.38        29.11 o                         
  10   3   6         46.83          6.81        14.79 o                         
  11   3   6         91.54         72.17        18.08 o                         
  12   3   6         62.75         60.23        23.92 o                         
  13   3   6         53.77         60.95        27.42 o                         
 -13   4   6        210.35        212.80        30.63 o                         
 -12   4   6        552.58        538.33        35.72 o                         
 -11   4   6        606.22        506.57        31.45 o                         
 -10   4   6       1016.00       1036.80        37.17 o                         
  -9   4   6        483.33        436.12        24.64 o                         
  -8   4   6       1870.92       1822.68        39.91 o                         
  -7   4   6          0.12         -3.05         9.56 o                         
  -6   4   6       1055.09       1003.05        26.39 o                         
  -5   4   6       2109.76       2279.18        32.42 o                         
  -4   4   6       2229.60       2328.66        31.99 o                         
  -3   4   6      20265.44      21075.05       194.76 o                         
  -2   4   6      14166.44      14986.68       141.19 o                         
  -1   4   6       1895.88       1801.16        25.04 o                         
   0   4   6          0.18          0.18         4.71 o                         
   1   4   6       8070.53       8259.00        82.13 o                         
   2   4   6        134.20        178.92         7.80 o                         
   3   4   6       7013.16       6920.86        71.77 o                         
   4   4   6      12203.29      13018.20       116.69 o                         
   5   4   6       1286.25       1196.49        20.17 o                         
   6   4   6       3544.44       3488.42        41.14 o                         
   7   4   6        511.29        454.21        16.58 o                         
   8   4   6         73.46         46.32        11.83 o                         
   9   4   6        402.97        387.45        21.86 o                         
  10   4   6        829.73        788.84        31.60 o                         
  11   4   6         89.43         66.92        17.81 o                         
  12   4   6        217.33        231.35        28.09 o                         
  13   4   6       1239.25       1248.48        65.92 o                         
 -13   5   6          4.65         23.07        25.59 o                         
 -12   5   6         45.29          5.38        24.26 o                         
 -11   5   6        122.46         82.98        21.16 o                         
 -10   5   6        363.97        243.38        21.03 o                         
  -9   5   6        371.10        328.43        21.06 o                         
  -8   5   6       2103.69       2129.08        46.05 o                         
  -7   5   6         14.57         21.85         9.69 o                         
  -6   5   6       3863.05       4110.04        57.19 o                         
  -5   5   6       1811.29       1808.24        32.10 o                         
  -4   5   6        552.69        521.21        15.37 o                         
  -3   5   6       7131.76       7809.42        79.94 o                         
  -2   5   6      12698.29      13151.08       125.29 o                         
  -1   5   6       2139.73       2131.23        26.09 o                         
   0   5   6       8851.67       8991.02        91.90 o                         
   1   5   6       2283.01       2381.63        30.14 o                         
   2   5   6       9903.31      10046.48       107.96 o                         
   3   5   6       2976.19       3128.01        43.19 o                         
   4   5   6       2052.08       2032.52        25.82 o                         
   5   5   6        765.42        657.15        16.68 o                         
   6   5   6       1771.31       1811.19        28.50 o                         
   7   5   6         52.51         44.86         9.05 o                         
   8   5   6      10231.77      10982.81       112.99 o                         
   9   5   6        107.80         91.56        13.63 o                         
  10   5   6          6.32        -14.40        14.40 o                         
  11   5   6        252.88        242.98        23.39 o                         
  12   5   6         59.07         28.17        23.07 o                         
  13   5   6         16.10         30.12        30.98 o                         
 -13   6   6         19.54         -5.40        25.66 o                         
 -12   6   6        720.69        728.99        41.32 o                         
 -11   6   6          0.64         -7.31        17.70 o                         
 -10   6   6        151.62        133.17        19.87 o                         
  -9   6   6        392.55        342.86        20.95 o                         
  -8   6   6       2371.06       2487.81        42.79 o                         
  -7   6   6         20.50         10.13         9.70 o                         
  -6   6   6       2847.35       2992.43        44.25 o                         
  -5   6   6       1997.07       1908.57        29.38 o                         
  -4   6   6      13752.65      13821.10       139.40 o                         
  -3   6   6       3703.94       3612.75        45.14 o                         
  -2   6   6      19287.65      19730.80       182.49 o                         
  -1   6   6       1043.02       1061.60        21.00 o                         
   0   6   6       2498.12       2239.79        41.87 o                         
   1   6   6       5887.23       6219.72        63.31 o                         
   2   6   6      10593.57      10645.36       109.15 o                         
   3   6   6       1593.88       1618.06        26.81 o                         
   4   6   6       8731.29       8955.49        81.50 o                         
   5   6   6        120.44         97.45         8.93 o                         
   6   6   6          8.70          7.48         7.01 o                         
   7   6   6         29.68         50.19         9.88 o                         
   8   6   6        530.99        527.71        20.87 o                         
   9   6   6        131.48         87.76        13.53 o                         
  10   6   6       1082.95       1192.15        38.85 o                         
  11   6   6        459.13        434.99        28.13 o                         
  12   6   6       2676.24       2959.18        72.53 o                         
  13   6   6        574.95        619.65        45.16 o                         
 -13   7   6        279.04        261.93        30.55 o                         
 -12   7   6        136.18        129.15        24.80 o                         
 -11   7   6          0.40        -12.06        17.01 o                         
 -10   7   6       3072.31       3150.99        64.20 o                         
  -9   7   6        767.73        809.00        32.56 o                         
  -8   7   6       3441.50       3612.02        70.93 o                         
  -7   7   6       5478.59       5838.90        72.78 o                         
  -6   7   6         58.67         29.20         9.44 o                         
  -5   7   6        142.09        134.99         9.82 o                         
  -4   7   6          3.29          1.72         6.58 o                         
  -3   7   6        883.45        890.20        19.03 o                         
  -2   7   6         23.65         33.00         5.86 o                         
  -1   7   6      13451.43      13671.26       142.24 o                         
   0   7   6       1769.60       1545.81        25.49 o                         
   1   7   6       5230.14       5384.81        53.61 o                         
   2   7   6       7177.34       7013.68        73.00 o                         
   3   7   6        349.16        316.08        13.44 o                         
   4   7   6          6.12          6.27         3.65 o                         
   5   7   6       3657.44       3697.53        41.69 o                         
   6   7   6       3987.11       4067.30        46.19 o                         
   7   7   6       4632.89       4824.66        59.28 o                         
   8   7   6       9073.03       9621.04       102.35 o                         
   9   7   6        709.27        700.74        25.98 o                         
  10   7   6        813.25        821.56        32.73 o                         
  11   7   6        305.03        274.91        24.45 o                         
  12   7   6        277.00        244.08        30.01 o                         
  13   7   6        237.68        160.30        32.32 o                         
 -13   8   6        496.51        527.16        42.73 o                         
 -12   8   6        205.24        188.94        26.07 o                         
 -11   8   6        370.67        409.79        30.36 o                         
 -10   8   6          1.51          7.31        16.69 o                         
  -9   8   6        459.17        448.75        40.44 o                         
  -8   8   6       1360.96       1436.73        39.58 o                         
  -7   8   6        319.26        299.22        16.65 o                         
  -6   8   6        415.83        403.38        17.50 o                         
  -5   8   6       1751.58       1690.30        32.52 o                         
  -4   8   6       1662.52       1623.48        25.86 o                         
  -3   8   6       7575.90       7529.52        86.16 o                         
  -2   8   6       4789.53       4826.17        52.30 o                         
  -1   8   6       2541.18       2987.96        40.85 o                         
   0   8   6         92.73         47.68         7.31 o                         
   1   8   6       1419.89       1538.04        24.41 o                         
   2   8   6        802.85        703.25        16.40 o                         
   3   8   6      23948.21      24017.84       214.11 o                         
   4   8   6       1293.37       1309.27        22.22 o                         
   5   8   6       1419.49       1334.79        25.09 o                         
   6   8   6        161.02        133.46        11.10 o                         
   7   8   6       2410.10       2445.41        36.72 o                         
   8   8   6        228.89        220.09        15.65 o                         
   9   8   6       3998.05       4220.19        58.24 o                         
  10   8   6          0.86          3.70        15.42 o                         
  11   8   6       1101.89        986.32        44.41 o                         
  12   8   6        280.06        304.34        31.57 o                         
  13   8   6       1289.61       1256.40       117.63 o                         
 -13   9   6       1563.73       1673.16       188.35 o                         
 -12   9   6        271.90        243.31        31.46 o                         
 -11   9   6         32.12         21.45        18.24 o                         
 -10   9   6        383.92        347.99        27.23 o                         
  -9   9   6       1475.73       1412.79        48.70 o                         
  -8   9   6        876.30        785.32        28.60 o                         
  -7   9   6       5349.04       5761.13        72.79 o                         
  -6   9   6        159.30        119.41        12.34 o                         
  -5   9   6        121.29         97.30        10.76 o                         
  -4   9   6       2765.73       2859.78        37.54 o                         
  -3   9   6        687.73        632.09        17.28 o                         
  -2   9   6       2803.56       3087.67        42.78 o                         
  -1   9   6       3136.83       3034.20        41.66 o                         
   0   9   6       1021.77       1188.45        22.42 o                         
   1   9   6       9875.16      10340.28       101.40 o                         
   2   9   6        240.72        236.58        11.66 o                         
   3   9   6      12190.86      12495.10       118.27 o                         
   4   9   6        193.59        180.05        10.31 o                         
   5   9   6        123.67         86.06        10.04 o                         
   6   9   6       3925.25       4151.02        52.34 o                         
   7   9   6       7047.92       7322.82        86.32 o                         
   8   9   6          1.85         -9.21         9.21 o                         
   9   9   6       2325.13       2392.27        45.66 o                         
  10   9   6       1201.71       1100.88        40.49 o                         
  11   9   6          1.44        -17.24        17.46 o                         
  12   9   6        147.05        140.27        29.47 o                         
 -12  10   6        674.74        652.87        43.30 o                         
 -11  10   6         90.81         65.90        21.63 o                         
 -10  10   6        126.94        106.53        20.45 o                         
  -9  10   6       1211.67       1336.39        46.63 o                         
  -8  10   6        546.68        550.58        24.49 o                         
  -7  10   6       2535.29       2522.50        44.59 o                         
  -6  10   6        233.45        181.02        14.08 o                         
  -5  10   6        683.51        623.90        22.64 o                         
  -4  10   6       2862.42       2760.11        36.90 o                         
  -3  10   6      13264.41      13342.52       128.80 o                         
  -2  10   6      13550.16      14336.68       150.35 o                         
  -1  10   6        621.03        503.52        16.72 o                         
   0  10   6       1362.23       1301.30        23.71 o                         
   1  10   6          5.83         -1.82         4.66 o                         
   2  10   6       1491.79       1320.98        23.00 o                         
   3  10   6       1944.81       1855.00        33.64 o                         
   4  10   6         93.87         79.00         8.26 o                         
   5  10   6        359.40        321.41        14.20 o                         
   6  10   6       1028.67        998.70        25.79 o                         
   7  10   6       4048.57       4347.20        55.82 o                         
   8  10   6       2037.87       2032.36        36.72 o                         
   9  10   6         68.19         26.93        12.90 o                         
  10  10   6        570.85        550.59        34.77 o                         
  11  10   6        301.37        296.02        27.87 o                         
  12  10   6        851.15        856.76        51.03 o                         
 -12  11   6        138.48        148.62        29.23 o                         
 -11  11   6         76.60          8.92        22.18 o                         
 -10  11   6         67.19         36.23        22.81 o                         
  -9  11   6        868.29        810.68        36.88 o                         
  -8  11   6       3932.19       3987.46        61.86 o                         
  -7  11   6       4353.72       4503.00        64.78 o                         
  -6  11   6        809.78        699.04        22.66 o                         
  -5  11   6       2211.51       2110.73        34.42 o                         
  -4  11   6         10.69          5.23         6.51 o                         
  -3  11   6        752.35        665.11        18.50 o                         
  -2  11   6         19.56          5.03         6.99 o                         
  -1  11   6        709.49        722.31        25.57 o                         
   0  11   6         12.53          1.27         6.31 o                         
   1  11   6        552.03        486.08        14.30 o                         
   2  11   6       8788.13       8886.19        91.49 o                         
   3  11   6       5391.13       5659.73        63.92 o                         
   4  11   6          1.06         -6.37         6.37 o                         
   5  11   6         45.40         36.23         9.09 o                         
   6  11   6         23.55         12.07         9.18 o                         
   7  11   6        453.95        438.99        18.92 o                         
   8  11   6       4986.36       5437.13        64.91 o                         
   9  11   6         57.84         54.85        15.01 o                         
  10  11   6        195.03        151.54        23.28 o                         
  11  11   6         95.53         93.52        21.27 o                         
  12  11   6       1281.85       1460.20        58.14 o                         
 -12  12   6        261.17        291.42        36.04 o                         
 -11  12   6         11.30         10.30        24.35 o                         
 -10  12   6        386.88        357.10        32.69 o                         
  -9  12   6         77.24         54.79        18.65 o                         
  -8  12   6       1656.56       1702.58        42.19 o                         
  -7  12   6         19.36         23.69        11.90 o                         
  -6  12   6        161.96        125.52        13.94 o                         
  -5  12   6        575.98        563.93        21.06 o                         
  -4  12   6       2154.59       2142.79        33.99 o                         
  -3  12   6        716.75        651.85        17.97 o                         
  -2  12   6       2335.14       2135.14        28.60 o                         
  -1  12   6          2.06          2.41         7.04 o                         
   0  12   6        106.18        111.70         8.43 o                         
   1  12   6       1853.98       1880.40        26.43 o                         
   2  12   6        771.05        808.75        21.13 o                         
   3  12   6        812.89        805.29        20.32 o                         
   4  12   6       1170.35       1100.15        23.10 o                         
   5  12   6          1.44         -2.82         8.03 o                         
   6  12   6        735.02        734.08        24.60 o                         
   7  12   6       1042.50       1006.49        28.52 o                         
   8  12   6       2137.74       2130.49        39.16 o                         
   9  12   6       1297.57       1280.12        42.04 o                         
  10  12   6          6.25        -15.16        15.16 o                         
  11  12   6         16.87         24.57        22.32 o                         
  12  12   6        127.48        150.37        37.55 o                         
 -12  13   6        470.75        404.71        38.65 o                         
 -11  13   6          0.08        -12.99        24.02 o                         
 -10  13   6        122.02         89.79        25.44 o                         
  -9  13   6        752.42        718.40        36.58 o                         
  -8  13   6        125.04         64.43        18.69 o                         
  -7  13   6        260.31        260.60        21.08 o                         
  -6  13   6       2516.75       2448.55        56.85 o                         
  -5  13   6       1806.60       1850.95        40.48 o                         
  -4  13   6        775.77        741.27        28.87 o                         
  -3  13   6          3.82          7.37         8.10 o                         
  -2  13   6        330.98        306.42        16.46 o                         
  -1  13   6        970.69       1032.93        24.63 o                         
   0  13   6        113.65        102.52         6.66 o                         
   1  13   6        314.64        259.26        11.60 o                         
   2  13   6       3864.89       3619.55        45.37 o                         
   3  13   6        818.38        740.52        19.59 o                         
   4  13   6          5.68         -0.75         7.14 o                         
   5  13   6        153.98        141.92        12.29 o                         
   6  13   6        952.55        978.75        27.57 o                         
   7  13   6        461.99        393.43        21.34 o                         
   8  13   6       1220.67       1265.62        36.82 o                         
   9  13   6         24.54          0.96        15.52 o                         
  10  13   6         93.39         88.10        19.93 o                         
  11  13   6         55.51         85.60        21.79 o                         
  12  13   6          0.06         30.01        25.16 o                         
 -12  14   6        297.64        275.92        36.58 o                         
 -11  14   6         71.63         64.50        25.42 o                         
 -10  14   6        288.58        252.85        30.43 o                         
  -9  14   6       1218.83       1210.81        52.29 o                         
  -8  14   6        165.78        112.76        20.15 o                         
  -7  14   6          0.88          2.56        13.92 o                         
  -6  14   6        111.60         62.22        13.98 o                         
  -5  14   6         41.44         11.33        11.80 o                         
  -4  14   6        557.79        540.20        21.74 o                         
  -3  14   6      11331.36      12093.37       132.26 o                         
  -2  14   6       1397.39       1337.62        26.79 o                         
  -1  14   6       1591.55       1593.48        28.75 o                         
   0  14   6        573.67        451.64        14.02 o                         
   1  14   6        211.57        206.22         9.76 o                         
   2  14   6       1188.51       1259.13        23.60 o                         
   3  14   6       2379.21       2397.50        33.49 o                         
   4  14   6        482.63        389.52        15.72 o                         
   5  14   6       2194.32       2235.34        40.54 o                         
   6  14   6          2.74          7.99        11.33 o                         
   7  14   6       2307.60       2177.13        52.19 o                         
   8  14   6        731.92        603.13        33.59 o                         
   9  14   6        313.46        241.68        24.62 o                         
  10  14   6         17.98        -18.73        18.73 o                         
  11  14   6         70.23         54.05        22.36 o                         
  12  14   6        807.27        843.94        54.50 o                         
 -12  15   6        107.08        144.10        33.46 o                         
 -11  15   6       1000.42        990.77        59.75 o                         
 -10  15   6         18.74         22.10        23.00 o                         
  -9  15   6         40.72         16.17        19.35 o                         
  -8  15   6        786.59        814.01        41.23 o                         
  -7  15   6       1167.20       1127.42        39.19 o                         
  -6  15   6       4975.96       5381.57        83.10 o                         
  -5  15   6        321.92        302.14        26.17 o                         
  -4  15   6       1301.83       1280.30        33.66 o                         
  -3  15   6         18.18         16.13         9.10 o                         
  -2  15   6         83.64         64.64         9.58 o                         
  -1  15   6        843.39        815.42        24.70 o                         
   0  15   6       1212.77       1205.97        23.82 o                         
   1  15   6        506.31        505.04        16.59 o                         
   2  15   6       2154.72       2100.70        34.67 o                         
   3  15   6        129.79        103.69        11.02 o                         
   4  15   6       1962.90       1880.01        38.36 o                         
   5  15   6       1282.95       1273.98        33.90 o                         
   6  15   6         58.51         22.08        12.24 o                         
   7  15   6        701.43        691.98        31.28 o                         
   8  15   6       1355.79       1405.28        49.34 o                         
   9  15   6         21.82        -18.27        18.27 o                         
  10  15   6        257.86        285.37        28.41 o                         
  11  15   6          1.13         -3.99        23.28 o                         
 -11  16   6        154.34        124.86        29.53 o                         
 -10  16   6        139.41        108.67        26.98 o                         
  -9  16   6         64.13         29.80        19.96 o                         
  -8  16   6        813.38        789.31        39.67 o                         
  -7  16   6        326.69        254.03        22.15 o                         
  -6  16   6          2.73          8.96        12.80 o                         
  -5  16   6        116.41         94.10        15.00 o                         
  -4  16   6       3212.53       3161.07        55.59 o                         
  -3  16   6        146.37        138.31        15.66 o                         
  -2  16   6       2050.12       1877.40        39.54 o                         
  -1  16   6        564.97        529.93        18.63 o                         
   0  16   6       3794.82       3928.29        49.58 o                         
   1  16   6        142.05        108.74        12.70 o                         
   2  16   6        967.59        958.12        27.06 o                         
   3  16   6         16.44         -9.80         9.80 o                         
   4  16   6        794.63        786.77        27.87 o                         
   5  16   6        318.21        253.73        18.81 o                         
   6  16   6         13.61          2.40        13.24 o                         
   7  16   6         29.50         -1.10        14.83 o                         
   8  16   6         47.99         38.65        17.10 o                         
   9  16   6        214.71        196.72        23.95 o                         
  10  16   6        487.42        480.31        32.28 o                         
  11  16   6          0.96         -5.95        20.50 o                         
 -11  17   6         74.48         96.63        28.56 o                         
 -10  17   6        445.36        356.93        34.47 o                         
  -9  17   6          7.79         19.08        19.89 o                         
  -8  17   6       2399.99       2579.60        60.99 o                         
  -7  17   6        124.35         92.42        19.85 o                         
  -6  17   6         20.44          7.95        15.48 o                         
  -5  17   6       2938.17       2906.23        59.52 o                         
  -4  17   6          0.88          6.32        12.99 o                         
  -3  17   6          0.03         -6.98        10.21 o                         
  -2  17   6       1143.51       1134.87        32.58 o                         
  -1  17   6       3301.23       3603.73        47.40 o                         
   0  17   6         44.67         32.31         9.25 o                         
   1  17   6        468.48        462.67        20.81 o                         
   2  17   6       8439.57       8580.16       107.28 o                         
   3  17   6        132.59         87.92        15.01 o                         
   4  17   6         11.26         11.88        11.34 o                         
   5  17   6         46.51         47.63        14.99 o                         
   6  17   6        474.94        484.76        27.34 o                         
   7  17   6         47.40         45.80        16.56 o                         
   8  17   6       4368.22       4746.06        89.00 o                         
   9  17   6        893.81        880.34        40.38 o                         
  10  17   6        597.28        556.16        35.02 o                         
  11  17   6         63.35         47.75        25.01 o                         
 -11  18   6        342.57        334.21        37.85 o                         
 -10  18   6         25.22         29.48        24.69 o                         
  -9  18   6        240.49        231.39        29.86 o                         
  -8  18   6          0.58         -1.34        19.65 o                         
  -7  18   6        875.66        876.90        42.64 o                         
  -6  18   6       1272.93       1311.88        72.67 o                         
  -5  18   6        748.57        728.38        53.11 o                         
  -4  18   6        296.66        322.95        23.26 o                         
  -3  18   6        567.73        552.95        25.27 o                         
  -2  18   6        448.33        473.07        24.95 o                         
  -1  18   6        325.01        270.42        16.55 o                         
   0  18   6       1783.10       1845.30        33.25 o                         
   1  18   6         26.14         25.18        11.35 o                         
   2  18   6       1908.74       1787.10        37.28 o                         
   3  18   6       7257.48       7749.92       113.73 o                         
   4  18   6        893.97        863.25        35.70 o                         
   5  18   6       1964.01       2063.78        47.58 o                         
   6  18   6          3.12         -2.74        13.73 o                         
   7  18   6        422.03        379.39        26.77 o                         
   8  18   6        315.35        296.23        27.67 o                         
   9  18   6       2714.23       2847.00        69.09 o                         
  10  18   6       1766.11       1877.97        64.85 o                         
  11  18   6        103.47         65.82        25.40 o                         
 -11  19   6        313.53        204.83        35.21 o                         
 -10  19   6         16.22         14.64        25.08 o                         
  -9  19   6        938.68       1013.19        49.44 o                         
  -8  19   6        290.54        256.32        28.62 o                         
  -7  19   6       2337.28       2362.88        62.62 o                         
  -6  19   6        662.56        602.72        32.92 o                         
  -5  19   6         14.85          9.84        15.28 o                         
  -4  19   6        258.34        271.03        22.08 o                         
  -3  19   6        281.53        357.37        21.97 o                         
  -2  19   6        265.34        225.30        16.86 o                         
  -1  19   6       4324.42       4473.00        62.88 o                         
   0  19   6        300.35        288.41        18.55 o                         
   1  19   6       2518.68       2422.42        45.44 o                         
   2  19   6          2.01          0.08        10.48 o                         
   3  19   6       1345.84       1454.52        42.72 o                         
   4  19   6          1.75         -5.70        14.33 o                         
   5  19   6       3205.46       3371.04        72.42 o                         
   6  19   6         51.49         -9.51        17.24 o                         
   7  19   6       5950.28       6859.06       121.73 o                         
   8  19   6         28.41          7.61        22.57 o                         
   9  19   6       1161.07       1363.51        63.46 o                         
  10  19   6         21.17         28.67        23.84 o                         
 -10  20   6        217.77        159.40        28.68 o                         
  -9  20   6       1078.56       1133.76        53.44 o                         
  -8  20   6         46.95         15.87        21.84 o                         
  -7  20   6        198.70        142.16        24.25 o                         
  -6  20   6        854.59        920.90        43.51 o                         
  -5  20   6       4960.45       5304.34        90.65 o                         
  -4  20   6        218.28        164.21        20.50 o                         
  -3  20   6      10672.30      11434.83       146.96 o                         
  -2  20   6        128.62         75.84        14.26 o                         
  -1  20   6         93.83         60.69        12.45 o                         
   0  20   6         37.02         26.47        12.38 o                         
   1  20   6       2066.85       2054.09        41.68 o                         
   2  20   6        173.23        131.84        17.76 o                         
   3  20   6       2544.27       2631.80        66.11 o                         
   4  20   6       1755.94       1844.57        57.84 o                         
   5  20   6        509.27        543.80        33.43 o                         
   6  20   6         81.64         63.24        18.67 o                         
   7  20   6       1408.87       1534.06        57.44 o                         
   8  20   6        205.43        224.69        29.81 o                         
   9  20   6        150.25        127.18        25.66 o                         
  10  20   6        339.07        377.94        35.33 o                         
 -10  21   6         56.36         33.54        29.94 o                         
  -9  21   6        205.85        159.60        29.38 o                         
  -8  21   6        425.41        373.51        33.68 o                         
  -7  21   6       1549.33       1719.92        59.08 o                         
  -6  21   6        223.65        208.97        26.90 o                         
  -5  21   6        438.08        353.09        26.14 o                         
  -4  21   6         14.96          7.31        15.46 o                         
  -3  21   6        272.41        262.07        21.50 o                         
  -2  21   6       2674.02       2831.08        50.85 o                         
  -1  21   6       2552.58       2608.93        48.83 o                         
   0  21   6       2962.45       3112.27        57.80 o                         
   1  21   6       1551.63       1537.15        36.29 o                         
   2  21   6       1168.63       1087.42        42.02 o                         
   3  21   6       3143.80       3302.96        66.62 o                         
   4  21   6       3011.92       3180.04        66.08 o                         
   5  21   6         45.77         34.90        19.74 o                         
   6  21   6         76.01         63.49        20.67 o                         
   7  21   6       1137.06       1174.81        51.60 o                         
   8  21   6        946.50        786.84        57.06 o                         
   9  21   6        697.74        677.50        41.09 o                         
  10  21   6        133.05        120.71        27.43 o                         
 -10  22   6        456.53        422.31        44.24 o                         
  -9  22   6        686.27        781.18        51.59 o                         
  -8  22   6       1108.28       1063.88        61.58 o                         
  -7  22   6         13.13          8.19        20.64 o                         
  -6  22   6        438.07        435.96        35.95 o                         
  -5  22   6        275.53        251.71        24.49 o                         
  -4  22   6        772.32        859.57        44.22 o                         
  -3  22   6        341.21        313.31        25.70 o                         
  -2  22   6       8253.74       9024.65       131.05 o                         
  -1  22   6        396.75        330.91        23.33 o                         
   0  22   6        157.34        131.07        16.71 o                         
   1  22   6       1550.83       1480.06        43.95 o                         
   2  22   6       1533.76       1569.85        45.24 o                         
   3  22   6        565.09        427.83        28.14 o                         
   4  22   6       1768.57       1802.50        50.44 o                         
   5  22   6        450.85        490.71        33.11 o                         
   6  22   6        544.71        522.76        35.24 o                         
   7  22   6        526.73        590.94        39.09 o                         
   8  22   6        347.37        359.67        31.80 o                         
   9  22   6        373.57        291.66        37.79 o                         
  10  22   6        371.26        387.69        49.62 o                         
  -9  23   6         90.24         64.55        29.89 o                         
  -8  23   6       2249.84       2708.80        81.58 o                         
  -7  23   6         66.11         44.27        26.03 o                         
  -6  23   6         11.70         25.55        25.22 o                         
  -5  23   6          7.63         19.08        21.50 o                         
  -4  23   6         19.85         -0.02        15.23 o                         
  -3  23   6         50.12         22.80        15.58 o                         
  -2  23   6        408.53        347.82        23.69 o                         
  -1  23   6         78.31         45.16        15.54 o                         
   0  23   6        472.32        364.86        23.92 o                         
   1  23   6         19.11         -8.40        14.99 o                         
   2  23   6       8597.82       9189.04       146.08 o                         
   3  23   6          5.52         -5.27        15.45 o                         
   4  23   6         41.95         24.00        17.30 o                         
   5  23   6          0.10          8.27        17.79 o                         
   6  23   6       1169.52       1167.06        50.57 o                         
   7  23   6        159.57        121.53        26.81 o                         
   8  23   6       3226.31       3694.90        86.53 o                         
   9  23   6         65.78         72.31        27.19 o                         
  -9  24   6        489.92        513.78        45.57 o                         
  -8  24   6       1225.45       1311.50        65.65 o                         
  -7  24   6        246.16        182.71        32.68 o                         
  -6  24   6         36.74          3.40        23.36 o                         
  -5  24   6          3.69          5.35        20.19 o                         
  -4  24   6       1554.94       1628.24        50.15 o                         
  -3  24   6        104.50         81.22        18.51 o                         
  -2  24   6       6684.97       7173.25       121.07 o                         
  -1  24   6         44.59         39.63        17.22 o                         
   0  24   6         24.48          9.08        14.80 o                         
   1  24   6       1887.64       1949.95        54.40 o                         
   2  24   6        598.23        650.90        37.04 o                         
   3  24   6        151.44        119.93        22.56 o                         
   4  24   6        614.90        646.77        35.89 o                         
   5  24   6       1344.06       1427.94        55.30 o                         
   6  24   6         69.61         75.49        27.40 o                         
   7  24   6        331.40        313.94        37.36 o                         
   8  24   6        713.79        718.78        46.20 o                         
   9  24   6        451.25        421.34        37.01 o                         
  -8  25   6         73.80         65.90        30.65 o                         
  -7  25   6       2239.27       2509.24        77.28 o                         
  -6  25   6         36.03         77.65        27.72 o                         
  -5  25   6        448.04        449.89        34.19 o                         
  -4  25   6        161.64        112.05        22.23 o                         
  -3  25   6        852.48        809.33        53.14 o                         
  -2  25   6         27.55          7.60        18.37 o                         
  -1  25   6        968.47       1102.48        47.33 o                         
   0  25   6        676.49        710.42        38.19 o                         
   1  25   6        864.07        844.45        46.11 o                         
   2  25   6         16.53         16.40        20.79 o                         
   3  25   6        817.81        752.06        46.07 o                         
   4  25   6        280.41        251.85        28.04 o                         
   5  25   6          2.95        -20.44        20.50 o                         
   6  25   6        131.84        144.69        44.60 o                         
   7  25   6         14.28        -17.37        28.69 o                         
   8  25   6        158.94        190.67        33.33 o                         
  -8  26   6        528.17        432.82        43.68 o                         
  -7  26   6        444.65        550.36        44.78 o                         
  -6  26   6         41.80         39.02        23.15 o                         
  -5  26   6        128.34         75.09        24.40 o                         
  -4  26   6         65.11         60.49        22.93 o                         
  -3  26   6       1853.11       2014.65        64.70 o                         
  -2  26   6        511.27        570.65        43.13 o                         
  -1  26   6          2.17        -17.45        17.45 o                         
   0  26   6         14.11        -17.87        17.87 o                         
   1  26   6        377.64        337.88        41.95 o                         
   2  26   6         59.09         66.03        23.87 o                         
   3  26   6        317.13        319.48        34.05 o                         
   4  26   6         11.73         18.08        25.43 o                         
   5  26   6        481.59        378.08        33.12 o                         
   6  26   6         72.92         71.75        32.83 o                         
   7  26   6        453.50        381.99        43.65 o                         
   8  26   6         41.42         51.56        33.31 o                         
  -7  27   6          4.94         -8.10        26.19 o                         
  -6  27   6        188.32        230.60        31.43 o                         
  -5  27   6        621.14        642.18        41.79 o                         
  -4  27   6        942.72       1067.09        62.18 o                         
  -3  27   6         11.03         19.76        24.35 o                         
  -2  27   6        385.49        382.38        39.56 o                         
  -1  27   6        468.19        394.53        32.52 o                         
   0  27   6         52.88         47.15        25.27 o                         
   1  27   6         50.75         58.53        24.81 o                         
   2  27   6        102.61         94.10        24.95 o                         
   3  27   6        264.38        228.10        31.47 o                         
   4  27   6         75.26         16.49        23.37 o                         
   5  27   6        102.69         57.19        27.84 o                         
   6  27   6        130.23         87.87        36.10 o                         
   7  27   6        254.11        244.44        43.20 o                         
  -7  28   6         30.65        -17.94        24.14 o                         
  -6  28   6        647.11        655.66        43.57 o                         
  -5  28   6         31.88         -8.00        29.44 o                         
  -4  28   6         42.57         27.61        29.97 o                         
  -3  28   6        196.99        157.97        30.83 o                         
  -2  28   6         67.29         44.28        26.71 o                         
  -1  28   6         27.57         -1.89        21.47 o                         
   0  28   6        232.36        171.16        30.43 o                         
   1  28   6         10.21         23.53        23.14 o                         
   2  28   6         23.09         14.00        24.88 o                         
   3  28   6         43.16         22.34        23.31 o                         
   4  28   6        843.41        979.73        57.91 o                         
   5  28   6         46.54         96.20        29.90 o                         
   6  28   6         94.17        199.95        66.78 o                         
   7  28   6          0.66          2.03        30.56 o                         
  -6  29   6        279.54        249.65        42.68 o                         
  -5  29   6         55.21          8.84        30.38 o                         
  -4  29   6         99.30         84.89        42.33 o                         
  -3  29   6         36.97          6.72        34.80 o                         
  -2  29   6        554.38        605.84        54.78 o                         
  -1  29   6         82.13         59.22        23.63 o                         
   0  29   6          4.17         -2.17        22.51 o                         
   1  29   6        479.98        452.42        40.60 o                         
   2  29   6        452.43        326.00        35.54 o                         
   3  29   6        194.63        233.09        33.49 o                         
   4  29   6         40.51         44.17        27.84 o                         
   5  29   6         22.82         20.04        32.48 o                         
   6  29   6         17.97        -10.87        32.13 o                         
  -5  30   6         61.34         98.26        46.22 o                         
  -4  30   6        229.78        255.97        43.02 o                         
  -3  30   6       1353.19       1411.50        98.78 o                         
  -2  30   6         61.21         84.19        29.82 o                         
  -1  30   6          3.66          9.99        27.33 o                         
   0  30   6       1383.13       1491.81        72.07 o                         
   1  30   6         55.00         61.11        28.63 o                         
   2  30   6        339.65        332.43        37.19 o                         
   3  30   6       1044.89       1090.59        58.94 o                         
   4  30   6        601.24        688.81        50.22 o                         
   5  30   6         22.38         26.30        39.36 o                         
  -4  31   6         55.94         78.36        50.52 o                         
  -3  31   6        452.11        480.63        53.59 o                         
  -2  31   6         73.36         76.81        31.19 o                         
  -1  31   6       1417.55       1491.07        74.42 o                         
   0  31   6        320.53        367.96        38.46 o                         
   1  31   6         18.75        -14.67        22.19 o                         
   2  31   6         53.33         99.16        28.08 o                         
   3  31   6         53.79         92.06        31.98 o                         
   4  31   6        201.12        234.74        36.58 o                         
  -3  32   6       1000.75        801.39        65.87 o                         
  -2  32   6        420.26        334.41        47.74 o                         
  -1  32   6         13.12        -12.70        28.26 o                         
   0  32   6        872.24        952.13        55.54 o                         
   1  32   6         13.57        -27.61        27.61 o
[truncated: 373,492 more chars]
